# Supplementary material for: Identification of novel key markers that are induced during traumatic brain injury in mice
Source: PeerJ. 2023 Aug 25;11:e15981. doi: 10.7717/peerj.15981 (PMC10461542; doi:10.7717/peerj.15981)
Supplement: Supplemental Information 2 [file peerj-11-15981-s002.xls]

gene_id	I_R_1	I_R_2	I_R_3	sham_1	sham_2	sham_3	I_R	sham	log2FoldChange	pvalue	padj	gene_name	gene_chr	gene_start	gene_end	gene_strand	gene_length	gene_biotype	gene_description	tf_family
ENSMUSG00000068699	3511.48714431493	3043.76120130354	4139.72722659003	73.1036854591215	85.1428675543048	64.8143340870108	3564.99185740283	74.353629033479	5.58156707609679	1.10415306290461e-137	2.3520668545994e-133	Flnc	6	29433256	29461883	+	9402	protein_coding	filamin C, gamma [Source:MGI Symbol;Acc:MGI:95557]	-
ENSMUSG00000053113	3914.39647326899	3220.83055905239	2900.42795518655	69.9252643522031	58.9450621529802	39.4962348342722	3345.21832916931	56.1221871131519	5.89847195929346	1.25714563505521e-115	1.33898581589731e-111	Socs3	11	117966079	117970047	-	2891	protein_coding	suppressor of cytokine signaling 3 [Source:MGI Symbol;Acc:MGI:1201791]	-
ENSMUSG00000051439	6343.61622302119	4180.4650668522	6532.27631055237	76.2821065660398	64.5588775961212	41.5216827744913	5685.45253347525	60.7875556455508	6.5481733907479	5.69637461263716e-113	4.04480573327989e-109	Cd14	18	36725074	36726736	-	1572	protein_coding	CD14 antigen [Source:MGI Symbol;Acc:MGI:88318]	-
ENSMUSG00000005413	2867.42040678983	3919.94923016423	4446.51225377519	83.6984224821826	56.1381544314097	59.7507142364631	3744.62729690975	66.5290970500184	5.81773512777084	2.00534809412967e-107	1.06794812752875e-103	Hmox1	8	75093621	75100589	+	1751	protein_coding	heme oxygenase 1 [Source:MGI Symbol;Acc:MGI:96163]	-
ENSMUSG00000071637	2970.35344703357	3376.52947707293	2860.20918637874	114.42315984906	69.237057132072	71.9034018777776	3069.03070349508	85.1878729529698	5.1745365616035	8.01966333354236e-101	3.41669736662239e-97	Cebpd	16	15887286	15891031	+	3746	protein_coding	CCAAT/enhancer binding protein (C/EBP), delta [Source:MGI Symbol;Acc:MGI:103573]	-
ENSMUSG00000015312	3512.46745898392	3001.02032184692	3276.42667752934	161.040002750528	184.320273716462	221.78654945399	3263.30481945339	189.04894197366	4.10910068910601	1.55337724162659e-99	5.51500700018827e-96	Gadd45b	10	80930073	80932204	+	1589	protein_coding	growth arrest and DNA-damage-inducible 45 beta [Source:MGI Symbol;Acc:MGI:107776]	-
ENSMUSG00000004891	3479.13676023833	2642.81104640096	3353.12293432564	240.500530423487	218.003166375308	230.901065184976	3158.35691365498	229.801587327923	3.78122494370135	1.60062189854127e-87	4.8709210975323e-84	Nes	3	87971078	87980451	+	6416	protein_coding	nestin [Source:MGI Symbol;Acc:MGI:101784]	-
ENSMUSG00000019122	1020.50757041648	1310.72030333633	1129.86680743804	14.8326318322855	14.9701745150426	6.07634382065726	1153.69822706362	11.9597167226618	6.58875493836833	5.30472274870395e-87	1.41251504991115e-83	Ccl9	11	83572919	83578636	-	3045	protein_coding	chemokine (C-C motif) ligand 9 [Source:MGI Symbol;Acc:MGI:104533]	-
ENSMUSG00000035673	3336.01081856608	3308.34759793975	3678.61436560745	269.106320385752	335.893290681268	256.219164437715	3440.9909273711	287.072925168245	3.58231649953611	3.09646643342451e-85	7.32899199608989e-82	Sbno2	10	80056992	80105571	-	10715	protein_coding	strawberry notch 2 [Source:MGI Symbol;Acc:MGI:2448490]	-
ENSMUSG00000022218	2053.75923152981	2329.37793038576	1810.77991655633	0	4.67817953595081	7.0890677907668	2064.6390261573	3.92241577557254	9.01504451351093	7.91609497764517e-81	1.68628655213797e-77	Tgm1	14	55700009	55713926	-	3162	protein_coding	transglutaminase 1, K polypeptide [Source:MGI Symbol;Acc:MGI:98730]	-
ENSMUSG00000023067	6546.54135950171	3924.01979011248	6131.95926288392	172.694213475896	184.320273716462	123.552324353364	5534.1734708327	160.188937181907	5.11011362244005	1.00938523519068e-79	1.95472038909381e-76	Cdkn1a	17	29090976	29100727	+	3553	protein_coding	cyclin-dependent kinase inhibitor 1A (P21) [Source:MGI Symbol;Acc:MGI:104556]	-
ENSMUSG00000041959	1244.99962961473	1410.44902206844	1382.4032627429	123.958423169815	134.731570635383	109.374188771831	1345.95063814202	122.68806085901	3.45458190758437	2.14220485058651e-75	3.80277064393281e-72	S100a10	3	93555080	93564643	+	1212	protein_coding	S100 calcium binding protein A10 (calpactin) [Source:MGI Symbol;Acc:MGI:1339468]	-
ENSMUSG00000025473	1473.41294748893	1016.6223470753	2064.25169206602	11.6542107253672	13.0989027006623	14.1781355815336	1518.09566221008	12.977083002521	6.86888905053797	4.20423198301016e-74	6.72445038928706e-71	Adam8	7	139978932	139992562	-	4638	protein_coding	a disintegrin and metallopeptidase domain 8 [Source:MGI Symbol;Acc:MGI:107825]	-
ENSMUSG00000001473	1991.01909271458	1634.32981922216	1932.37154318459	150.445265727467	164.671919665469	124.565048323474	1852.57348504044	146.560744572137	3.6591675564733	4.41941157872589e-74	6.72445038928706e-71	Tubb6	18	67390717	67402748	+	1757	protein_coding	tubulin, beta 6 class V [Source:MGI Symbol;Acc:MGI:1915201]	-
ENSMUSG00000026535	1117.55872264629	1511.19538078761	1070.94163453357	4.23789480922443	5.61381544314097	6.07634382065726	1233.23191265583	5.30935135767422	7.8542139932727	9.30247315357039e-74	1.32107522078238e-70	Ifi202b	1	173962568	173982744	-	1697	protein_coding	interferon activated gene 202B [Source:MGI Symbol;Acc:MGI:1347083]	-
ENSMUSG00000069833	3632.06584860045	3557.66939477003	3902.1558945625	628.267905467522	639.974960518071	631.939757348355	3697.29704597766	633.394207777983	2.54527280774614	1.10453609334903e-71	1.47055174128256e-68	Ahnak	19	8989284	9076919	+	18543	protein_coding	AHNAK nucleoprotein (desmoyokin) [Source:MGI Symbol;Acc:MGI:1316648]	-
ENSMUSG00000027907	1199.90515484128	1051.22210663542	1028.85222531609	32.8436847714894	38.3610721947967	16.2035835217527	1093.3264955976	29.1361134960129	5.22576068698647	1.24755915162104e-70	1.56326500281361e-67	S100a11	3	93520488	93526287	+	511	protein_coding	S100 calcium binding protein A11 [Source:MGI Symbol;Acc:MGI:1338798]	-
ENSMUSG00000026728	8774.79660211138	10785.966222874	13476.0935112312	886.779488830213	814.003239255441	746.377565970734	11012.2854454055	815.720098018796	3.75498442247924	4.35787724419779e-69	5.15730561421674e-66	Vim	2	13573927	13582826	+	4743	protein_coding	vimentin [Source:MGI Symbol;Acc:MGI:98932]	-
ENSMUSG00000025492	2585.08978212129	3353.1237573705	2790.06017101628	265.927899278833	231.10206907597	189.379382410485	2909.42457016936	228.803116921763	3.66892702985198	2.29746147345681e-67	2.57581706881984e-64	Ifitm3	7	141009586	141010770	-	678	protein_coding	interferon induced transmembrane protein 3 [Source:MGI Symbol;Acc:MGI:1913391]	-
ENSMUSG00000074743	1753.78294281949	2463.70640867799	2386.93716273334	182.229476796651	155.315560593567	149.883147576212	2201.47550474361	162.476061655477	3.76088433382136	3.1335888998924e-66	3.33758553727539e-63	Thbd	2	148404466	148408188	-	3723	protein_coding	thrombomodulin [Source:MGI Symbol;Acc:MGI:98736]	-
ENSMUSG00000050370	722.491911044139	853.799949145325	1042.88202838859	9.53526332075498	2.80690772157049	7.0890677907668	873.05796285935	6.47707961103076	7.09954059951962	9.88778630746789e-65	1.00299820915086e-61	Ch25h	19	34473786	34475135	-	1350	protein_coding	cholesterol 25-hydroxylase [Source:MGI Symbol;Acc:MGI:1333869]	-
ENSMUSG00000071713	883.263516758167	627.88387201748	702.425473829443	33.9031584737955	29.004713122895	29.3689951331768	737.857620868363	30.7589555766224	4.58642351973339	1.04726024175605e-64	1.01403353044943e-61	Csf2rb	15	78325752	78353847	+	7277	protein_coding	colony stimulating factor 2 receptor, beta, low-affinity (granulocyte-macrophage) [Source:MGI Symbol;Acc:MGI:1339759]	-
ENSMUSG00000026628	2491.95988856744	1916.21609563843	1334.70193229642	28.6057899622649	14.9701745150426	8.10179176087635	1914.2926388341	17.2259187460613	6.80387938463432	1.77771790035725e-64	1.64647594406131e-61	Atf3	1	191170296	191218039	-	2154	protein_coding	activating transcription factor 3 [Source:MGI Symbol;Acc:MGI:109384]	TF_bZIP
ENSMUSG00000004040	5271.15197514835	5304.95725255611	5544.57817424892	1124.10159814678	1135.86199132886	1031.96572554163	5373.56246731779	1097.30977167242	2.29187222034745	1.3659090973623e-60	1.21235814966715e-57	Stat3	11	100885098	100939540	-	9527	protein_coding	signal transducer and activator of transcription 3 [Source:MGI Symbol;Acc:MGI:103038]	STAT
ENSMUSG00000040747	1087.16896790767	918.928908317316	1134.5434084622	116.542107253672	105.726857512488	116.463256562598	1046.88042822906	112.910740442919	3.21385738758257	1.7077133087545e-59	1.45510835612353e-56	Cd53	3	106759921	106790149	-	1742	protein_coding	CD53 antigen [Source:MGI Symbol;Acc:MGI:88341]	-
ENSMUSG00000022146	1337.1492084996	1337.17894299995	1601.26819067378	99.5905280167742	88.8854111830654	55.6998183560249	1425.19878072444	81.3919191852882	4.13054738893255	2.56685255378933e-59	2.10304204233924e-56	Osmr	15	6813577	6874969	-	12113	protein_coding	oncostatin M receptor [Source:MGI Symbol;Acc:MGI:1330819]	-
ENSMUSG00000030748	1933.18052724429	1397.21970223663	2067.99297288535	158.921055345916	171.2213710158	140.768631845227	1799.46440078876	156.970352735648	3.51862764379122	9.50194427297394e-54	7.49668210751447e-51	Il4ra	7	125552120	125579474	+	6002	protein_coding	interleukin 4 receptor, alpha [Source:MGI Symbol;Acc:MGI:105367]	-
ENSMUSG00000025044	1121.47998132224	2173.67901236521	3098.71583861111	5.29736851153054	0.935635907190162	3.03817191032863	2131.29161076619	3.09039210968311	9.4619120157472	3.02485872292665e-53	2.30126930413512e-50	Msr1	8	39581685	39642673	-	6344	protein_coding	macrophage scavenger receptor 1 [Source:MGI Symbol;Acc:MGI:98257]	-
ENSMUSG00000024737	784.251735190381	533.24335322068	798.763454927222	37.0815795807138	30.8759849372754	38.4835108641627	705.419514446094	35.4803584607173	4.31597653774088	8.8543602717995e-53	6.50398560378872e-50	Slc15a3	19	10839727	10859362	+	5491	protein_coding	solute carrier family 15, member 3 [Source:MGI Symbol;Acc:MGI:1929691]	-
ENSMUSG00000031207	7474.89935103332	5904.34720493585	10133.2590991587	661.111590239012	560.445908406907	508.387432994991	7837.50188504262	576.64831054697	3.76482769407385	4.37570670505219e-52	3.10704347436739e-49	Msn	X	96096042	96168552	+	6327	protein_coding	moesin [Source:MGI Symbol;Acc:MGI:97167]	-
ENSMUSG00000034394	1054.81858383106	520.014033388869	674.365867684458	9.53526332075498	7.4850872575213	8.10179176087635	749.732828301463	8.37404744638421	6.48879409225402	6.20688908593162e-52	4.26513391317791e-49	Lif	11	4257557	4272514	+	4350	protein_coding	leukemia inhibitory factor [Source:MGI Symbol;Acc:MGI:96787]	-
ENSMUSG00000000555	1131.28312801212	1332.09074306464	1790.20287205	99.5905280167742	109.469401141249	82.030641578873	1417.85891437559	97.0301902456321	3.86841047515925	7.98674080616512e-52	5.31667352040404e-49	Itga5	15	103344286	103366763	-	4933	protein_coding	integrin alpha 5 (fibronectin receptor alpha) [Source:MGI Symbol;Acc:MGI:96604]	-
ENSMUSG00000020932	39637.0630111908	32625.5379852194	32305.0245547205	5529.39325233558	4156.0946997387	5010.95820410202	34855.8751837103	4898.8153853921	2.83096369146493	6.87310695913433e-51	4.30278876468873e-48	Gfap	11	102887336	102900912	-	4218	protein_coding	glial fibrillary acidic protein [Source:MGI Symbol;Acc:MGI:95697]	-
ENSMUSG00000015340	469.570726445241	383.650275122512	569.610004743183	13.7731581299794	14.0345386078524	9.11451573098589	474.277002103645	12.3074041562726	5.26668027439591	7.02255615185476e-51	4.30278876468873e-48	Cybb	X	9435252	9487771	-	5808	protein_coding	cytochrome b-245, beta polypeptide [Source:MGI Symbol;Acc:MGI:88574]	-
ENSMUSG00000030341	1741.03885212265	2456.58292876855	2434.63849317981	250.035793744242	227.359525447209	256.219164437715	2210.75342469034	244.538161209722	3.17678339018461	7.06964636015894e-51	4.30278876468873e-48	Tnfrsf1a	6	125349362	125362484	+	2591	protein_coding	tumor necrosis factor receptor superfamily, member 1a [Source:MGI Symbol;Acc:MGI:1314884]	-
ENSMUSG00000071714	420.554992995842	375.509155226013	436.794535656924	16.9515792368977	9.35635907190162	8.10179176087635	410.95289462626	11.4699100232252	5.17508649783675	1.06508348085411e-50	6.30233564143173e-48	Csf2rb2	15	78282507	78305721	-	4740	protein_coding	colony stimulating factor 2 receptor, beta 2, low-affinity (granulocyte-macrophage) [Source:MGI Symbol;Acc:MGI:1339760]	-
ENSMUSG00000009687	968.550892960121	1021.71054701062	1273.90611898229	104.887896528305	72.0439648536425	99.2469490707353	1088.05585298434	92.0596034842275	3.56582904526944	1.38622673555287e-50	7.98091943803977e-48	Fxyd5	7	31032722	31042481	-	4192	protein_coding	FXYD domain-containing ion transport regulator 5 [Source:MGI Symbol;Acc:MGI:1201785]	-
ENSMUSG00000018927	1153.83036539885	643.148471823415	626.664537237985	23.3084214507344	15.9058104222328	13.1654116114241	807.881124820083	17.4598811614637	5.53672614841877	5.93351966207756e-49	3.32620620635727e-46	Ccl6	11	83587882	83593087	-	1795	protein_coding	chemokine (C-C motif) ligand 6 [Source:MGI Symbol;Acc:MGI:98263]	-
ENSMUSG00000035493	1645.94832923081	2717.09876545652	2251.31573303258	131.374739085957	172.15700692299	106.336016861502	2204.78760923997	136.622587623483	4.0110109578683	5.63705779005423e-48	3.07898987291629e-45	Tgfbi	13	56609523	56639562	+	3771	protein_coding	transforming growth factor, beta induced [Source:MGI Symbol;Acc:MGI:99959]	-
ENSMUSG00000005087	3661.47528867009	2240.84325151133	2204.54972279094	51.9142114129993	122.568303841911	82.030641578873	2702.28942099079	85.5043856112612	4.97883160705599	1.43940091819772e-47	7.66552958986198e-45	Cd44	2	102811141	102901665	-	6776	protein_coding	CD44 antigen [Source:MGI Symbol;Acc:MGI:88338]	-
ENSMUSG00000090958	1373.42085125215	1082.76894623436	1205.6277440295	83.6984224821826	118.825760213151	65.8270580571203	1220.605847172	89.4504135841512	3.76758918423813	5.35904914039807e-47	2.78435279972585e-44	Lrrc32	7	98489283	98502181	+	4688	protein_coding	leucine rich repeat containing 32 [Source:MGI Symbol;Acc:MGI:93882]	-
ENSMUSG00000049130	531.330550591483	498.643593660559	899.778037049166	6.35684221383665	3.74254362876065	5.06361985054772	643.250727100403	5.05433523104834	7.00351079036798	5.96633230988107e-47	3.0260669253592e-44	C5ar1	7	16246743	16259540	-	2570	protein_coding	complement component 5a receptor 1 [Source:MGI Symbol;Acc:MGI:88232]	-
ENSMUSG00000023905	2604.69607550105	2015.94481437055	2747.03544159397	273.344215194976	174.96391464456	237.990132975743	2455.89211048852	228.766087605093	3.42569251386382	1.3297219148904e-46	6.58738051883612e-44	Tnfrsf12a	17	23675445	23677468	-	1932	protein_coding	tumor necrosis factor receptor superfamily, member 12a [Source:MGI Symbol;Acc:MGI:1351484]	-
ENSMUSG00000060591	763.665127141634	666.55419152585	607.958133141329	82.6389487798764	62.6876057817409	65.8270580571203	679.392483936271	70.3845375395792	3.27337791838576	3.86005823406785e-46	1.86879455686621e-43	Ifitm2	7	140954837	140955987	-	655	protein_coding	interferon induced transmembrane protein 2 [Source:MGI Symbol;Acc:MGI:1933382]	-
ENSMUSG00000056501	1773.38923619925	1056.31030657074	1325.3487302481	83.6984224821826	91.6923189046359	52.6616464456963	1385.01609100603	76.0174626108382	4.18644168482026	6.74306605471178e-45	3.12262593690153e-42	Cebpb	2	167688915	167690418	+	1504	protein_coding	CCAAT/enhancer binding protein (C/EBP), beta [Source:MGI Symbol;Acc:MGI:88373]	C/EBP
ENSMUSG00000021091	13596.9644588632	20325.3234615966	8705.96046658383	685.479485392052	655.880770940304	443.57309890798	14209.4161290146	594.977785080112	4.57784333685564	2.05429740271689e-44	9.31077516439895e-42	Serpina3n	12	104406729	104414329	+	2064	protein_coding	serine (or cysteine) peptidase inhibitor, clade A, member 3N [Source:MGI Symbol;Acc:MGI:105045]	-
ENSMUSG00000039109	484.27544648006	543.419753091303	528.455915730539	63.5684221383665	58.9450621529802	46.585302625039	518.717038433968	56.3662623054619	3.20242582100165	4.05641168465351e-44	1.80020170221852e-41	F13a1	13	36867178	37050244	-	6739	protein_coding	coagulation factor XIII, A1 subunit [Source:MGI Symbol;Acc:MGI:1921395]	-
ENSMUSG00000046223	1488.11766752375	533.24335322068	844.59414496403	6.35684221383665	2.80690772157049	9.11451573098589	955.318388569486	6.09275522213101	7.30552503890845	7.83343922401607e-44	3.40546780306103e-41	Plaur	7	24462484	24475968	+	2617	protein_coding	plasminogen activator, urokinase receptor [Source:MGI Symbol;Acc:MGI:97612]	-
ENSMUSG00000107092	1841.03094835942	1435.890021745	1775.23774877268	297.712110348016	282.562043971429	280.524539720344	1684.05290629237	286.932898013263	2.55344029048345	8.38593477593738e-44	3.57274365194036e-41	Gm7993	5	95974240	95975623	+	1384	processed_pseudogene	predicted gene 7993 [Source:MGI Symbol;Acc:MGI:3647399]	-
ENSMUSG00000007041	1689.08217466628	1417.57250197788	2166.2015943928	199.181056033548	193.676632788364	154.94676742676	1757.61875701232	182.601485416224	3.26694862935467	1.5073244269099e-43	6.29588724353623e-41	Clic1	17	35049966	35058749	+	1799	protein_coding	chloride intracellular channel 1 [Source:MGI Symbol;Acc:MGI:2148924]	-
ENSMUSG00000030921	429.377825016734	509.837633518245	458.306900368078	43.4384217945504	48.6530671738884	33.4198910136149	465.840786301019	41.8371266606846	3.47460667564037	3.20946000950281e-43	1.31476763696978e-40	Trim30a	7	104409025	104465193	-	4111	protein_coding	tripartite motif-containing 30A [Source:MGI Symbol;Acc:MGI:98178]	-
ENSMUSG00000001131	597.011633413678	1344.30242290939	1688.25296972323	5.29736851153054	0.935635907190162	10.1272397010954	1209.85567534876	5.45341470660538	7.81140360033706	3.48015179788838e-43	1.37312376175919e-40	Timp1	X	20870166	20874735	+	888	protein_coding	tissue inhibitor of metalloproteinase 1 [Source:MGI Symbol;Acc:MGI:98752]	-
ENSMUSG00000052837	5775.03371500817	3920.9668701513	3547.66953693086	351.745269165628	384.546357855157	473.954818011266	4414.55670736344	403.41548167735	3.45185770874474	3.48083199394406e-43	1.37312376175919e-40	Junb	8	84974484	84978718	-	2301	protein_coding	jun B proto-oncogene [Source:MGI Symbol;Acc:MGI:96647]	TF_bZIP
ENSMUSG00000022346	750.92103644479	547.490313039553	878.265672338012	59.3305273291421	51.4599748954589	58.7379902663535	725.559007274118	56.5094974969848	3.68412967305952	5.75834854707738e-43	2.19043465624718e-40	Myc	15	61985391	61990374	+	2717	protein_coding	myelocytomatosis oncogene [Source:MGI Symbol;Acc:MGI:97250]	bHLH
ENSMUSG00000030208	4154.57356717104	1626.18869932566	5158.29092965296	87.936317291407	96.3704984405867	61.7761621766822	3646.35106538322	82.027659302892	5.47375354284579	1.97389491974759e-42	7.37682624218652e-40	Emp1	6	135362545	135383173	+	5935	protein_coding	epithelial membrane protein 1 [Source:MGI Symbol;Acc:MGI:107941]	-
ENSMUSG00000053175	547.995899964279	1126.52746567804	651.918182768471	16.9515792368977	19.6483540509934	7.0890677907668	775.48051613693	14.5630003595526	5.73043765283088	2.30115059029536e-42	8.45157066801237e-40	Bcl3	7	19808462	19822770	-	2475	protein_coding	B cell leukemia/lymphoma 3 [Source:MGI Symbol;Acc:MGI:88140]	-
ENSMUSG00000028195	4392.79003173512	1476.59562122749	2200.80844197161	54.0331588176115	42.1036158235573	74.9415737881062	2690.06469831141	57.0261161430917	5.56105685559505	3.93006083239476e-42	1.41895179409615e-39	Cyr61	3	145646976	145649981	-	2019	protein_coding	cysteine rich protein 61 [Source:MGI Symbol;Acc:MGI:88613]	-
ENSMUSG00000024679	555.838417316183	1075.64546632492	1443.19907605703	24.3678951530405	10.2919949790918	10.1272397010954	1024.89431989938	14.9290432777426	6.11085673018437	1.46624108111379e-41	5.205644584981e-39	Ms4a6d	19	11586604	11604849	-	1735	protein_coding	membrane-spanning 4-domains, subfamily A, member 6D [Source:MGI Symbol;Acc:MGI:1916024]	-
ENSMUSG00000030022	3056.62113790451	1337.17894299995	3009.86041915199	90.0552646960192	119.761396120341	83.0433655489826	2467.88683335215	97.6200087884475	4.65887041841121	1.55177420070158e-41	5.41899902022049e-39	Adamts9	6	92772699	92943492	-	15048	protein_coding	a disintegrin-like and metallopeptidase (reprolysin type) with thrombospondin type 1 motif, 9 [Source:MGI Symbol;Acc:MGI:1916320]	-
ENSMUSG00000037820	3647.75088330426	2455.56528878149	3754.37530219891	315.72316328722	324.665659794986	210.646585782785	3285.89715809489	283.678469621664	3.53381032560196	2.24174522181792e-41	7.7022026959944e-39	Tgm2	2	158116402	158146436	-	4608	protein_coding	transglutaminase 2, C polypeptide [Source:MGI Symbol;Acc:MGI:98731]	-
ENSMUSG00000002831	1267.54686700145	1328.02018311639	1662.06400398791	66.7468432452848	26.1978054013245	20.2544794021909	1419.21035136858	37.7330426829334	5.23936026918461	3.30414263601848e-41	1.11721978464231e-38	Plin4	17	56100591	56109803	-	5777	protein_coding	perilipin 4 [Source:MGI Symbol;Acc:MGI:1929709]	-
ENSMUSG00000039899	734.255687071994	1189.62114487591	1173.82685706518	74.1631591614276	43.0392517307475	40.5089588043817	1032.56789633769	52.5704565655189	4.29948512812819	6.72569608998139e-41	2.23860590794974e-38	Fgl2	5	21372642	21378374	+	3788	protein_coding	fibrinogen-like protein 2 [Source:MGI Symbol;Acc:MGI:103266]	-
ENSMUSG00000056737	639.165164180161	880.258588808946	1182.24473890868	50.8547377106932	52.3956108026491	31.3944430733959	900.556163965928	44.8815971955794	4.32587262147813	7.57920774243443e-41	2.48388128198982e-38	Capg	6	72544391	72562983	+	2529	protein_coding	capping protein (actin filament), gelsolin-like [Source:MGI Symbol;Acc:MGI:1098259]	-
ENSMUSG00000020773	507.802998535772	583.107712586736	604.216852321997	86.8768435891009	75.7865084824031	80.0051936386539	565.042521148168	80.8895152367193	2.80571823168007	3.3124887189579e-40	1.06913082865517e-37	Trim47	11	116105752	116127210	-	2735	protein_coding	tripartite motif-containing 47 [Source:MGI Symbol;Acc:MGI:1917374]	-
ENSMUSG00000072620	795.035196549249	502.714153608809	588.316408839839	28.6057899622649	14.9701745150426	35.445338953834	628.688586332632	26.3404344770472	4.58368167835828	6.47206218159653e-40	2.05772938197566e-37	Slfn2	11	83065112	83070678	+	1664	protein_coding	schlafen 2 [Source:MGI Symbol;Acc:MGI:1313258]	-
ENSMUSG00000024066	801.897399232165	870.082188938323	855.817987422024	144.088423513631	156.251196500757	118.488704502817	842.59919186417	139.609441505735	2.59256353625209	9.29187831115778e-40	2.91081752623946e-37	Xdh	17	73883895	73950196	-	9175	protein_coding	xanthine dehydrogenase [Source:MGI Symbol;Acc:MGI:98973]	-
ENSMUSG00000031502	6348.51779636613	7058.35095026457	12087.1430070544	714.085275354317	705.469474021382	591.430798543973	8498.00391789505	670.328515973224	3.6641963129261	1.29303512670135e-39	3.99191800999887e-37	Col4a1	8	11198423	11312826	-	7464	protein_coding	collagen, type IV, alpha 1 [Source:MGI Symbol;Acc:MGI:88454]	-
ENSMUSG00000044786	2537.05436334088	1054.27502659661	1489.02976609384	68.865790649897	64.5588775961212	86.0815374593112	1693.45305201044	73.1687352351098	4.53308378342625	2.14669149950205e-39	6.53268890319895e-37	Zfp36	7	28376784	28380253	-	3470	protein_coding	zinc finger protein 36 [Source:MGI Symbol;Acc:MGI:99180]	-
ENSMUSG00000022893	7218.05690775847	3413.16451660717	5054.47038691652	395.183690960178	310.631121187134	256.219164437715	5228.56393709406	320.677992195009	4.02751692653462	4.48851053664177e-39	1.34667959790906e-36	Adamts1	16	85793827	85803113	-	5302	protein_coding	a disintegrin-like and metallopeptidase (reprolysin type) with thrombospondin type 1 motif, 1 [Source:MGI Symbol;Acc:MGI:109249]	-
ENSMUSG00000020427	4787.85684333728	2482.02392844511	4068.64289102274	314.663689584914	269.463141270767	203.557517992018	3779.50788760171	262.5614496159	3.84771028676608	4.66191295886542e-39	1.37927874791321e-36	Igfbp3	11	7206086	7213923	-	3130	protein_coding	insulin-like growth factor binding protein 3 [Source:MGI Symbol;Acc:MGI:96438]	-
ENSMUSG00000023019	5975.01790748172	7554.959263951	9333.56032402664	931.277384327069	1068.49620601117	1136.27629446291	7621.17916515312	1045.34996160038	2.86595797543997	6.155803851707e-39	1.7963141595762e-36	Gpd1	15	99717515	99725005	+	2961	protein_coding	glycerol-3-phosphate dehydrogenase 1 (soluble) [Source:MGI Symbol;Acc:MGI:95679]	-
ENSMUSG00000000290	972.472151636073	650.271951732852	778.186410420901	96.4121069098559	95.4348625333966	87.0942614294208	800.310171263275	92.9804102908911	3.10561429829603	8.97652758267528e-39	2.58402689954255e-36	Itgb2	10	77530252	77565708	+	3052	protein_coding	integrin beta 2 [Source:MGI Symbol;Acc:MGI:96611]	-
ENSMUSG00000029622	2797.81806529168	3481.34639574035	4916.04299660127	430.14632313628	360.219824268213	382.809660701407	3731.7358192111	391.058602701967	3.25472382824093	1.36600250748404e-38	3.87981138859e-36	Arpc1b	5	145114215	145130705	+	5115	protein_coding	actin related protein 2/3 complex, subunit 1B [Source:MGI Symbol;Acc:MGI:1343142]	-
ENSMUSG00000034422	651.909254877004	517.978753414744	540.615078393366	66.7468432452848	42.1036158235573	60.7634382065726	570.167695561705	56.5379657584716	3.33840983626995	4.54551739752622e-38	1.27406067897505e-35	Parp14	16	35832874	35871544	-	9306	protein_coding	poly (ADP-ribose) polymerase family, member 14 [Source:MGI Symbol;Acc:MGI:1919489]	-
ENSMUSG00000025498	497.019537176904	747.965390490839	543.421039007864	25.4273688553466	45.846159452318	43.5471307147104	596.135322225202	38.2735530074583	3.9562490777261	1.20326332141819e-37	3.32882016530524e-35	Irf7	7	141262706	141266481	-	3776	protein_coding	interferon regulatory factor 7 [Source:MGI Symbol;Acc:MGI:1859212]	IRF
ENSMUSG00000028494	2169.43636247039	1651.62969900222	3616.88323208849	180.110529392038	152.508652871996	142.794079785446	2479.31643118703	158.471087349827	3.96812987346994	4.80490558724588e-37	1.31223203614759e-34	Plin2	4	86648386	86670060	-	3512	protein_coding	perilipin 2 [Source:MGI Symbol;Acc:MGI:87920]	-
ENSMUSG00000028108	722.491911044139	661.465991590538	933.449564423148	99.5905280167742	86.0785034614949	106.336016861502	772.469155685941	97.3350161132571	2.989828888505	5.82270283940671e-37	1.57006602386129e-34	Ecm1	3	95734147	95739569	-	2521	protein_coding	extracellular matrix protein 1 [Source:MGI Symbol;Acc:MGI:103060]	-
ENSMUSG00000040552	465.649467769289	936.228788097377	1462.84080035852	25.4273688553466	16.8414463294229	13.1654116114241	954.906352075062	18.4780755987312	5.69521171462955	1.7069263387539e-36	4.54511810851695e-34	C3ar1	6	122847138	122856161	-	4305	protein_coding	complement component 3a receptor 1 [Source:MGI Symbol;Acc:MGI:1097680]	-
ENSMUSG00000046768	784.251735190381	1511.19538078761	1426.36331237004	86.8768435891009	101.048677976538	92.1578812799685	1240.60347611601	93.361134281869	3.7313404900818	2.21711472334036e-36	5.83073800451807e-34	Rhoj	12	75308322	75401456	+	6484	protein_coding	ras homolog family member J [Source:MGI Symbol;Acc:MGI:1931551]	-
ENSMUSG00000025804	706.806876340331	384.667915109574	345.133155583308	3.17842110691833	3.74254362876065	4.05089588043817	478.869315677738	3.65728687203905	7.02985644023615	2.30099076657963e-36	5.97752503776578e-34	Ccr1	9	123962124	123968692	-	2833	protein_coding	chemokine (C-C motif) receptor 1 [Source:MGI Symbol;Acc:MGI:104618]	-
ENSMUSG00000037552	659.751772228908	726.594950762529	581.76916740601	95.3526332075497	105.726857512488	114.437808622378	656.038630132482	105.172433114139	2.64018342312334	2.99985098263113e-36	7.69913561831427e-34	Plekhg2	7	28359604	28372599	-	6797	protein_coding	pleckstrin homology domain containing, family G (with RhoGef domain) member 2 [Source:MGI Symbol;Acc:MGI:2141874]	-
ENSMUSG00000032231	3337.97144790406	2453.53000880736	4554.07407733097	340.091058440261	306.888577558373	223.811997394209	3448.52517801413	290.263877797614	3.57070275467408	3.10976211323382e-36	7.88620863525081e-34	Anxa2	9	69453620	69491795	+	3731	protein_coding	annexin A2 [Source:MGI Symbol;Acc:MGI:88246]	-
ENSMUSG00000019846	628.381702821293	564.790192819613	689.330990961783	115.482633551366	93.5635907190162	101.272397010954	627.500962200896	103.439540427112	2.60271207001179	4.04515726321648e-35	1.00197604675625e-32	Lama4	10	38965515	39110188	+	12068	protein_coding	laminin, alpha 4 [Source:MGI Symbol;Acc:MGI:109321]	-
ENSMUSG00000026656	446.043174389529	651.289591719914	592.993009864004	42.3789480922443	23.3908976797541	16.2035835217527	563.441925324482	27.3244764312504	4.37195915349102	4.15783319397646e-35	1.01804784710444e-32	Fcgr2b	1	170958617	170976547	-	5790	protein_coding	Fc receptor, IgG, low affinity IIb [Source:MGI Symbol;Acc:MGI:95499]	-
ENSMUSG00000022952	255.862128605862	310.380196054022	340.456554559144	24.3678951530405	19.6483540509934	26.3308232228481	302.232959739676	23.449024142294	3.69178631790158	7.44670870685394e-35	1.78235717835284e-32	Runx1	16	92601466	92826149	-	12025	protein_coding	runt related transcription factor 1 [Source:MGI Symbol;Acc:MGI:99852]	Runt
ENSMUSG00000031503	4488.86086929594	4865.33677814517	7732.29213335287	670.646853559767	715.761469000474	607.634382065726	5695.49659359799	664.680901541989	3.0990417947617	1.28268317804177e-34	3.03596856207176e-32	Col4a2	8	11312805	11449287	+	6619	protein_coding	collagen, type IV, alpha 2 [Source:MGI Symbol;Acc:MGI:88455]	-
ENSMUSG00000000982	933.259564876553	398.914874928447	526.585275320874	11.6542107253672	3.74254362876065	1.01272397010954	619.586571708625	5.46982610807913	6.84493325639603	6.92496293586134e-34	1.62105011494196e-31	Ccl3	11	83647844	83649355	-	766	protein_coding	chemokine (C-C motif) ligand 3 [Source:MGI Symbol;Acc:MGI:98260]	-
ENSMUSG00000040690	1332.24763515466	2176.7319323264	2273.76341794857	177.991581987426	161.865011943898	231.913789155085	1927.58099514321	190.59012769547	3.33864257232798	7.22552745123068e-34	1.67302375832735e-31	Col16a1	4	130047840	130099283	+	6750	protein_coding	collagen, type XVI, alpha 1 [Source:MGI Symbol;Acc:MGI:1095396]	-
ENSMUSG00000040511	881.302887420191	545.455033065428	767.89788816774	80.5200013752642	76.7221443895933	56.7125423261344	731.551936217786	71.318229363664	3.35877657693679	8.92664120685383e-34	2.04468076331613e-31	Pvr	7	19903578	19921160	-	6122	protein_coding	poliovirus receptor [Source:MGI Symbol;Acc:MGI:107741]	-
ENSMUSG00000025225	597.991948082666	495.590673699372	680.913109118288	92.1742121006314	83.2715957399245	74.9415737881062	591.498576966775	83.4624605428874	2.82612139176467	1.42294868005993e-33	3.22464391304646e-31	Nfkb2	19	46304737	46312090	+	3289	protein_coding	nuclear factor of kappa light polypeptide gene enhancer in B cells 2, p49/p100 [Source:MGI Symbol;Acc:MGI:1099800]	RHD
ENSMUSG00000030218	2058.66080487475	3880.2612706688	2617.02593312221	233.084214507344	106.662493419679	157.984939337089	2851.98266955525	165.910549088037	4.10501057798847	1.96796438697954e-33	4.41279761804612e-31	Mgp	6	136872435	136875823	-	1187	protein_coding	matrix Gla protein [Source:MGI Symbol;Acc:MGI:96976]	-
ENSMUSG00000026177	362.716427525551	327.680075834082	527.520595525707	28.6057899622649	33.6828926588458	31.3944430733959	405.972366295113	31.2277085648355	3.69908756762923	2.86885527454644e-33	6.36587031858212e-31	Slc11a1	1	74375195	74386062	+	3705	protein_coding	solute carrier family 11 (proton-coupled divalent metal ion transporters), member 1 [Source:MGI Symbol;Acc:MGI:1345275]	-
ENSMUSG00000014599	2061.60174888171	2370.08352986825	2573.06588349507	536.093693366891	527.698651655252	435.471307147104	2334.91705408168	499.754550723082	2.22407836565158	3.23172776486124e-33	7.09714070588393e-31	Csf1	3	107741048	107760469	-	5281	protein_coding	colony stimulating factor 1 (macrophage) [Source:MGI Symbol;Acc:MGI:1339753]	-
ENSMUSG00000011179	5315.26613525281	3783.58547189788	5142.39048617081	772.356328981153	951.541717612395	765.619321402815	4747.08069777383	829.839122665454	2.51591251377462	5.32762622147816e-33	1.15805197724416e-30	Odc1	12	17544794	17551505	+	3405	protein_coding	ornithine decarboxylase, structural 1 [Source:MGI Symbol;Acc:MGI:97402]	-
ENSMUSG00000050335	1133.2437573501	831.411869429953	1518.02469244366	48.735790306081	52.3956108026491	15.1908595516432	1160.89343974124	38.7740868867911	4.90265756582378	8.12981455259724e-33	1.74930615756996e-30	Lgals3	14	47367751	47386160	+	1858	protein_coding	lectin, galactose binding, soluble 3 [Source:MGI Symbol;Acc:MGI:96778]	-
ENSMUSG00000040663	338.208560800852	246.268876869093	563.998083514186	3.17842110691833	6.54945135033114	7.0890677907668	382.825173728044	5.60564674933876	6.08398589177505	1.13458068841391e-32	2.41688378245931e-30	Clcf1	19	4214238	4223490	+	3713	protein_coding	cardiotrophin-like cytokine factor 1 [Source:MGI Symbol;Acc:MGI:1930088]	-
ENSMUSG00000028480	838.16904198472	786.635709999209	549.032960236861	94.2931595052436	80.464688018354	65.8270580571203	724.612570740263	80.194968526906	3.17624677695509	1.26016587284377e-32	2.65782707161564e-30	Glipr2	4	43957401	43979118	+	2320	protein_coding	GLI pathogenesis-related 2 [Source:MGI Symbol;Acc:MGI:1917770]	-
ENSMUSG00000029915	333.306987455912	256.445276739716	315.202909028658	31.7842110691833	24.3265335869442	30.3817191032863	301.651724408095	28.8308212531379	3.39129309283937	1.7866823238306e-32	3.69513658856693e-30	Clec5a	6	40574894	40585821	-	3840	protein_coding	C-type lectin domain family 5, member a [Source:MGI Symbol;Acc:MGI:1345151]	-
ENSMUSG00000035385	2409.61345637245	1561.05974015367	1053.17055064175	3.17842110691833	0	0	1674.61458238929	1.05947370230611	10.7025584091742	2.23329503095567e-32	4.57438949513632e-30	Ccl2	11	82035571	82037453	+	1138	protein_coding	chemokine (C-C motif) ligand 2 [Source:MGI Symbol;Acc:MGI:98259]	-
ENSMUSG00000027800	4088.89248434885	2400.61272948012	3774.0170265004	444.978954968565	410.744163256481	310.90625882363	3421.17408010979	388.876459016226	3.13720862430247	2.52011816266266e-32	5.11271972390858e-30	Tm4sf1	3	57285611	57301988	-	4163	protein_coding	transmembrane 4 superfamily member 1 [Source:MGI Symbol;Acc:MGI:104678]	-
ENSMUSG00000001025	2130.22377571087	1518.31886069705	1202.821783415	154.683160536692	127.246483377862	194.443002261032	1617.12147327431	158.790882058529	3.34888554832565	3.40183691853612e-32	6.83640849421287e-30	S100a6	3	90612882	90624181	+	1367	protein_coding	S100 calcium binding protein A6 (calcyclin) [Source:MGI Symbol;Acc:MGI:1339467]	-
ENSMUSG00000004371	324.48415543502	1722.86449809659	2310.24090593705	7.41631591614276	12.1632667934721	10.1272397010954	1452.52985315622	9.90227413690343	7.19214117881173	3.57448920190366e-32	7.11624009149082e-30	Il11	7	4772373	4782857	-	2012	protein_coding	interleukin 11 [Source:MGI Symbol;Acc:MGI:107613]	-
ENSMUSG00000071715	423.495937002806	226.933717114908	379.740003162122	16.9515792368977	17.7770822366131	16.2035835217527	343.389885759945	16.9774149984212	4.33765355487442	4.91360537405202e-32	9.69163163685704e-30	Ncf4	15	78244801	78262580	+	2020	protein_coding	neutrophil cytosolic factor 4 [Source:MGI Symbol;Acc:MGI:109186]	-
ENSMUSG00000061878	1590.0703930985	686.906991267097	871.718430904182	57.2115799245299	43.9748876379376	67.8525059973394	1049.56527175659	56.3463245199356	4.2208489513762	9.14880638544516e-32	1.78796214332801e-29	Sphk1	11	116530925	116536674	+	4774	protein_coding	sphingosine kinase 1 [Source:MGI Symbol;Acc:MGI:1316649]	-
ENSMUSG00000002289	1311.66102710591	584.125352573798	730.485079974427	57.2115799245299	44.9105235451278	54.6870943859154	875.423819884712	52.2697326185243	4.06743763621039	1.2849968400868e-31	2.48845478977536e-29	Angptl4	17	33773750	33781575	-	3286	protein_coding	angiopoietin-like 4 [Source:MGI Symbol;Acc:MGI:1888999]	-
ENSMUSG00000073411	8394.43451054404	6601.43059607357	8378.59839489234	1828.65161018034	1555.02687775005	1376.29187537887	7791.48783383665	1586.65678776975	2.29602248291751	1.31004982732329e-31	2.51411544339106e-29	H2-D1	17	35262730	35267499	+	2579	protein_coding	histocompatibility 2, D region locus 1 [Source:MGI Symbol;Acc:MGI:95896]	-
ENSMUSG00000035678	201.944821811523	184.192837658288	225.412169364708	9.53526332075498	5.61381544314097	8.10179176087635	203.84994294484	7.7502901749241	4.7287212566995	1.34259935497599e-31	2.55357602318738e-29	Tnfsf9	17	57105325	57107757	+	1290	protein_coding	tumor necrosis factor (ligand) superfamily, member 9 [Source:MGI Symbol;Acc:MGI:1101058]	-
ENSMUSG00000026582	543.094326619339	327.680075834082	260.954337148355	2.11894740461222	5.61381544314097	2.02544794021909	377.242913200592	3.25273692932409	6.83078980327579	1.57200974629221e-31	2.96344704562094e-29	Sele	1	164048234	164057677	+	2912	protein_coding	selectin, endothelial cell [Source:MGI Symbol;Acc:MGI:98278]	-
ENSMUSG00000027832	601.913206758617	276.798076480964	470.466063030905	10.5947370230611	12.1632667934721	2.02544794021909	449.725782090162	8.26115058558409	5.76061586936589	1.67607623908675e-31	3.13191017938824e-29	Ptx3	3	66219910	66225805	+	2682	protein_coding	pentraxin related gene [Source:MGI Symbol;Acc:MGI:104641]	-
ENSMUSG00000033355	432.318769023698	534.260993207742	335.77995353498	46.6168429014688	43.9748876379376	45.5725786549295	434.119905255473	45.3881030647786	3.25784739607275	2.58283501304146e-31	4.78430882154863e-29	Rtp4	16	23520291	23614222	+	2131	protein_coding	receptor transporter protein 4 [Source:MGI Symbol;Acc:MGI:1915025]	-
ENSMUSG00000002603	986.196557001904	831.411869429953	964.31513118263	118.661054658284	85.1428675543048	151.908595516432	927.307852538162	118.570839243007	2.9691301088497	2.69104613660586e-31	4.94178144844638e-29	Tgfb1	7	25687002	25705077	+	5042	protein_coding	transforming growth factor, beta 1 [Source:MGI Symbol;Acc:MGI:98725]	-
ENSMUSG00000050737	1211.66893086914	675.712951409411	959.638530158466	109.125791337529	115.08321658439	102.285120981064	949.006804145672	108.831376300994	3.12410188774237	5.47584078692296e-31	9.80221516328007e-29	Ptges	2	30889471	30929863	-	3931	protein_coding	prostaglandin E synthase [Source:MGI Symbol;Acc:MGI:1927593]	-
ENSMUSG00000026547	2036.11356748803	1544.77750036067	2774.15972753412	214.013687865834	275.076956713908	179.252142709389	2118.35026512761	222.780929096377	3.24861509564709	1.15135869720746e-30	2.04385358065945e-28	Tagln2	1	172500047	172507380	+	2082	protein_coding	transgelin 2 [Source:MGI Symbol;Acc:MGI:1312985]	-
ENSMUSG00000037411	3470.31392821744	727.612590749592	1030.72286572576	16.9515792368977	25.2621694941344	29.3689951331768	1742.88312823093	23.860914621403	6.18911087723641	1.33439019499336e-30	2.34918842427674e-28	Serpine1	5	137061504	137072268	-	3876	protein_coding	serine (or cysteine) peptidase inhibitor, clade E, member 1 [Source:MGI Symbol;Acc:MGI:97608]	-
ENSMUSG00000001930	3645.79025396628	4889.76013783467	3263.33219466169	695.014748712807	508.050297604258	656.245132630984	3932.96086215421	619.77005964935	2.66614089726588	1.76844280200072e-30	3.08781709575568e-28	Vwf	6	125546774	125686679	+	16064	protein_coding	Von Willebrand factor [Source:MGI Symbol;Acc:MGI:98941]	-
ENSMUSG00000035373	803.858028570141	521.031673375931	369.451480908961	1.05947370230611	2.80690772157049	1.01272397010954	564.780394285011	1.62636846466205	8.40907439843041	3.05857211290083e-30	5.29704903650516e-28	Ccl7	11	82045712	82047525	+	801	protein_coding	chemokine (C-C motif) ligand 7 [Source:MGI Symbol;Acc:MGI:99512]	-
ENSMUSG00000040212	310.759750069188	414.179474734383	381.610643571788	40.2600006876321	20.5839899581836	34.4326149837245	368.84995612512	31.7588685431801	3.54496356108013	3.95550811953882e-30	6.75108874404232e-28	Emp3	7	45918023	45921404	-	1071	protein_coding	epithelial membrane protein 3 [Source:MGI Symbol;Acc:MGI:1098729]	-
ENSMUSG00000025283	2514.50712595416	2491.18268832867	2333.62391105787	756.464223446561	747.57308984494	652.194236750546	2446.4379084469	718.743850014016	1.76707560520165	3.96153456485443e-30	6.75108874404232e-28	Sat1	X	155213132	155216449	-	2774	protein_coding	spermidine/spermine N1-acetyl transferase 1 [Source:MGI Symbol;Acc:MGI:98233]	-
ENSMUSG00000034459	633.283276166233	659.430711616413	335.77995353498	25.4273688553466	28.0690772157049	41.5216827744913	542.831313772542	31.6727096151809	4.09888829254295	4.0659116140787e-30	6.87397215897654e-28	Ifit1	19	34640871	34650009	+	2656	protein_coding	interferon-induced protein with tetratricopeptide repeats 1 [Source:MGI Symbol;Acc:MGI:99450]	-
ENSMUSG00000035352	211.747968501403	599.389952379733	354.486357631636	7.41631591614276	7.4850872575213	7.0890677907668	388.541426170924	7.33015698814362	5.72751653787546	5.01034872808733e-30	8.40397233115876e-28	Ccl12	11	82101845	82103400	+	537	protein_coding	chemokine (C-C motif) ligand 12 [Source:MGI Symbol;Acc:MGI:108224]	-
ENSMUSG00000035828	3646.77056863527	3482.36403572742	4228.58264604915	952.466858373191	798.097428833208	1012.72397010954	3785.90575013728	921.096085771981	2.0395182793226	2.06680284146035e-29	3.33538137339307e-27	Pim3	15	88862186	88865726	+	2427	protein_coding	proviral integration site 3 [Source:MGI Symbol;Acc:MGI:1355297]	-
ENSMUSG00000029484	808.75960191508	1018.65762704943	1305.70700594661	154.683160536692	103.855585698108	103.297844951173	1044.37474497037	120.612197061991	3.11591649066338	2.34429461521097e-29	3.75474916490407e-27	Anxa3	5	96793339	96845966	+	3643	protein_coding	annexin A3 [Source:MGI Symbol;Acc:MGI:1201378]	-
ENSMUSG00000032501	1956.7080793	1637.38273918335	2067.99297288535	251.095267446548	171.2213710158	319.008050584506	1887.36126378957	247.108229682285	2.93413411924304	4.99775787351724e-29	7.94494315087047e-27	Trib1	15	59648350	59657099	+	6248	protein_coding	tribbles pseudokinase 1 [Source:MGI Symbol;Acc:MGI:2443397]	-
ENSMUSG00000021998	1950.82619128607	1243.55606419021	2005.32651916155	241.560004125793	164.671919665469	237.990132975743	1733.23625821261	214.740685589001	3.01387465619892	7.1838430552447e-29	1.12522224090311e-26	Lcp1	14	75131101	75230842	+	9504	protein_coding	lymphocyte cytosolic protein 1 [Source:MGI Symbol;Acc:MGI:104808]	-
ENSMUSG00000025511	1485.17672351678	2107.53241320616	2198.00248135711	365.518427295607	274.141320806718	326.097118375273	1930.23720602668	321.918955492533	2.58469026225788	7.96984760964051e-29	1.23922404219388e-26	Tspan4	7	141475240	141493427	+	2178	protein_coding	tetraspanin 4 [Source:MGI Symbol;Acc:MGI:1928097]	-
ENSMUSG00000030681	1115.59809330832	2002.71549453874	2396.29036478167	188.586319010487	192.740996881173	185.328486530046	1838.20131754291	188.885267473902	3.28269231202714	2.84781544333696e-28	4.36432838661611e-26	Mvp	7	126986860	127014621	-	7627	protein_coding	major vault protein [Source:MGI Symbol;Acc:MGI:1925638]	-
ENSMUSG00000026365	2858.59757476894	3993.21930923272	3281.10327855351	720.442117568154	571.673539293189	488.1329535928	3377.64005418506	593.416203484714	2.50913987813029	3.42413140823139e-28	5.21006051843894e-26	Cfh	1	140084708	140183764	-	8383	protein_coding	complement component factor h [Source:MGI Symbol;Acc:MGI:88385]	-
ENSMUSG00000004951	9319.85155806869	6672.66539516793	2036.19208592103	236.262635614262	159.058104222328	143.806803755555	6009.56967971922	179.709181197382	5.06390816730762	5.89681343392635e-28	8.90878863613469e-26	Hspb1	5	135887919	135889563	+	1031	protein_coding	heat shock protein 1 [Source:MGI Symbol;Acc:MGI:96240]	-
ENSMUSG00000022906	386.243979581263	378.5620751872	335.77995353498	68.865790649897	52.3956108026491	62.7888861467917	366.862002767814	61.3500958664459	2.58275787855187	7.06730489764297e-28	1.05278132118595e-25	Parp9	16	35938470	35972605	+	4872	protein_coding	poly (ADP-ribose) polymerase family, member 9 [Source:MGI Symbol;Acc:MGI:1933117]	-
ENSMUSG00000024529	323.503840766032	841.588269300576	481.689905488899	30.7247373668771	16.8414463294229	19.2417554320813	548.927338518502	22.2693130427938	4.62852162503767	9.17856538509111e-28	1.35779027661952e-25	Lox	18	52516069	52529867	-	4810	protein_coding	lysyl oxidase [Source:MGI Symbol;Acc:MGI:96817]	-
ENSMUSG00000042622	1724.37350274985	613.636912198607	1138.28468928153	33.9031584737955	27.1334413085147	66.8397820272299	1158.76503474333	42.62546060318	4.7662010683812	1.44875994389096e-27	2.11380029621679e-25	Maff	15	79346621	79359076	+	2594	protein_coding	v-maf musculoaponeurotic fibrosarcoma oncogene family, protein F (avian) [Source:MGI Symbol;Acc:MGI:96910]	TF_bZIP
ENSMUSG00000029826	558.779361323147	546.47267305249	524.714634911208	101.709475421386	131.924662913813	120.514152443036	543.322223095615	118.049430259412	2.20044408855339	2.25226638682674e-27	3.26379446069273e-25	Zc3hav1	6	38305286	38354603	-	6518	protein_coding	zinc finger CCCH type, antiviral 1 [Source:MGI Symbol;Acc:MGI:1926031]	-
ENSMUSG00000017009	4578.06950417385	3815.13231149681	3042.59662632114	823.211066691846	620.326606467078	681.563231883723	3811.93281399727	708.366968347549	2.42823818738338	2.28494874161298e-27	3.28878230363781e-25	Sdc4	2	164424247	164443887	-	2547	protein_coding	syndecan 4 [Source:MGI Symbol;Acc:MGI:1349164]	-
ENSMUSG00000040026	1012.66505306458	389.756115044886	611.69941396066	0	3.74254362876065	0	671.373527356708	1.24751454292022	8.98903696452877	3.18860469830801e-27	4.55863471700384e-25	Saa3	7	46711998	46715700	-	2606	protein_coding	serum amyloid A 3 [Source:MGI Symbol;Acc:MGI:98223]	-
ENSMUSG00000026271	256.84244327485	256.445276739716	525.649955116041	16.9515792368977	14.9701745150426	16.2035835217527	346.312558376869	16.041779091231	4.43422124794353	3.75627833619174e-27	5.33441607450376e-25	Gpr35	1	92950865	92986391	+	4839	protein_coding	G protein-coupled receptor 35 [Source:MGI Symbol;Acc:MGI:1929509]	-
ENSMUSG00000025491	655.830513552956	1198.77990475947	492.913747946892	58.271053626836	31.8116208444655	39.4962348342722	782.508055419772	43.1929697685246	4.18238953467167	1.02399900417321e-26	1.43508070966433e-24	Ifitm1	7	140967221	140969825	+	1094	protein_coding	interferon induced transmembrane protein 1 [Source:MGI Symbol;Acc:MGI:1915963]	-
ENSMUSG00000008384	806.798972577105	500.678873634684	601.410891707499	100.65000171908	86.0785034614949	75.9542977582158	636.296245973096	87.5609343129303	2.86222225113561	1.35353837798645e-26	1.88451467502401e-24	Sertad1	7	27486910	27490316	+	1344	protein_coding	SERTA domain containing 1 [Source:MGI Symbol;Acc:MGI:1913438]	-
ENSMUSG00000033107	559.759675992134	226.933717114908	607.958133141329	21.1894740461222	14.9701745150426	21.2672033723004	464.88384208279	19.1422839778217	4.605820268832	1.5235798307798e-26	2.1074868542384e-24	Rnf125	18	20944625	20983848	+	1334	protein_coding	ring finger protein 125 [Source:MGI Symbol;Acc:MGI:1914914]	-
ENSMUSG00000031328	4070.26650563808	5602.10812877832	7210.38345905616	981.072648335456	965.576256220248	921.578812799685	5627.58603115752	956.07590578513	2.55735072147217	1.73798886954649e-26	2.38855734832769e-24	Flna	X	74223461	74249820	-	9400	protein_coding	filamin, alpha [Source:MGI Symbol;Acc:MGI:95556]	-
ENSMUSG00000079419	168.614123065932	249.32179683028	282.46670185951	4.23789480922443	2.80690772157049	1.01272397010954	233.46754058524	2.68584216696815	6.45062179170684	2.66058255660522e-26	3.60991908412766e-24	Ms4a6c	19	11469366	11482192	+	2050	protein_coding	membrane-spanning 4-domains, subfamily A, member 6C [Source:MGI Symbol;Acc:MGI:2385644]	-
ENSMUSG00000031799	3023.29043915892	2372.11880984237	4039.64796467292	580.591588863747	494.951394903596	549.909115769482	3145.01907122474	541.817366512275	2.53748315348612	3.57890594216996e-26	4.82518065696864e-24	Tpm4	8	72134975	72153142	+	2203	protein_coding	tropomyosin 4 [Source:MGI Symbol;Acc:MGI:2449202]	-
ENSMUSG00000006519	651.909254877004	626.866232030417	1032.59350613543	112.304212444447	101.048677976538	85.0688134892017	770.456331014282	99.4739013033956	2.95396663757517	4.44145707673182e-26	5.89291745135349e-24	Cyba	8	122424776	122432930	-	1039	protein_coding	cytochrome b-245, alpha polypeptide [Source:MGI Symbol;Acc:MGI:1316658]	-
ENSMUSG00000022831	529.369921253507	376.526795213075	578.963206791511	64.6278958406726	72.0439648536425	78.9924696685444	494.953307752698	71.8881101209532	2.78325772033244	4.45385273527327e-26	5.89291745135349e-24	Hcls1	16	36934983	36963212	+	2525	protein_coding	hematopoietic cell specific Lyn substrate 1 [Source:MGI Symbol;Acc:MGI:104568]	-
ENSMUSG00000069516	1807.70024961383	4120.42430761552	1753.72538406152	204.478424545079	192.740996881173	209.633861812676	2560.61664709696	202.284427746309	3.66206181306198	5.09431508826103e-26	6.69870987716891e-24	Lyz2	10	117277331	117282321	-	1316	protein_coding	lysozyme 2 [Source:MGI Symbol;Acc:MGI:96897]	-
ENSMUSG00000020120	1874.36164710501	2414.85968929899	4490.47230340234	241.560004125793	291.918403043331	260.270060318153	2926.56454660211	264.582822495759	3.46720732888397	5.83453740360109e-26	7.62498869763868e-24	Plek	11	16971206	17052381	-	4486	protein_coding	pleckstrin [Source:MGI Symbol;Acc:MGI:1860485]	-
ENSMUSG00000034855	1452.82633944018	492.537753738185	216.05896731638	4.23789480922443	2.80690772157049	2.02544794021909	720.474353498249	3.02341682367134	7.90320118729294	7.40237684295658e-26	9.49912238003982e-24	Cxcl10	5	92346638	92348889	-	2252	protein_coding	chemokine (C-X-C motif) ligand 10 [Source:MGI Symbol;Acc:MGI:1352450]	-
ENSMUSG00000048572	1770.44829219229	652.307231706976	1154.18513276369	70.9847380545093	59.8806980601704	27.3435471929577	1192.31355222098	52.7363277692124	4.49922749851219	7.9969420935567e-26	1.01399321712467e-23	Tmem252	19	24674008	24679661	+	2462	protein_coding	transmembrane protein 252 [Source:MGI Symbol;Acc:MGI:3583948]	-
ENSMUSG00000031490	254.881813936874	301.22143617046	397.511087053946	40.2600006876321	28.0690772157049	27.3435471929577	317.871445720427	31.8908750320982	3.32132027223981	9.3801488733371e-26	1.18234278875637e-23	Eif4ebp1	8	27260329	27276674	+	2196	protein_coding	eukaryotic translation initiation factor 4E binding protein 1 [Source:MGI Symbol;Acc:MGI:103267]	-
ENSMUSG00000020077	3509.52651497696	1381.95510243069	1610.6213927221	138.7910550021	62.6876057817409	123.552324353364	2167.36767004325	108.343661712402	4.32385938882251	1.01088697096302e-25	1.25929323131311e-23	Srgn	10	62493833	62527451	-	2196	protein_coding	serglycin [Source:MGI Symbol;Acc:MGI:97756]	-
ENSMUSG00000018932	830.326524632816	702.171591073032	921.290401760321	162.099476452835	112.276308862819	163.048559187637	817.929505822056	145.80811483443	2.48982559120324	1.07241404983001e-25	1.32817233078366e-23	Map2k3	11	60932033	60952811	+	3314	protein_coding	mitogen-activated protein kinase kinase 3 [Source:MGI Symbol;Acc:MGI:1346868]	-
ENSMUSG00000026395	674.456492263728	383.650275122512	476.077984259902	58.271053626836	67.3657853176917	50.6361985054772	511.39491721538	58.7576791500016	3.12034188525584	1.25966942901058e-25	1.55106810270425e-23	Ptprc	1	138062861	138175708	-	18313	protein_coding	protein tyrosine phosphatase, receptor type, C [Source:MGI Symbol;Acc:MGI:97810]	-
ENSMUSG00000027803	1631.24360919599	1303.59682342689	1569.46730370946	433.324744243198	421.971794142763	417.242275685132	1501.43591211078	424.179604690364	1.82377134413605	1.27785149007101e-25	1.56441335870648e-23	Wwtr1	3	57455649	57575910	-	4779	protein_coding	WW domain containing transcription regulator 1 [Source:MGI Symbol;Acc:MGI:1917649]	-
ENSMUSG00000026796	4142.80979114319	3351.08847739637	4005.04111709411	1096.55528188682	852.364311450238	826.382759609388	3832.97979521122	925.100784315483	2.05108592360407	1.48084711660798e-25	1.80025758951332e-23	Fam129b	2	32876114	32925254	+	4672	protein_coding	family with sequence similarity 129, member B [Source:MGI Symbol;Acc:MGI:2442910]	-
ENSMUSG00000112148	434.279398361674	162.822397929979	313.332268618992	3.17842110691833	4.67817953595081	1.01272397010954	303.478021636881	2.95644153765956	6.66669065145089	1.48739712587712e-25	1.80025758951332e-23	Lilrb4a	10	51490956	51496611	+	5227	protein_coding	leukocyte immunoglobulin-like receptor, subfamily B, member 4A [Source:MGI Symbol;Acc:MGI:102701]	-
ENSMUSG00000040253	422.515622333818	500.678873634684	414.346850740936	93.2336858029375	100.113042069347	93.170605250078	445.847115569813	95.5057777074543	2.22192999725537	1.731944934998e-25	2.07269050591727e-23	Gbp7	3	142530342	142550149	+	5614	protein_coding	guanylate binding protein 7 [Source:MGI Symbol;Acc:MGI:2444421]	-
ENSMUSG00000037095	1564.58221170481	1586.50073983023	1344.99045454959	101.709475421386	29.9403490300852	22.27992734241	1498.69113536154	51.3099172646272	4.87270441397179	1.74176027456152e-25	2.07279203177148e-23	Lrg1	17	56119678	56122001	-	1408	protein_coding	leucine-rich alpha-2-glycoprotein 1 [Source:MGI Symbol;Acc:MGI:1924155]	-
ENSMUSG00000030847	929.338306200602	1163.16250521228	783.798331649897	203.418950842773	180.577730087701	164.061283157746	958.766381020928	182.685988029407	2.39198882325068	2.20421880007601e-25	2.60857049328996e-23	Bag3	7	128523616	128546981	+	2562	protein_coding	BCL2-associated athanogene 3 [Source:MGI Symbol;Acc:MGI:1352493]	-
ENSMUSG00000022246	847.9721886746	868.046908964198	1549.82557940797	138.7910550021	128.182119285052	136.717735964788	1088.61489234892	134.563636750647	3.01662211625599	3.39034314436802e-25	3.94650763176654e-23	Rai14	15	10568969	10714624	-	8462	protein_coding	retinoic acid induced 14 [Source:MGI Symbol;Acc:MGI:1922896]	-
ENSMUSG00000029561	430.358139685722	920.964188291441	527.520595525707	41.3194743899382	52.3956108026491	59.7507142364631	626.280974500956	51.1552664763501	3.61256741977152	3.61686642756565e-25	4.18730916521758e-23	Oasl2	5	114896936	114912234	+	6374	protein_coding	2'-5' oligoadenylate synthetase-like 2 [Source:MGI Symbol;Acc:MGI:1344390]	-
ENSMUSG00000021453	5572.10857852766	4267.98210573956	2057.70445063219	324.198952905669	359.284188361022	235.964685035524	3965.93171163314	306.482608767405	3.6935703508156	4.39555264935895e-25	5.03408938369056e-23	Gadd45g	13	51846678	51848468	+	1173	protein_coding	growth arrest and DNA-damage-inducible 45 gamma [Source:MGI Symbol;Acc:MGI:1346325]	-
ENSMUSG00000047735	314.68100874514	463.026194113376	367.580840499296	59.3305273291421	51.4599748954589	61.7761621766822	381.762681119271	57.5222214670944	2.73160324673859	6.59829805817808e-25	7.51641418370638e-23	Samd9l	6	3372257	3399572	-	5427	protein_coding	sterile alpha motif domain containing 9-like [Source:MGI Symbol;Acc:MGI:1343184]	-
ENSMUSG00000002897	875.420999406263	888.399708705445	907.260598687829	134.553160192876	119.761396120341	203.557517992018	890.360435599846	152.624024768412	2.54517785786341	7.13075366060753e-25	8.07975077012029e-23	Il17ra	6	120463247	120487559	+	8662	protein_coding	interleukin 17 receptor A [Source:MGI Symbol;Acc:MGI:107399]	-
ENSMUSG00000027580	690.141526967535	480.326073893437	712.713996082604	117.601580955978	112.276308862819	109.374188771831	627.727198981192	113.084026196876	2.4732644551247	1.01126773052497e-24	1.13978969289116e-22	Helz2	2	181227615	181242027	-	11529	protein_coding	helicase with zinc finger 2, transcriptional coactivator [Source:MGI Symbol;Acc:MGI:2385169]	-
ENSMUSG00000028978	774.448588500501	790.706269947458	1351.53769598342	140.910002406712	124.439575656292	128.615944203912	972.230851477125	131.321840755639	2.88886890458798	1.03826128644784e-24	1.16405483810062e-22	Nos3	5	24364810	24384474	+	4132	protein_coding	nitric oxide synthase 3, endothelial cell [Source:MGI Symbol;Acc:MGI:97362]	-
ENSMUSG00000058715	381.342406236323	737.788990620215	755.738725504913	43.4384217945504	63.623241688931	32.4071670435054	624.956707453817	46.4896101756623	3.74572091826639	1.31105982445801e-24	1.45459356148982e-22	Fcer1g	1	171229572	171234365	-	874	protein_coding	Fc receptor, IgE, high affinity I, gamma polypeptide [Source:MGI Symbol;Acc:MGI:95496]	-
ENSMUSG00000030403	1202.84609884825	912.823068394942	1296.35380389828	271.225267790364	256.364238570104	251.155544587167	1137.34099038049	259.581683649212	2.13176910382009	1.58985786526893e-24	1.75477472776988e-22	Vasp	7	19256929	19271817	-	2617	protein_coding	vasodilator-stimulated phosphoprotein [Source:MGI Symbol;Acc:MGI:109268]	-
ENSMUSG00000030579	801.897399232165	913.840708382004	1168.21493583618	193.883687522018	153.444288779187	124.565048323474	961.317681150118	157.297674874893	2.61242380995068	1.7391386440084e-24	1.90964594817871e-22	Tyrobp	7	30413760	30417585	+	667	protein_coding	TYRO protein tyrosine kinase binding protein [Source:MGI Symbol;Acc:MGI:1277211]	-
ENSMUSG00000025746	538.192753274399	383.650275122512	662.206705021632	2.11894740461222	0.935635907190162	0	528.016577806181	1.01819443726746	9.04325877065341	1.75168234239612e-24	1.91355575680626e-22	Il6	5	30013114	30019981	+	2428	protein_coding	interleukin 6 [Source:MGI Symbol;Acc:MGI:96559]	-
ENSMUSG00000037405	2076.30646891653	669.607111487037	780.992371035399	66.7468432452848	48.6530671738884	40.5089588043817	1175.63531714632	51.9696230745183	4.50074902636495	2.37836165420417e-24	2.56907897365051e-22	Icam1	9	21015985	21028817	+	4360	protein_coding	intercellular adhesion molecule 1 [Source:MGI Symbol;Acc:MGI:96392]	-
ENSMUSG00000028382	1696.92469201819	1416.55486199081	1836.03356208681	438.622112754729	450.976507265658	365.593353209545	1649.83770536527	418.397324409977	1.97933834178399	2.38793370004131e-24	2.56907897365051e-22	Ptbp3	4	59471868	59549364	-	7480	protein_coding	polypyrimidine tract binding protein 3 [Source:MGI Symbol;Acc:MGI:1923334]	-
ENSMUSG00000022863	574.464396026954	483.378993854624	494.784388356558	133.49368649057	116.95448839877	115.450532592488	517.542592746045	121.966235827276	2.08610382883601	2.44466952948413e-24	2.61690202598346e-22	Btg3	16	78332637	78377192	-	4014	protein_coding	B cell translocation gene 3 [Source:MGI Symbol;Acc:MGI:109532]	-
ENSMUSG00000018774	638.184849511173	707.259791008344	1399.23902642989	51.9142114129993	86.0785034614949	74.9415737881062	914.894555649802	70.9780962208668	3.68642051016469	3.15650511261048e-24	3.36199359544143e-22	Cd68	11	69664213	69666153	-	1257	protein_coding	CD68 antigen [Source:MGI Symbol;Acc:MGI:88342]	-
ENSMUSG00000033220	440.161286375601	278.833356455088	394.705126439447	29.665263664571	51.4599748954589	37.4707868940531	371.233256423379	39.5320084846944	3.22645365612941	3.90760203392783e-24	4.14128052371794e-22	Rac2	15	78559167	78572783	-	3103	protein_coding	Rac family small GTPase 2 [Source:MGI Symbol;Acc:MGI:97846]	-
ENSMUSG00000073489	190.181045783667	312.415476028146	304.914386775497	0	1.87127181438032	3.03817191032863	269.170302862437	1.63648124156965	7.33830217511764	4.98852195094287e-24	5.26066804945471e-22	Ifi204	1	173747293	173766943	-	3561	protein_coding	interferon activated gene 204 [Source:MGI Symbol;Acc:MGI:96429]	-
ENSMUSG00000019987	439.180971706613	377.544435200138	445.212417500419	2.11894740461222	0.935635907190162	0	420.645941469057	1.01819443726746	8.71571952587958	8.18921687469115e-24	8.55130871885641e-22	Arg1	10	24915221	24927484	-	2228	protein_coding	arginase, liver [Source:MGI Symbol;Acc:MGI:88070]	-
ENSMUSG00000035692	528.389606584519	703.189231060095	294.625864522336	34.9626321761016	30.8759849372754	46.585302625039	508.734900722317	37.4746399128053	3.7637785698682	1.0391638508542e-23	1.0798179683364e-21	Isg15	4	156199424	156200818	-	756	protein_coding	ISG15 ubiquitin-like modifier [Source:MGI Symbol;Acc:MGI:1855694]	-
ENSMUSG00000029135	2403.73156835852	1463.36630139568	1549.82557940797	227.786845995813	203.968627767455	322.046222494835	1805.64114972072	251.267232086035	2.84554694340031	1.11349675749214e-23	1.15144213243192e-21	Fosl2	5	32135801	32157842	+	9680	protein_coding	fos-like antigen 2 [Source:MGI Symbol;Acc:MGI:102858]	TF_bZIP
ENSMUSG00000044258	3635.00679260742	782.565150050959	1102.74252149789	61.4494747337543	35.5541644732262	55.6998183560249	1840.10482138542	50.9011525210018	5.1774911417548	1.35329671621977e-23	1.39265346130018e-21	Ctla2a	13	60934155	60936625	-	2108	protein_coding	cytotoxic T lymphocyte-associated protein 2 alpha [Source:MGI Symbol;Acc:MGI:88554]	-
ENSMUSG00000031146	192.141675121643	207.598557360723	269.37221899185	28.6057899622649	21.5196258653737	26.3308232228481	223.037483824739	25.4854130168289	3.13381370616183	2.67359755861655e-23	2.6991931371398e-21	Plp2	X	7667941	7671390	-	1334	protein_coding	proteolipid protein 2 [Source:MGI Symbol;Acc:MGI:1298382]	-
ENSMUSG00000052681	3551.68004574344	3394.84699684005	3868.48436718852	1363.54265486796	1246.2670283773	1217.29421207167	3605.00380325734	1275.70129843898	1.49886797787287	3.11522261502994e-23	3.1302109502532e-21	Rap1b	10	117813871	117846035	-	2884	protein_coding	RAS related protein 1b [Source:MGI Symbol;Acc:MGI:894315]	-
ENSMUSG00000017057	977.373724981012	805.970869753394	810.922617590049	191.764740117406	162.800647851088	113.425084652269	864.755737441485	155.996824206921	2.47124322424473	3.30931136194694e-23	3.29415657159783e-21	Il13ra1	X	36112110	36171259	+	3712	protein_coding	interleukin 13 receptor, alpha 1 [Source:MGI Symbol;Acc:MGI:105052]	-
ENSMUSG00000034957	888.165090103107	800.882669818082	1254.2643946808	203.418950842773	163.736283758278	169.124903008294	981.104051533997	178.760045869782	2.45735596717648	3.34447597780443e-23	3.31367568740419e-21	Cebpa	7	35119293	35121928	+	2636	protein_coding	CCAAT/enhancer binding protein (C/EBP), alpha [Source:MGI Symbol;Acc:MGI:99480]	C/EBP
ENSMUSG00000030339	717.590337699199	1202.85046470772	1084.97143760606	191.764740117406	159.058104222328	164.061283157746	1001.80408000433	171.62804249916	2.5458271986638	3.63605655024818e-23	3.58589243673086e-21	Ltbr	6	125306571	125313885	-	2354	protein_coding	lymphotoxin B receptor [Source:MGI Symbol;Acc:MGI:104875]	-
ENSMUSG00000028583	755.82260978973	840.570629313514	720.196557721266	201.300003438161	159.058104222328	131.654116114241	772.196598941503	164.004074591576	2.23608474725292	4.1759338618972e-23	4.09934300120434e-21	Pdpn	4	143267431	143299564	-	1817	protein_coding	podoplanin [Source:MGI Symbol;Acc:MGI:103098]	-
ENSMUSG00000024338	253.901499267886	289.009756325712	288.078623088506	46.6168429014688	52.3956108026491	35.445338953834	276.996626227368	44.8192642193173	2.62564107238822	4.22460313356597e-23	4.12809614455148e-21	Psmb8	17	34197721	34201454	+	2736	protein_coding	proteasome (prosome, macropain) subunit, beta type 8 (large multifunctional peptidase 7) [Source:MGI Symbol;Acc:MGI:1346527]	-
ENSMUSG00000042608	1798.87741759294	1738.12909790252	1534.86045613065	504.309482297708	484.659399924504	576.23993899233	1690.62232387537	521.736273738181	1.69625603435552	4.91697875731265e-23	4.78271604969288e-21	Stk40	4	126103957	126141029	+	4117	protein_coding	serine/threonine kinase 40 [Source:MGI Symbol;Acc:MGI:1921428]	-
ENSMUSG00000033538	155.870032369088	211.669117308972	127.203547857263	9.53526332075498	5.61381544314097	6.07634382065726	164.914232511774	7.07514086151774	4.55203818718119	5.13906712774091e-23	4.97601854341531e-21	Casp4	9	5308828	5336783	+	3710	protein_coding	caspase 4, apoptosis-related cysteine peptidase [Source:MGI Symbol;Acc:MGI:107700]	-
ENSMUSG00000027435	2636.06614490867	1114.31578583329	2245.70381180358	216.132635270446	125.375211563482	194.443002261032	1998.69524751518	178.650283031653	3.48486712269963	5.22343208832727e-23	5.03482128260396e-21	Cd93	2	148436640	148443563	-	6677	protein_coding	CD93 antigen [Source:MGI Symbol;Acc:MGI:106664]	-
ENSMUSG00000026358	172.535381741884	168.928237852353	238.506652232367	2.11894740461222	0.935635907190162	3.03817191032863	193.323423942201	2.030918407377	6.59259081276374	5.42361002168366e-23	5.20422255323898e-21	Rgs1	1	144242296	144249242	-	6947	protein_coding	regulator of G-protein signaling 1 [Source:MGI Symbol;Acc:MGI:1354694]	-
ENSMUSG00000017493	2333.14891219138	3948.44314980198	3139.86992762375	437.562639052423	430.392517307475	634.977929258684	3140.48732987237	500.977695206194	2.64823133796824	6.12425647350191e-23	5.85017539903756e-21	Igfbp4	11	99041244	99054392	+	4416	protein_coding	insulin-like growth factor binding protein 4 [Source:MGI Symbol;Acc:MGI:96439]	-
ENSMUSG00000022686	187.240101776703	155.698918020542	124.397587242764	9.53526332075498	9.35635907190162	10.1272397010954	155.778869013337	9.67295403125068	4.00958596733859	6.75572393853415e-23	6.4245728276185e-21	B3gnt5	16	19760208	19772753	+	5197	protein_coding	UDP-GlcNAc:betaGal beta-1,3-N-acetylglucosaminyltransferase 5 [Source:MGI Symbol;Acc:MGI:2137302]	-
ENSMUSG00000031871	2859.57788943793	1357.5317427412	2245.70381180358	310.42579477569	228.2951613544	292.677227361658	2154.27114799424	277.132727830582	2.95910616022343	6.92507931053226e-23	6.55635730990925e-21	Cdh5	8	104101625	104144511	+	4203	protein_coding	cadherin 5 [Source:MGI Symbol;Acc:MGI:105057]	-
ENSMUSG00000045502	288.212512682465	150.61071808523	159.004434821578	5.29736851153054	3.74254362876065	9.11451573098589	199.275888529758	6.05147595709236	5.04869954624335	6.98939082374074e-23	6.58796474899669e-21	Hcar2	5	123863570	123865499	-	1930	protein_coding	hydroxycarboxylic acid receptor 2 [Source:MGI Symbol;Acc:MGI:1933383]	-
ENSMUSG00000004044	2586.07009679028	1828.69905675107	2516.01135100027	596.483694398339	471.560497223842	540.794600038496	2310.26016818054	536.279597220226	2.10746060458772	7.29311559507631e-23	6.84396248485972e-21	Cavin1	11	100956733	100970887	-	3587	protein_coding	caveolae associated 1 [Source:MGI Symbol;Acc:MGI:1277968]	-
ENSMUSG00000031103	247.03929658497	225.916077127845	294.625864522336	37.0815795807138	39.2967081019868	25.3180992527386	255.86041274505	33.8987956451464	2.91492920505141	7.82395744165098e-23	7.30990971149338e-21	Elf4	X	48411046	48463132	-	6148	protein_coding	E74-like factor 4 (ets domain transcription factor) [Source:MGI Symbol;Acc:MGI:1928377]	ETS
ENSMUSG00000022876	307.818806062225	139.416678227544	220.735568340544	12.7136844276733	11.2276308862819	10.1272397010954	222.657017543438	11.3561850050169	4.29506728017583	7.89912224198727e-23	7.34790838422763e-21	Samsn1	16	75858793	76022281	-	4935	protein_coding	SAM domain, SH3 domain and nuclear localization signals, 1 [Source:MGI Symbol;Acc:MGI:1914992]	-
ENSMUSG00000022665	433.299083692686	543.419753091303	509.749511633883	127.136844276733	113.21194477001	110.38691274194	495.489449472624	116.911900596228	2.08410518995909	7.94470832332347e-23	7.35818159580159e-21	Ccdc80	16	45093402	45128077	+	4293	protein_coding	coiled-coil domain containing 80 [Source:MGI Symbol;Acc:MGI:1915146]	-
ENSMUSG00000030717	243.118037909018	425.373514592069	344.197835378475	33.9031584737955	37.4254362876065	45.5725786549295	337.563129293187	38.9670578054438	3.11420460735507	8.51176033929017e-23	7.84924323582507e-21	Nupr1	7	126623249	126630861	-	2514	protein_coding	nuclear protein transcription regulator 1 [Source:MGI Symbol;Acc:MGI:1891834]	-
ENSMUSG00000112023	1306.75945376097	599.389952379733	1287.00060184995	0	1.87127181438032	0	1064.38333599689	0.623757271460108	10.6464377175768	8.62900709340551e-23	7.92306504757431e-21	Lilr4b	10	51480632	51486703	+	5439	protein_coding	leukocyte immunoglobulin-like receptor, subfamily B, member 4B [Source:MGI Symbol;Acc:MGI:102702]	-
ENSMUSG00000021408	414.673104981914	437.585194436817	421.829412379599	114.42315984906	105.726857512488	116.463256562598	424.695903932777	112.204424641382	1.92098685703745	9.5824615139091e-23	8.76075515748033e-21	Ripk1	13	34002363	34037147	+	8344	protein_coding	receptor (TNFRSF)-interacting serine-threonine kinase 1 [Source:MGI Symbol;Acc:MGI:108212]	-
ENSMUSG00000060802	2896.82984685947	3561.73995471828	4352.98023329191	934.455805433988	814.003239255441	881.069853995303	3603.85001162322	876.509632894911	2.03988860019849	9.97024250578581e-23	9.07632931018159e-21	B2m	2	122147686	122153083	+	860	protein_coding	beta-2 microglobulin [Source:MGI Symbol;Acc:MGI:88127]	-
ENSMUSG00000020592	573.484081357966	332.768275769394	585.510448225341	63.5684221383665	71.1083289464523	62.7888861467917	497.2542684509	65.8218790772035	2.91687464091284	1.09137208560588e-22	9.89293964577723e-21	Sdc1	12	8771323	8793715	+	3809	protein_coding	syndecan 1 [Source:MGI Symbol;Acc:MGI:1349162]	-
ENSMUSG00000053560	1241.07837093878	742.877190555527	896.972076434668	135.612633895182	135.667206542574	185.328486530046	960.309212642991	152.202775655934	2.65774955817089	1.13323500235503e-22	1.02288864492232e-20	Ier2	8	84661331	84662852	-	1522	protein_coding	immediate early response 2 [Source:MGI Symbol;Acc:MGI:104815]	-
ENSMUSG00000022548	19126.9195066244	26988.830096881	13196.4327699862	3340.52058337116	3058.59378060464	3071.59180134225	19770.7274578305	3156.90205510602	2.6467853596596	1.50493836723952e-22	1.34698307138388e-20	Apod	16	31296192	31314808	-	2577	protein_coding	apolipoprotein D [Source:MGI Symbol;Acc:MGI:88056]	-
ENSMUSG00000049103	448.984118396493	374.491515238951	132.815469086259	3.17842110691833	4.67817953595081	10.1272397010954	318.763700907234	5.99461344798819	5.73145303675984	1.59291452691332e-22	1.4197600523978e-20	Ccr2	9	124101950	124113557	+	6760	protein_coding	chemokine (C-C motif) receptor 2 [Source:MGI Symbol;Acc:MGI:106185]	-
ENSMUSG00000047407	527.409291915531	268.656956584465	463.918821597075	37.0815795807138	29.004713122895	13.1654116114241	419.99502336569	26.4172347716776	3.99244942767572	1.80916514061888e-22	1.60578482606098e-20	Tgif1	17	70844205	70853546	-	5625	protein_coding	TGFB-induced factor homeobox 1 [Source:MGI Symbol;Acc:MGI:1194497]	Homeobox
ENSMUSG00000040296	542.114011950351	509.837633518245	426.506013403763	119.72052836059	122.568303841911	107.348740831612	492.81921962412	116.545857678038	2.07960171531074	2.3614734108751e-22	2.07868209084551e-20	Ddx58	4	40203773	40239828	-	7050	protein_coding	DEAD (Asp-Glu-Ala-Asp) box polypeptide 58 [Source:MGI Symbol;Acc:MGI:2442858]	-
ENSMUSG00000005054	1250.88151762866	1594.64185972673	1653.64612214441	428.027375731668	410.744163256481	360.529733358998	1499.72316649993	399.767090782382	1.90753994554302	2.48902872358525e-22	2.17300368318905e-20	Cstb	10	78425669	78427622	+	603	protein_coding	cystatin B [Source:MGI Symbol;Acc:MGI:109514]	-
ENSMUSG00000018930	509.763627873748	599.389952379733	764.156607348408	0	0	0	624.43672920063	0	11.727388734398	2.826797279654e-22	2.45781370004855e-20	Ccl4	11	83662584	83664683	+	660	protein_coding	chemokine (C-C motif) ligand 4 [Source:MGI Symbol;Acc:MGI:98261]	-
ENSMUSG00000006301	4042.81769490641	3636.02767377383	3432.62515173642	1176.01580955978	1105.92164229877	1337.80836451471	3703.82350680556	1206.58193879109	1.61817529921392	2.96747832414935e-22	2.56964322199307e-20	Tmbim1	1	74288247	74305622	-	12659	protein_coding	transmembrane BAX inhibitor motif containing 1 [Source:MGI Symbol;Acc:MGI:1916910]	-
ENSMUSG00000002233	1942.00335926518	1128.56274565216	1678.8997676749	317.842110691832	303.146033929613	278.499091780125	1583.15529086408	299.829078800523	2.40075335229081	3.422361142114e-22	2.93964262295615e-20	Rhoc	3	104788375	104794459	+	1618	protein_coding	ras homolog family member C [Source:MGI Symbol;Acc:MGI:106028]	-
ENSMUSG00000027293	1870.44038842906	1521.37178065824	2060.51041124669	508.547377106932	500.565210346737	417.242275685132	1817.44086011133	475.451621046267	1.93462282158704	3.87366105616343e-22	3.31392481198367e-20	Ehd4	2	120089175	120154606	-	4007	protein_coding	EH-domain containing 4 [Source:MGI Symbol;Acc:MGI:1919619]	-
ENSMUSG00000067586	1329.3066911477	1218.11506451365	709.908035468105	152.56421313208	161.865011943898	180.264866679499	1085.77659704315	164.898030585159	2.71881623680227	3.91469680491908e-22	3.33563485353545e-20	S1pr3	13	51408639	51422797	+	4463	protein_coding	sphingosine-1-phosphate receptor 3 [Source:MGI Symbol;Acc:MGI:1339365]	-
ENSMUSG00000026029	362.716427525551	259.498196700903	391.899165824949	46.6168429014688	54.2668826170294	56.7125423261344	338.037930017134	52.5320892815442	2.6852760943201	4.51680283070654e-22	3.83334398006815e-20	Casp8	1	58795374	58847503	+	2893	protein_coding	caspase 8 [Source:MGI Symbol;Acc:MGI:1261423]	-
ENSMUSG00000002325	758.763553796694	1131.61566561335	764.156607348408	167.396844964365	193.676632788364	167.099455068075	884.845275586151	176.057644273601	2.32853479920311	6.34144907937363e-22	5.32523800648401e-20	Irf9	14	55603571	55610030	+	5386	protein_coding	interferon regulatory factor 9 [Source:MGI Symbol;Acc:MGI:107587]	IRF
ENSMUSG00000070327	1135.20438668808	1765.6053775532	1413.26882950238	260.630530767303	309.695485279944	336.224358076368	1438.02619791455	302.183458041205	2.25018919111718	8.68722071099623e-22	7.25706570924085e-20	Rnf213	11	119393100	119487418	+	16888	protein_coding	ring finger protein 213 [Source:MGI Symbol;Acc:MGI:1289196]	-
ENSMUSG00000029552	346.051078152756	214.722037270159	258.148376533856	34.9626321761016	38.3610721947967	34.4326149837245	272.973830652257	35.9187731182076	2.92502446112447	1.14035706437993e-21	9.48901804118017e-20	Tes	6	17065149	17105828	+	6835	protein_coding	testis derived transcript [Source:MGI Symbol;Acc:MGI:105081]	-
ENSMUSG00000014813	530.350235922495	351.085795536516	689.330990961783	52.9736851153054	58.0094262457901	75.9542977582158	523.589007473598	62.3124697064371	3.07105831722946	1.22527380119958e-21	1.01559465031726e-19	Stc1	14	69029238	69041804	+	4197	protein_coding	stanniocalcin 1 [Source:MGI Symbol;Acc:MGI:109131]	-
ENSMUSG00000020717	3524.23123501177	1923.33957554787	3643.07219782381	485.238955656198	397.645260555819	521.552844606415	3030.21433612782	468.145686939477	2.69468712412597	1.64861275373722e-21	1.36119181705854e-19	Pecam1	11	106654217	106750628	-	6228	protein_coding	platelet/endothelial cell adhesion molecule 1 [Source:MGI Symbol;Acc:MGI:97537]	-
ENSMUSG00000031167	3660.4949740011	3666.5568733857	3282.97391896317	856.054751463335	695.177479042291	1075.51285625634	3536.67525544999	875.58169558732	2.0143101192536	1.67953696999008e-21	1.37605755902803e-19	Rbm3	X	8138975	8145880	-	4698	protein_coding	RNA binding motif (RNP1, RRM) protein 3 [Source:MGI Symbol;Acc:MGI:1099460]	-
ENSMUSG00000050912	1621.44046250611	1437.92530171912	1773.36710836301	547.747904092258	469.689225409462	466.8657502205	1610.91095752942	494.767626574073	1.70353164014553	1.71422237910539e-21	1.39909444903077e-19	Tmem123	9	7764041	7794333	+	3109	protein_coding	transmembrane protein 123 [Source:MGI Symbol;Acc:MGI:1919179]	-
ENSMUSG00000030786	600.932892089629	436.567554449755	450.824338729416	79.4605276729581	102.919949790918	105.323292891393	496.108261756267	95.9012567850895	2.36965144073905	1.99748182607274e-21	1.61175597950763e-19	Itgam	7	128062640	128118491	+	5024	protein_coding	integrin alpha M [Source:MGI Symbol;Acc:MGI:96607]	-
ENSMUSG00000003283	397.02744094013	227.95135710197	359.1629586558	33.9031584737955	46.7817953595081	35.445338953834	328.047252232634	38.7100975957125	3.08034901984788	2.1257024326756e-21	1.70874389512663e-19	Hck	2	153108468	153151441	+	2092	protein_coding	hemopoietic cell kinase [Source:MGI Symbol;Acc:MGI:96052]	-
ENSMUSG00000038059	1059.720157176	480.326073893437	676.236508094124	82.6389487798764	96.3704984405867	70.890677907668	738.760913054521	83.3000417093771	3.14794237839153	2.21912405351077e-21	1.77713460856716e-19	Smim3	18	60474193	60501983	-	1984	protein_coding	small integral membrane protein 3 [Source:MGI Symbol;Acc:MGI:1917088]	-
ENSMUSG00000022094	2473.33390985666	2228.63157166658	2938.7760835847	683.36053798744	814.003239255441	673.461440122847	2546.91385503598	723.608405788576	1.81525054749115	2.32561886229516e-21	1.85544318369332e-19	Slc39a14	14	70303469	70351425	-	10550	protein_coding	solute carrier family 39 (zinc transporter), member 14 [Source:MGI Symbol;Acc:MGI:2384851]	-
ENSMUSG00000032487	1868.47975909108	738.806630607278	769.768528577405	72.0442117568154	77.6577802967835	31.3944430733959	1125.68497275859	60.3654783756649	4.22022885306898	2.39103385369281e-21	1.89768770997264e-19	Ptgs2	1	150100031	150108227	+	4580	protein_coding	prostaglandin-endoperoxide synthase 2 [Source:MGI Symbol;Acc:MGI:97798]	-
ENSMUSG00000031825	1471.45231815095	843.623549274701	587.381088635007	63.5684221383665	74.850872575213	108.361464801721	967.48565202022	82.2602531717669	3.55571028446523	2.42449213800299e-21	1.91283450087925e-19	Crispld2	8	119992438	120052793	+	4777	protein_coding	cysteine-rich secretory protein LCCL domain containing 2 [Source:MGI Symbol;Acc:MGI:1926142]	-
ENSMUSG00000036390	447.023489058517	421.302954643819	364.774879884797	75.2226328637337	71.1083289464523	101.272397010954	411.033774529045	82.5344529403801	2.31682555847778	2.57248682954541e-21	2.02210754402126e-19	Gadd45a	6	67035096	67037457	-	1764	protein_coding	growth arrest and DNA-damage-inducible 45 alpha [Source:MGI Symbol;Acc:MGI:107799]	-
ENSMUSG00000026981	737.196631078958	1164.18014519935	1103.67784170272	1.05947370230611	0	0	1001.68487266034	0.353157900768703	11.447212005381	2.91627149796431e-21	2.27554635346651e-19	Il1rn	2	24336853	24351494	+	5535	protein_coding	interleukin 1 receptor antagonist [Source:MGI Symbol;Acc:MGI:96547]	-
ENSMUSG00000024053	883.263516758167	570.896032741987	651.918182768471	143.028949811325	137.538478356954	152.921319486541	702.025910756208	144.496249218273	2.28080120581562	3.2140870480501e-21	2.49877672618844e-19	Emilin2	17	71252172	71311978	-	5505	protein_coding	elastin microfibril interfacer 2 [Source:MGI Symbol;Acc:MGI:2389136]	-
ENSMUSG00000035021	341.149504807816	256.445276739716	462.983501392242	34.9626321761016	50.5243389882688	32.4071670435054	353.526094313258	39.2980460692919	3.16613381338832	3.38020450756388e-21	2.61836786982275e-19	Baz1a	12	54892989	55014348	-	7159	protein_coding	bromodomain adjacent to zinc finger domain 1A [Source:MGI Symbol;Acc:MGI:1309478]	-
ENSMUSG00000000628	398.988070278106	243.215956907905	267.501578582185	40.2600006876321	42.1036158235573	31.3944430733959	303.235201922732	37.9193531948618	2.99860595401881	3.43177219145021e-21	2.64868156602436e-19	Hk2	6	82725025	82774454	-	5969	protein_coding	hexokinase 2 [Source:MGI Symbol;Acc:MGI:1315197]	-
ENSMUSG00000028771	1283.23190170526	1160.1095852511	1385.2092233574	426.967902029362	439.748876379376	440.534926997651	1276.18357010458	435.750568468796	1.55031738022234	3.70783938339235e-21	2.84116527140374e-19	Ptpn12	5	20986645	21055911	-	3509	protein_coding	protein tyrosine phosphatase, non-receptor type 12 [Source:MGI Symbol;Acc:MGI:104673]	-
ENSMUSG00000037321	489.177019825	463.026194113376	275.91946042568	45.5573691991627	61.7519698745507	43.5471307147104	409.374224788019	50.2854899294746	3.02230605595292	4.39313256843866e-21	3.35421182698496e-19	Tap1	17	34187553	34197225	+	5476	protein_coding	transporter 1, ATP-binding cassette, sub-family B (MDR/TAP) [Source:MGI Symbol;Acc:MGI:98483]	-
ENSMUSG00000026193	4017.32951351273	12508.8307209706	7762.22237990752	741.631591614276	668.044037733776	832.459103430045	8096.12753813028	747.378244259365	3.43735832224741	6.01172681668717e-21	4.54119874642093e-19	Fn1	1	71585520	71653200	-	11685	protein_coding	fibronectin 1 [Source:MGI Symbol;Acc:MGI:95566]	-
ENSMUSG00000021477	6222.05720406669	6524.08995705683	7838.91863670381	2388.05372499797	2116.40842206415	1963.67177804241	6861.68859927577	2156.04464170151	1.67026438569776	6.21599944959561e-21	4.67891237721858e-19	Ctsl	13	64359337	64370890	-	6489	protein_coding	cathepsin L [Source:MGI Symbol;Acc:MGI:88564]	-
ENSMUSG00000026921	1399.88934731483	1065.4690664543	1524.57193387749	273.344215194976	200.226084138695	313.944430733959	1329.97678254887	262.504910022543	2.34190134357733	6.74114119801763e-21	5.05633062676661e-19	Egfl7	2	26580014	26593120	+	3581	protein_coding	EGF-like domain 7 [Source:MGI Symbol;Acc:MGI:2449923]	-
ENSMUSG00000037686	408.791216967986	1379.91982245657	554.644881465858	43.4384217945504	31.8116208444655	48.6107505652581	781.118640296804	41.2869310680913	4.24307818718627	7.16503936816898e-21	5.35542696914862e-19	Aspg	12	112106679	112127559	+	3521	protein_coding	asparaginase [Source:MGI Symbol;Acc:MGI:2144822]	-
ENSMUSG00000022283	5821.1085044506	6270.6976002783	7372.19385449223	2065.97371949691	2255.81817223548	2275.59076083614	6487.99998640705	2199.12755085618	1.56081765769402	7.67256008143922e-21	5.71471590401462e-19	Pabpc1	15	36595661	36609668	-	6540	protein_coding	poly(A) binding protein, cytoplasmic 1 [Source:MGI Symbol;Acc:MGI:1349722]	-
ENSMUSG00000021250	4754.52614459168	2335.48377030813	2432.76785277015	232.024740805038	266.656233549196	444.58582287809	3174.25925588999	314.422265744108	3.33563439324602	8.79179819930512e-21	6.5028779597777e-19	Fos	12	85473890	85477273	+	2352	protein_coding	FBJ osteosarcoma oncogene [Source:MGI Symbol;Acc:MGI:95574]	TF_bZIP
ENSMUSG00000028874	346.051078152756	148.575438111105	133.750789291092	6.35684221383665	4.67817953595081	5.06361985054772	209.459101851651	5.36621386677839	5.2916829590908	1.10576582980526e-20	8.15052723408711e-19	Fgr	4	132974095	133001910	+	3863	protein_coding	FGR proto-oncogene, Src family tyrosine kinase [Source:MGI Symbol;Acc:MGI:95527]	-
ENSMUSG00000002111	740.137575085922	435.549914462693	776.315770011235	98.5310543144681	82.3359598327343	53.6743704158058	650.667753186617	78.1804615210027	3.05784170268292	1.1291886615401e-20	8.29447478211285e-19	Spi1	2	91082390	91115756	+	2695	protein_coding	spleen focus forming virus (SFFV) proviral integration oncogene [Source:MGI Symbol;Acc:MGI:98282]	ETS
ENSMUSG00000020205	530.350235922495	512.890553479432	523.779314706375	143.028949811325	144.087929707285	170.137626978403	522.340034702768	152.418168832338	1.7771431626156	1.19275993423427e-20	8.73133062510599e-19	Phlda1	10	111506286	111508645	+	2205	protein_coding	pleckstrin homology like domain, family A, member 1 [Source:MGI Symbol;Acc:MGI:1096880]	-
ENSMUSG00000001123	404.869958292034	637.042631901041	653.788823178136	105.947370230611	88.8854111830654	104.310568921283	565.233804457071	99.7144501116531	2.50398526591256	1.37003664153101e-20	9.96058721429814e-19	Lgals9	11	78962974	78984946	-	2137	protein_coding	lectin, galactose binding, soluble 9 [Source:MGI Symbol;Acc:MGI:109496]	-
ENSMUSG00000089762	878.361943413227	1057.3279465578	1063.45907289491	263.808951874221	308.759849372754	228.875617244757	999.716320955311	267.148139497244	1.9031691613893	1.43667888570052e-20	1.04095692595893e-18	Ier5l	2	30471537	30474219	-	2683	protein_coding	immediate early response 5-like [Source:MGI Symbol;Acc:MGI:1919750]	-
ENSMUSG00000026478	2439.02289644209	2073.9502936331	2310.24090593705	728.917907186603	668.044037733776	831.446379459935	2274.40469867074	742.802774793438	1.61467828371127	1.67135087377937e-20	1.20688529875418e-18	Lamc1	1	153218922	153332786	-	8272	protein_coding	laminin, gamma 1 [Source:MGI Symbol;Acc:MGI:99914]	-
ENSMUSG00000003541	1517.52710759339	936.228788097377	950.285328110138	230.965267102732	208.646807303406	223.811997394209	1134.68040793363	221.141357266782	2.35952625875863	1.79937524131562e-20	1.29494227670626e-18	Ier3	17	35821684	35822923	+	1131	protein_coding	immediate early response 3 [Source:MGI Symbol;Acc:MGI:104814]	-
ENSMUSG00000020901	475.452614459169	390.773755031948	818.405179228712	21.1894740461222	48.6530671738884	53.6743704158058	561.543849573276	41.1723038786055	3.76663908918889	1.89703326668285e-20	1.35606049150597e-18	Pik3r5	11	68432121	68497849	+	5550	protein_coding	phosphoinositide-3-kinase regulatory subunit 5 [Source:MGI Symbol;Acc:MGI:2443588]	-
ENSMUSG00000035208	192.141675121643	177.069357748852	217.929607726045	10.5947370230611	26.1978054013245	20.2544794021909	195.713546865513	19.0156739421922	3.35323922858209	2.36189017763509e-20	1.67152772637816e-18	Slfn8	11	83002158	83020810	-	4091	protein_coding	schlafen 8 [Source:MGI Symbol;Acc:MGI:2672859]	-
ENSMUSG00000054404	849.932818012575	709.295070982469	788.474932674062	242.619477828099	212.389350932167	180.264866679499	782.567607223035	211.757898479921	1.88634823599408	2.45238364271189e-20	1.72982372043208e-18	Slfn5	11	82951349	82964840	+	6326	protein_coding	schlafen 5 [Source:MGI Symbol;Acc:MGI:1329004]	-
ENSMUSG00000034485	779.350161845441	1108.20994591092	1107.41912252205	262.749478171915	228.2951613544	214.697481663223	998.326410092803	235.247373729846	2.08575449509113	2.67802796144715e-20	1.88275087903456e-18	Uaca	9	60794542	60880370	+	5807	protein_coding	uveal autoantigen with coiled-coil domains and ankyrin repeats [Source:MGI Symbol;Acc:MGI:1919815]	-
ENSMUSG00000027995	640.145478849149	541.384473117179	554.644881465858	56.1521062222237	71.1083289464523	20.2544794021909	578.724944477395	49.171638190289	3.55462268707591	2.9689855122111e-20	2.08043846648424e-18	Tlr2	3	83836272	83841767	-	3014	protein_coding	toll-like receptor 2 [Source:MGI Symbol;Acc:MGI:1346060]	-
ENSMUSG00000033777	555.838417316183	360.244555420077	914.743160326491	43.4384217945504	58.9450621529802	64.8143340870108	610.275377687584	55.7326060115138	3.45202932925962	3.36375650308004e-20	2.34165820354938e-18	Tlr13	X	106143204	106160493	+	4304	protein_coding	toll-like receptor 13 [Source:MGI Symbol;Acc:MGI:3045213]	-
ENSMUSG00000022500	2705.66848640681	2043.42109402123	2460.82745891513	740.57211791197	558.574636592527	679.537783943504	2403.30567978106	659.561512816	1.86591093952613	3.48996008455249e-20	2.42160031664942e-18	Litaf	16	10959275	11066157	-	5156	protein_coding	LPS-induced TN factor [Source:MGI Symbol;Acc:MGI:1929512]	zf-LITAF-like
ENSMUSG00000001627	2537.05436334088	1810.38153698395	1695.73553136189	433.324744243198	468.753589502271	533.705532247729	2014.39047722891	478.594621997733	2.07336906144439	3.7041263211374e-20	2.56186035366458e-18	Ifrd1	12	40201567	40248504	-	5858	protein_coding	interferon-related developmental regulator 1 [Source:MGI Symbol;Acc:MGI:1316717]	-
ENSMUSG00000042228	642.106108187125	516.961113427682	820.275819638377	149.385792025161	121.632667934721	115.450532592488	659.781013751061	128.822997517457	2.35777661356568	3.80311564386848e-20	2.62181130892189e-18	Lyn	4	3678115	3813122	+	4073	protein_coding	LYN proto-oncogene, Src family tyrosine kinase [Source:MGI Symbol;Acc:MGI:96892]	-
ENSMUSG00000025017	325.464470104008	231.004277063157	410.605569921605	40.2600006876321	49.5887030810786	41.5216827744913	322.358105696257	43.790128847734	2.87863471508271	3.88355008457598e-20	2.66004449844494e-18	Pik3ap1	19	41274218	41385070	-	2615	protein_coding	phosphoinositide-3-kinase adaptor protein 1 [Source:MGI Symbol;Acc:MGI:1933177]	-
ENSMUSG00000020407	484.27544648006	233.039557037282	352.615717221971	36.0221058784077	45.846159452318	34.4326149837245	356.643573579771	38.7669601048167	3.19961058297781	4.14168848788792e-20	2.82046515527363e-18	Upp1	11	9118103	9136170	+	1961	protein_coding	uridine phosphorylase 1 [Source:MGI Symbol;Acc:MGI:1097668]	-
ENSMUSG00000097971	1325.38543247174	6797.8351135766	2900.42795518655	115.482633551366	200.226084138695	167.099455068075	3674.54950041163	160.936057586045	4.5124332765147	4.14423806966786e-20	2.82046515527363e-18	Gm26917	17	39843013	39846341	+	3329	lincRNA	predicted gene, 26917 [Source:MGI Symbol;Acc:MGI:5504032]	-
ENSMUSG00000037295	616.617926793437	706.242151021282	649.112222153972	182.229476796651	157.186832407947	208.621137842566	657.324099989564	182.679149015721	1.84810707017683	5.25791701463482e-20	3.53325388787858e-18	Ldlrap1	4	134741554	134768024	-	7010	protein_coding	low density lipoprotein receptor adaptor protein 1 [Source:MGI Symbol;Acc:MGI:2140175]	-
ENSMUSG00000018920	179.3975844248	246.268876869093	310.526308004494	31.7842110691833	31.8116208444655	25.3180992527386	245.397589766129	29.6379770554625	3.04953696178394	5.31981907159811e-20	3.56360961833908e-18	Cxcl16	11	70453983	70459984	-	3021	protein_coding	chemokine (C-X-C motif) ligand 16 [Source:MGI Symbol;Acc:MGI:1932682]	-
ENSMUSG00000028063	2143.9481810767	2569.54096733247	3444.78431439925	672.765800964379	619.390970559887	678.525059973394	2719.42448760281	656.893943832554	2.04974799817537	6.91731414405834e-20	4.57616850610965e-18	Lmna	3	88480147	88509956	-	5838	protein_coding	lamin A [Source:MGI Symbol;Acc:MGI:96794]	-
ENSMUSG00000042821	136.263738989329	193.351597541849	176.775518713402	18.0110529392038	12.1632667934721	6.07634382065726	168.796951748193	12.0835545177777	3.80933235174386	7.07285927561296e-20	4.65101960385304e-18	Snai1	2	167538195	167542814	+	1621	protein_coding	snail family zinc finger 1 [Source:MGI Symbol;Acc:MGI:98330]	zf-C2H2
ENSMUSG00000059089	117.637760278557	116.01095852511	167.422316665074	5.29736851153054	2.80690772157049	1.01272397010954	133.690345156247	3.03900006773686	5.47462205171192	7.07412614612893e-20	4.65101960385304e-18	Fcgr4	1	171018920	171029761	+	1256	protein_coding	Fc receptor, IgG, low affinity IV [Source:MGI Symbol;Acc:MGI:2179523]	-
ENSMUSG00000038147	221.551115191283	256.445276739716	450.824338729416	33.9031584737955	30.8759849372754	24.305375282629	309.606910220138	29.6948395645666	3.38312665789176	8.45880656514469e-20	5.54429222925268e-18	Cd84	1	171839697	171890718	+	6272	protein_coding	CD84 antigen [Source:MGI Symbol;Acc:MGI:1336885]	-
ENSMUSG00000015134	159.79129104504	113.975678550985	242.247933051699	4.23789480922443	4.67817953595081	0	172.004967549241	2.97202478172508	5.84610083626256	8.8150254790836e-20	5.76005131151653e-18	Aldh1a3	7	66390890	66427517	-	4617	protein_coding	aldehyde dehydrogenase family 1, subfamily A3 [Source:MGI Symbol;Acc:MGI:1861722]	-
ENSMUSG00000025355	482.314817142084	184.192837658288	216.05896731638	20.1300003438161	14.0345386078524	13.1654116114241	294.188874038917	15.7766501876975	4.22441465084097	8.95003314265948e-20	5.83038550473799e-18	Mmp19	10	128790910	128800824	+	3533	protein_coding	matrix metallopeptidase 19 [Source:MGI Symbol;Acc:MGI:1927899]	-
ENSMUSG00000055148	987.176871670892	937.246428084439	1152.31449235403	152.56421313208	75.7865084824031	182.290314619718	1025.57926403645	136.8803454114	2.90733728686023	9.62799748126959e-20	6.25291470567088e-18	Klf2	8	72319033	72321656	+	1847	protein_coding	Kruppel-like factor 2 (lung) [Source:MGI Symbol;Acc:MGI:1342772]	zf-C2H2
ENSMUSG00000037419	8057.20626441218	9738.81467618684	10014.4734331449	3385.01847886802	2747.02702351032	3021.96832680688	9270.16479124798	3051.33794306174	1.60324603355448	1.13242594996227e-19	7.30998108669583e-18	Endod1	9	14353990	14381507	-	4645	protein_coding	endonuclease domain containing 1 [Source:MGI Symbol;Acc:MGI:1919196]	-
ENSMUSG00000000275	957.767431601253	578.019512651424	715.519956697102	133.49368649057	155.315560593567	161.023111247417	750.435633649926	149.944119443851	2.32289124585652	1.18798652422044e-19	7.64546493623678e-18	Trim25	11	88999376	89020293	+	5754	protein_coding	tripartite motif-containing 25 [Source:MGI Symbol;Acc:MGI:102749]	-
ENSMUSG00000032860	281.350309999549	126.187358395733	325.491431281819	5.29736851153054	3.74254362876065	14.1781355815336	244.343033225701	7.73934924060827	4.98686472686421	1.33493933234105e-19	8.53960290015887e-18	P2ry2	7	100996568	101012866	-	3927	protein_coding	purinergic receptor P2Y, G-protein coupled 2 [Source:MGI Symbol;Acc:MGI:105107]	-
ENSMUSG00000074151	112.736186933617	242.198316920843	311.461628209327	11.6542107253672	8.42072316471146	4.05089588043817	222.132044021262	8.04194325683894	4.79175022993856	1.4600722462048e-19	9.31211346965711e-18	Nlrc5	8	94434356	94527272	+	8493	protein_coding	NLR family, CARD domain containing 5 [Source:MGI Symbol;Acc:MGI:3612191]	-
ENSMUSG00000001946	1427.33815804649	916.893628343192	1424.49267196037	240.500530423487	232.97334089035	304.829915002973	1256.24148611669	259.434595438937	2.27598725126577	1.54267168571474e-19	9.8095499251031e-18	Esam	9	37528078	37538319	+	2867	protein_coding	endothelial cell-specific adhesion molecule [Source:MGI Symbol;Acc:MGI:1916774]	-
ENSMUSG00000020806	378.401462229359	201.492717438348	300.237785751333	40.2600006876321	28.0690772157049	22.27992734241	293.377321806347	30.2030017485823	3.28326952630735	1.60235760282198e-19	1.01286117671555e-17	Rhbdf2	11	116598165	116627019	-	5293	protein_coding	rhomboid 5 homolog 2 [Source:MGI Symbol;Acc:MGI:2442473]	-
ENSMUSG00000008398	510.743942542736	568.860752767862	804.375376156219	139.850528704406	128.182119285052	120.514152443036	627.993357155606	129.515600144165	2.27825208720701	1.82007639800846e-19	1.14707891805847e-17	Elk3	10	93247414	93311135	-	4550	protein_coding	ELK3, member of ETS oncogene family [Source:MGI Symbol;Acc:MGI:101762]	ETS
ENSMUSG00000036256	2470.3929658497	4514.25098260865	4944.10260274625	697.133696117419	653.073863218733	472.942094041157	3976.24885040154	607.71655112577	2.70996117767602	1.89307139396503e-19	1.189563623429e-17	Igfbp7	5	77349240	77408041	-	1209	protein_coding	insulin-like growth factor binding protein 7 [Source:MGI Symbol;Acc:MGI:1352480]	-
ENSMUSG00000078249	1131.28312801212	1288.33222362096	1528.31321469682	129.255791681345	280.690772157049	163.048559187637	1315.97618877663	190.99837434201	2.78273938267155	2.87352670426572e-19	1.78460250303989e-17	Hmga1b	11	120762794	120764419	+	1626	protein_coding	high mobility group AT-hook 1B [Source:MGI Symbol;Acc:MGI:96161]	HMGI/HMGY
ENSMUSG00000032515	2838.99128138918	1003.39302724349	1168.21493583618	139.850528704406	101.048677976538	164.061283157746	1670.19974815629	134.98682994623	3.62975110666209	3.21050575763019e-19	1.98808702468135e-17	Csrnp1	9	119971163	119984658	-	3473	protein_coding	cysteine-serine-rich nuclear protein 1 [Source:MGI Symbol;Acc:MGI:2387989]	-
ENSMUSG00000052310	1874.36164710501	2434.19484905318	2319.59410798538	770.237381576541	705.469474021382	703.843159226133	2209.38353471452	726.516671608019	1.60470226506224	3.53062151605574e-19	2.17997969666723e-17	Slc39a1	3	90248172	90253612	+	2364	protein_coding	solute carrier family 39 (zinc transporter), member 1 [Source:MGI Symbol;Acc:MGI:1353474]	-
ENSMUSG00000021186	771.507644493537	900.611388550194	808.116656975551	229.905793400425	286.30458760019	257.231888407824	826.745230006427	257.814089802813	1.68006119699777	3.90650468397561e-19	2.39127479247266e-17	Fbln5	12	101746565	101819055	-	6911	protein_coding	fibulin 5 [Source:MGI Symbol;Acc:MGI:1346091]	-
ENSMUSG00000038612	6396.55321514655	4010.51918901278	4712.14319194771	1324.34212788264	1317.37535732375	1269.95585851737	5039.73853203568	1303.89111457458	1.95053755561626	4.08847892102374e-19	2.49549507093547e-17	Mcl1	3	95658788	95663176	+	3418	protein_coding	myeloid cell leukemia sequence 1 [Source:MGI Symbol;Acc:MGI:101769]	-
ENSMUSG00000006219	273.507792647645	341.927035652955	510.684831838716	25.4273688553466	17.7770822366131	47.5980265951485	375.373220046439	30.2674925623694	3.63566026196072	4.81473723866778e-19	2.93038664737432e-17	Fblim1	4	141576062	141606096	-	4457	protein_coding	filamin binding LIM protein 1 [Source:MGI Symbol;Acc:MGI:1921452]	-
ENSMUSG00000040528	96.0708375608217	141.451958201669	156.19847420708	3.17842110691833	1.87127181438032	2.02544794021909	131.24042332319	2.35838028717258	5.81126112016836	5.54614113530018e-19	3.36592303316708e-17	Milr1	11	106751226	106768794	+	2474	protein_coding	mast cell immunoglobulin like receptor 1 [Source:MGI Symbol;Acc:MGI:2685731]	-
ENSMUSG00000015053	446.043174389529	369.403315303639	439.600496271422	103.828422825999	109.469401141249	122.539600383255	418.34899532153	111.945808116834	1.90197320223084	6.91224232792754e-19	4.15945158388453e-17	Gata2	6	88193891	88207032	+	5398	protein_coding	GATA binding protein 2 [Source:MGI Symbol;Acc:MGI:95662]	zf-GATA
ENSMUSG00000041134	949.924914249349	661.465991590538	1057.84715166591	202.359477140467	203.968627767455	158.997663307198	889.7460191686	188.441922738373	2.23933862289607	7.30673004985238e-19	4.3844496766748e-17	Cyyr1	16	85421533	85553397	-	8894	protein_coding	cysteine and tyrosine-rich protein 1 [Source:MGI Symbol;Acc:MGI:2152187]	-
ENSMUSG00000073490	159.79129104504	111.94039857686	200.158523834222	1.05947370230611	1.87127181438032	2.02544794021909	157.296737818707	1.65206448563517	6.56277846725005	7.96524483320452e-19	4.7661698156439e-17	Ifi207	1	173723427	173741747	-	3422	protein_coding	interferon activated gene 207 [Source:MGI Symbol;Acc:MGI:2138302]	-
ENSMUSG00000069874	246.058981915982	316.486035976396	189.870001581061	32.8436847714894	39.2967081019868	25.3180992527386	250.805006491146	32.4861640420716	2.94553977782334	8.29641754163408e-19	4.9228492053451e-17	Irgm2	11	58199618	58222782	+	3690	protein_coding	immunity-related GTPase family M member 2 [Source:MGI Symbol;Acc:MGI:1926262]	-
ENSMUSG00000050105	366.637686201503	574.966592690237	591.122369454338	100.65000171908	89.8210470902556	66.8397820272299	510.908882782026	85.7702769455219	2.57492547510504	8.47759962503095e-19	5.01638408923359e-17	Grrp1	4	134251110	134254106	-	1275	protein_coding	glycine/arginine rich protein 1 [Source:MGI Symbol;Acc:MGI:1919940]	-
ENSMUSG00000026896	323.503840766032	348.032875575329	212.317686497049	50.8547377106932	42.1036158235573	45.5725786549295	294.61813427947	46.1769773963933	2.67464885149204	8.60647364018928e-19	5.07853466712775e-17	Ifih1	2	62595798	62646255	-	8165	protein_coding	interferon induced with helicase C domain 1 [Source:MGI Symbol;Acc:MGI:1918836]	-
ENSMUSG00000075602	2510.58586727821	3911.80811026773	7285.20907544278	569.996851840686	350.863465196311	326.097118375273	4569.20101766291	415.652478470757	3.45882716487802	9.04192293203463e-19	5.3207470248122e-17	Ly6a	15	74994877	74998031	-	1205	protein_coding	lymphocyte antigen 6 complex, locus A [Source:MGI Symbol;Acc:MGI:107527]	-
ENSMUSG00000020075	1887.10573780185	2461.67112870386	2978.99485239251	468.2873764193	574.48044701476	647.130616899998	2442.59057296608	563.299480111353	2.11629327073491	1.00967539715101e-18	5.92509788157325e-17	Ddx21	10	62580251	62602281	-	5177	protein_coding	DEAD (Asp-Glu-Ala-Asp) box polypeptide 21 [Source:MGI Symbol;Acc:MGI:1860494]	-
ENSMUSG00000024677	108.814928257665	329.715355808207	258.148376533856	13.7731581299794	10.2919949790918	10.1272397010954	232.226220199909	11.3974642700555	4.35190916579487	1.25838325542138e-18	7.36430772169954e-17	Ms4a6b	19	11516512	11531256	+	4485	protein_coding	membrane-spanning 4-domains, subfamily A, member 6B [Source:MGI Symbol;Acc:MGI:1917024]	-
ENSMUSG00000101389	238.216464564078	169.945877839415	134.686109495925	2.11894740461222	0.935635907190162	1.01272397010954	180.949483966473	1.35576909397064	7.08163006705646	1.26448509189693e-18	7.37974285687355e-17	Ms4a4a	19	11375523	11392790	+	836	protein_coding	membrane-spanning 4-domains, subfamily A, member 4A [Source:MGI Symbol;Acc:MGI:3643932]	-
ENSMUSG00000044562	1021.48788508547	624.830952056293	827.75838127704	179.051055689732	130.989027006623	182.290314619718	824.692406139601	164.110132438691	2.33039953046818	1.55903782887603e-18	9.04921630264773e-17	Rasip1	7	45627488	45639093	+	3202	protein_coding	Ras interacting protein 1 [Source:MGI Symbol;Acc:MGI:1917153]	-
ENSMUSG00000004266	531.330550591483	296.133236235148	567.739364333518	77.3415802683459	54.2668826170294	50.6361985054772	465.067717053383	60.7482204636175	2.9387432123418	1.62740701898401e-18	9.42038704304276e-17	Ptpn6	6	124720707	124738714	-	2802	protein_coding	protein tyrosine phosphatase, non-receptor type 6 [Source:MGI Symbol;Acc:MGI:96055]	-
ENSMUSG00000032369	270.566848640681	233.039557037282	307.720347389996	62.5089484360604	47.7174312666983	44.5598546848199	270.442251022653	51.5954114625262	2.3928131747806	1.72874265813006e-18	9.97985802262507e-17	Plscr1	9	92249750	92272278	+	2462	protein_coding	phospholipid scramblase 1 [Source:MGI Symbol;Acc:MGI:893575]	-
ENSMUSG00000042745	1261.66497898753	1793.08165720389	2423.41465072182	373.994216914056	243.265335869442	305.842638973082	1826.05376230441	307.700730585527	2.56984470597184	1.75399577238579e-18	1.00982751198276e-16	Id1	2	152736251	152737410	+	1160	protein_coding	inhibitor of DNA binding 1 [Source:MGI Symbol;Acc:MGI:96396]	bHLH
ENSMUSG00000041736	753.861980451754	877.205668847759	881.07163295251	183.288950498957	116.95448839877	77.9797456984349	837.379760750674	126.074394865387	2.73299223195155	2.20605720467043e-18	1.26650845277658e-16	Tspo	15	83563592	83574203	+	1051	protein_coding	translocator protein [Source:MGI Symbol;Acc:MGI:88222]	-
ENSMUSG00000020676	252.921184598898	264.586396636215	335.77995353498	0	0	0	284.429178256698	0	10.5930434227944	2.21172258207158e-18	1.26650845277658e-16	Ccl11	11	82057823	82062955	+	1082	protein_coding	chemokine (C-C motif) ligand 11 [Source:MGI Symbol;Acc:MGI:103576]	-
ENSMUSG00000068240	1423.41689937054	1261.87358395733	1432.91055380387	514.904219320769	546.411369799055	489.14567756291	1372.73367904391	516.820422227578	1.40919124827935	2.31576411252707e-18	1.31547752333471e-16	Gm11808	4	3973092	3973595	-	504	protein_coding	predicted gene 11808 [Source:MGI Symbol;Acc:MGI:3649356]	-
ENSMUSG00000000682	185.279472438728	369.403315303639	242.247933051699	32.8436847714894	14.9701745150426	21.2672033723004	265.643573598022	23.0270208862775	3.5348731713896	3.03693053273787e-18	1.7205503778825e-16	Cd52	4	134082448	134095082	-	1187	protein_coding	CD52 antigen [Source:MGI Symbol;Acc:MGI:1346088]	-
ENSMUSG00000059498	374.480203553407	316.486035976396	430.247294223094	55.0926325199176	74.850872575213	88.1069853995303	373.737844584299	72.6834968315536	2.36114801451099	3.17016802691049e-18	1.7865322568584e-16	Fcgr3	1	171051174	171064935	-	1736	protein_coding	Fc receptor, IgG, low affinity III [Source:MGI Symbol;Acc:MGI:95500]	-
ENSMUSG00000004100	593.090374737726	621.778032095105	645.370941334641	192.824213819712	221.745710004068	217.735653573552	620.079782722491	210.768525799111	1.55612053476522	3.85457125301851e-18	2.16079149557369e-16	Ppan	9	20888175	20892178	+	4004	protein_coding	peter pan homolog [Source:MGI Symbol;Acc:MGI:2178445]	-
ENSMUSG00000022220	276.448736654609	501.696513621746	772.574489191904	56.1521062222237	50.5243389882688	45.5725786549295	516.906579822753	50.7496746218073	3.34908089959635	4.35184837325788e-18	2.42678204311883e-16	Adcy4	14	55769057	55784095	-	4672	protein_coding	adenylate cyclase 4 [Source:MGI Symbol;Acc:MGI:99674]	-
ENSMUSG00000015839	878.361943413227	1012.55178712705	1133.60808825737	343.269479547179	334.022018866888	327.109842345383	1008.17393959922	334.800446919817	1.59055945489339	4.53462957217957e-18	2.52210650513236e-16	Nfe2l2	2	75675513	75704641	-	3796	protein_coding	nuclear factor, erythroid derived 2, like 2 [Source:MGI Symbol;Acc:MGI:108420]	TF_bZIP
ENSMUSG00000025647	1659.67273459664	1675.03541870465	1816.39183778532	683.36053798744	732.602915329897	699.792263345695	1717.03333036221	705.251905554344	1.28358481200081	4.6856505259899e-18	2.59931582043325e-16	Shisa5	9	109038565	109057777	+	3297	protein_coding	shisa family member 5 [Source:MGI Symbol;Acc:MGI:1915044]	-
ENSMUSG00000002020	99.0117815677856	137.381398253419	247.859854280695	3.17842110691833	3.74254362876065	8.10179176087635	161.417678033967	5.00758549885177	5.01220098997235	5.29030763348535e-18	2.92712034307805e-16	Ltbp2	12	84783212	84876532	-	8184	protein_coding	latent transforming growth factor beta binding protein 2 [Source:MGI Symbol;Acc:MGI:99502]	-
ENSMUSG00000022912	1140.10596003302	2781.21008464145	2380.38992129951	287.117373324955	327.472567516557	272.422747959467	2100.56865532466	295.670896266993	2.82849719202614	5.93108488592375e-18	3.27315985077585e-16	Pros1	16	62854307	62929346	+	4088	protein_coding	protein S (alpha) [Source:MGI Symbol;Acc:MGI:1095733]	-
ENSMUSG00000027611	316.641638083116	149.593078098168	273.113499811181	28.6057899622649	15.9058104222328	22.27992734241	246.449405330822	22.2638425756359	3.47451168329194	6.29967316497106e-18	3.43211349770367e-16	Procr	2	155751117	155755471	+	2031	protein_coding	protein C receptor, endothelial [Source:MGI Symbol;Acc:MGI:104596]	-
ENSMUSG00000057530	2653.71180895045	3423.3409164778	4265.06013403763	780.832118599602	884.175932294703	976.2659071856	3447.37095315529	880.424652693302	1.96918553396165	9.21635514323659e-18	4.99559280562916e-16	Ece1	4	137862237	137965229	+	5300	protein_coding	endothelin converting enzyme 1 [Source:MGI Symbol;Acc:MGI:1101357]	-
ENSMUSG00000020282	585.247857385822	490.50247376406	487.301826717896	146.207370918243	153.444288779187	170.137626978403	521.017385955926	156.596428891944	1.73411044603624	9.40087735574793e-18	5.08267739675488e-16	Rhbdf1	11	32209585	32222300	-	5433	protein_coding	rhomboid 5 homolog 1 [Source:MGI Symbol;Acc:MGI:104328]	-
ENSMUSG00000006498	1713.59004139098	1650.61205901516	2344.84775351586	504.309482297708	577.28735473633	437.496755087323	1903.016617974	506.36453070712	1.90986439431748	1.10515903714868e-17	5.96002476185851e-16	Ptbp1	10	79854427	79864771	+	4740	protein_coding	polypyrimidine tract binding protein 1 [Source:MGI Symbol;Acc:MGI:97791]	-
ENSMUSG00000028599	912.672956827806	359.226915433015	436.794535656924	50.8547377106932	61.7519698745507	63.8016101169012	569.564802639248	58.8027725673817	3.27519967523914	1.25548376442053e-17	6.75361493678944e-16	Tnfrsf1b	4	145213463	145246870	-	3818	protein_coding	tumor necrosis factor receptor superfamily, member 1b [Source:MGI Symbol;Acc:MGI:1314883]	-
ENSMUSG00000061983	3237.97935166729	3592.26915433015	3394.27702333828	1445.12212994553	1158.31725310142	1232.48507162331	3408.17517644524	1278.64148489009	1.41462252182204	1.28602744125542e-17	6.90049283466571e-16	Rps12	10	23785183	23787275	-	2027	protein_coding	ribosomal protein S12 [Source:MGI Symbol;Acc:MGI:98105]	-
ENSMUSG00000022901	162.732235052004	144.504878162856	209.51172588255	23.3084214507344	14.9701745150426	25.3180992527386	172.24961303247	21.1988984061719	3.02874372391845	1.29799667898663e-17	6.94721740094803e-16	Cd86	16	36603869	36666081	-	3661	protein_coding	CD86 antigen [Source:MGI Symbol;Acc:MGI:101773]	-
ENSMUSG00000023224	501.921110521844	956.581587838624	594.863650273669	133.49368649057	101.984313883728	101.272397010954	684.455449544712	112.250132461751	2.60896865073141	1.30205786183007e-17	6.9514878628331e-16	Serping1	2	84765387	84775444	-	2325	protein_coding	serine (or cysteine) peptidase inhibitor, clade G, member 1 [Source:MGI Symbol;Acc:MGI:894696]	-
ENSMUSG00000078945	150.968459024148	132.293198318108	194.546602605225	12.7136844276733	15.9058104222328	23.2926513125195	159.269419982494	17.3040487208085	3.20170893557426	1.41594914410753e-17	7.54063716694468e-16	Naip2	13	100144063	100202092	-	4846	protein_coding	NLR family, apoptosis inhibitory protein 2 [Source:MGI Symbol;Acc:MGI:1298226]	-
ENSMUSG00000022443	5266.25040180341	4842.9486984298	8350.53878874736	1512.92844689312	1423.10221483624	1316.54116114241	6153.24596299352	1417.52394095726	2.11803764841916	1.8873002778727e-17	9.97599764745516e-16	Myh9	15	77760587	77842175	-	12928	protein_coding	myosin, heavy polypeptide 9, non-muscle [Source:MGI Symbol;Acc:MGI:107717]	-
ENSMUSG00000002847	118.618074947545	161.804757942916	183.322760147231	11.6542107253672	20.5839899581836	16.2035835217527	154.581864345898	16.1472614017678	3.25166025229133	1.94961793344405e-17	1.02798913906498e-15	Pla1a	16	38396117	38433145	-	2009	protein_coding	phospholipase A1 member A [Source:MGI Symbol;Acc:MGI:1934677]	-
ENSMUSG00000010095	4733.93953654294	5906.38248490997	6185.27251455939	1967.44266518244	2033.13682632422	2095.32589415665	5608.5315120041	2031.96846188777	1.46473878032987	2.06163851820439e-17	1.08437095592074e-15	Slc3a2	19	8706882	8723369	-	3529	protein_coding	solute carrier family 3 (activators of dibasic and neutral amino acid transport), member 2 [Source:MGI Symbol;Acc:MGI:96955]	-
ENSMUSG00000083061	2878.2038681487	2041.38581404711	1546.08429858864	312.544742180302	145.023565614475	336.224358076368	2155.22466026148	264.597555290382	3.02678378073148	2.1511873230454e-17	1.12591136008631e-15	Gm12191	11	49678710	49679057	-	348	processed_pseudogene	predicted gene 12191 [Source:MGI Symbol;Acc:MGI:3651293]	-
ENSMUSG00000024087	477.413243797145	1993.55673465517	1166.34429542652	104.887896528305	75.7865084824031	84.0560895190921	1212.43809129295	88.2434981766	3.78092384594478	2.39348632910536e-17	1.2466025863717e-15	Cyp1b1	17	79706953	79715041	-	5128	protein_coding	cytochrome P450, family 1, subfamily b, polypeptide 1 [Source:MGI Symbol;Acc:MGI:88590]	-
ENSMUSG00000041187	280.369995330561	226.933717114908	260.954337148355	64.6278958406726	60.8163339673606	59.7507142364631	256.086016531275	61.7316480148321	2.05333946301527	2.6726070593009e-17	1.38520378533401e-15	Prkd2	7	16842902	16870464	+	5051	protein_coding	protein kinase D2 [Source:MGI Symbol;Acc:MGI:2141917]	-
ENSMUSG00000031765	35386.418606459	19813.4505481043	15832.165107205	3928.52848815105	2206.2294691544	3467.56687365508	23677.3447539228	3200.77494365351	2.88707258821356	2.77891419127412e-17	1.43680655588644e-15	Mt1	8	94179082	94180327	+	1246	protein_coding	metallothionein 1 [Source:MGI Symbol;Acc:MGI:97171]	-
ENSMUSG00000015947	217.629856515331	561.737272858426	544.356359212697	27.5463162599588	50.5243389882688	34.4326149837245	441.241162862151	37.5010900773174	3.55297052700726	2.99240524089376e-17	1.54344349737334e-15	Fcgr1	3	96282909	96293969	-	2589	protein_coding	Fc receptor, IgG, high affinity I [Source:MGI Symbol;Acc:MGI:95498]	-
ENSMUSG00000029321	377.421147560371	223.88079715372	180.516799532733	0	0	0	260.606248082275	0	10.4663929768543	3.17933337507372e-17	1.63589757381208e-15	Slc10a6	5	103605711	103629403	-	2124	protein_coding	solute carrier family 10 (sodium/bile acid cotransporter family), member 6 [Source:MGI Symbol;Acc:MGI:1923000]	-
ENSMUSG00000040345	156.850347038076	126.187358395733	116.915025604102	19.07052664151	14.0345386078524	12.1526876413145	133.317577012637	15.0859176302256	3.14770104309049	3.59584882076255e-17	1.8457535320454e-15	Arhgap9	10	127321964	127329943	+	3787	protein_coding	Rho GTPase activating protein 9 [Source:MGI Symbol;Acc:MGI:2143764]	-
ENSMUSG00000016087	242.13772324003	297.150876222211	372.25744152346	55.0926325199176	52.3956108026491	67.8525059973394	303.848680328567	58.4469164399687	2.37919539177655	3.68818270974594e-17	1.88859779045693e-15	Fli1	9	32422204	32542861	-	3486	protein_coding	Friend leukemia integration 1 [Source:MGI Symbol;Acc:MGI:95554]	ETS
ENSMUSG00000020437	112.736186933617	91.5875988356129	101.949902326777	7.41631591614276	9.35635907190162	5.06361985054772	102.091229365336	7.27876494619737	3.80340562886787	4.06271815853209e-17	2.0753962161403e-15	Myo1g	11	6506548	6520965	-	6957	protein_coding	myosin IG [Source:MGI Symbol;Acc:MGI:1927091]	-
ENSMUSG00000024772	2467.45202184274	1953.86877515974	2264.41021590024	831.686856310295	631.55423735336	692.703195554928	2228.57700430091	718.648096406194	1.63321154174141	4.3660066589135e-17	2.22499219732477e-15	Ehd1	19	6276725	6300096	+	3705	protein_coding	EH-domain containing 1 [Source:MGI Symbol;Acc:MGI:1341878]	-
ENSMUSG00000003032	516.625830556664	610.583992237419	1044.75266879825	100.65000171908	60.8163339673606	115.450532592488	723.987497197445	92.3056227596429	2.9733485767943	5.27548247852369e-17	2.67567447041694e-15	Klf4	4	55527143	55532466	-	3049	protein_coding	Kruppel-like factor 4 (gut) [Source:MGI Symbol;Acc:MGI:1342287]	zf-C2H2
ENSMUSG00000032035	1945.92461794113	1042.06334675186	1713.50661525371	315.72316328722	275.076956713908	358.504285418778	1567.16485998224	316.434801806635	2.30854346202551	5.4967149395191e-17	2.78125942141653e-15	Ets1	9	32636221	32757820	+	8476	protein_coding	E26 avian leukemia oncogene 1, 5' domain [Source:MGI Symbol;Acc:MGI:95455]	ETS
ENSMUSG00000030168	3477.17613090035	3539.35187500291	3929.28018050265	1569.08055311535	1441.81493298004	1599.09114880297	3648.60272880197	1536.66221163279	1.2476931711582	5.66596296923046e-17	2.86010291873335e-15	Adipor2	6	119353150	119417704	-	5979	protein_coding	adiponectin receptor 2 [Source:MGI Symbol;Acc:MGI:93830]	-
ENSMUSG00000020357	654.850198883968	392.809035006073	553.709561261025	120.780002062896	101.984313883728	121.526876413145	533.789598383689	114.76373078659	2.21868148437137	6.18096142379605e-17	3.11269125885824e-15	Flt4	11	49609263	49652739	+	8232	protein_coding	FMS-like tyrosine kinase 4 [Source:MGI Symbol;Acc:MGI:95561]	-
ENSMUSG00000090877	18096.608789518	11066.8348593032	2421.54401031215	108.066317635223	149.701745150426	126.590496263693	10528.3292197111	128.119519683114	6.36044998192256	6.45412376462259e-17	3.24258831212242e-15	Hspa1b	17	34956436	34959238	-	2803	protein_coding	heat shock protein 1B [Source:MGI Symbol;Acc:MGI:99517]	-
ENSMUSG00000033788	427.417195678758	511.87291349237	665.01266563613	123.958423169815	98.2417702549671	70.890677907668	534.767591602419	97.6969571108166	2.45361214793398	6.50311206433003e-17	3.25951278104373e-15	Dysf	6	84008590	84211060	+	8328	protein_coding	dysferlin [Source:MGI Symbol;Acc:MGI:1349385]	-
ENSMUSG00000063229	5592.6951865764	5621.44328853251	5795.24398914411	2434.67056789944	2718.95794629461	2555.10257658638	5669.79415475101	2569.57703026014	1.14167803028871	6.74480361049127e-17	3.37271846269214e-15	Ldha	7	46841475	46855627	+	3310	protein_coding	lactate dehydrogenase A [Source:MGI Symbol;Acc:MGI:96759]	-
ENSMUSG00000032014	1066.58235985892	540.366833130116	737.96764161309	146.207370918243	113.21194477001	151.908595516432	781.638944867375	137.109303734895	2.51211751784709	6.8908533942934e-17	3.43768053876435e-15	Oaf	9	43221235	43239911	-	2629	protein_coding	out at first homolog [Source:MGI Symbol;Acc:MGI:94852]	-
ENSMUSG00000078853	318.602267421092	508.819993531183	233.830051208203	50.8547377106932	40.232344009177	47.5980265951485	353.750770720159	46.2283694383396	2.93689473613816	8.20985909557239e-17	4.08613127228699e-15	Igtp	11	58199556	58207591	+	2022	protein_coding	interferon gamma induced GTPase [Source:MGI Symbol;Acc:MGI:107729]	-
ENSMUSG00000034595	802.877713901153	535.278633194804	891.360155205671	181.170003094345	131.924662913813	161.023111247417	743.172167433876	158.039259085192	2.23476116401413	9.18149855442462e-17	4.55907417730427e-15	Ppp1r18	17	35865593	35875596	+	4317	protein_coding	protein phosphatase 1, regulatory subunit 18 [Source:MGI Symbol;Acc:MGI:1923698]	-
ENSMUSG00000025130	5285.85669518317	6295.12095996779	7447.01947087886	2225.95424854513	2162.25458151647	2173.30563985508	6342.66570867661	2187.17148997223	1.53606299698372	9.52554186482644e-17	4.70796038989635e-15	P4hb	11	120560298	120573253	-	2861	protein_coding	prolyl 4-hydroxylase, beta polypeptide [Source:MGI Symbol;Acc:MGI:97464]	-
ENSMUSG00000030107	243.118037909018	429.444074540318	174.904878303736	22.2489477484283	17.7770822366131	32.4071670435054	282.488996917691	24.1443990095156	3.55013888091052	9.64604921778703e-17	4.75648473234489e-15	Usp18	6	121245906	121270917	+	2790	protein_coding	ubiquitin specific peptidase 18 [Source:MGI Symbol;Acc:MGI:1344364]	-
ENSMUSG00000030189	1557.72000902189	2173.67901236521	2588.96632697723	554.104746306095	530.505559376822	582.316282812988	2106.78844945478	555.642196165301	1.92294567204045	1.08061129530587e-16	5.3039589429967e-15	Ybx3	6	131364855	131388476	-	3075	protein_coding	Y box protein 3 [Source:MGI Symbol;Acc:MGI:2137670]	CSD
ENSMUSG00000099974	134.303109651353	234.057197024344	209.51172588255	13.7731581299794	11.2276308862819	1.01272397010954	192.624010852749	8.67117099545697	4.47406305288038	1.29093082439678e-16	6.30720376635325e-15	Bcl2a1d	9	88723285	88731914	-	863	protein_coding	B cell leukemia/lymphoma 2 related protein A1d [Source:MGI Symbol;Acc:MGI:1278325]	-
ENSMUSG00000024927	1628.30266518903	1199.79754474653	1289.80656246445	461.930534205463	378.932542412016	442.560374937871	1372.6355908	427.807817185117	1.6823955459924	1.64091184676855e-16	7.96234718903498e-15	Rela	19	5637483	5648130	+	2716	protein_coding	v-rel reticuloendotheliosis viral oncogene homolog A (avian) [Source:MGI Symbol;Acc:MGI:103290]	RHD
ENSMUSG00000018008	692.102156305511	607.531072276232	965.250451387463	184.348424201263	188.998453252413	196.468450201251	754.961226656402	189.938442551642	1.99112896824307	1.6958689185803e-16	8.19170061306069e-15	Cyth4	15	78597047	78622019	+	7552	protein_coding	cytohesin 4 [Source:MGI Symbol;Acc:MGI:2441702]	-
ENSMUSG00000036896	1391.06651529394	2038.33289408592	3241.81982995053	400.481059471709	356.477280639452	375.720592910641	2223.73974644346	377.5596443406	2.55841467564292	1.71817268206449e-16	8.28065938310812e-15	C1qc	4	136889804	136893065	-	1931	protein_coding	complement component 1, q subcomponent, C chain [Source:MGI Symbol;Acc:MGI:88225]	-
ENSMUSG00000025351	4674.14034173467	8577.68745094868	8954.75564106935	1691.97950258285	1203.22777664655	1075.51285625634	7402.19447791757	1323.57337849525	2.48362799544831	1.78611454198206e-16	8.58867087433452e-15	Cd63	10	128900989	128912822	+	3682	protein_coding	CD63 antigen [Source:MGI Symbol;Acc:MGI:99529]	-
ENSMUSG00000035356	874.440684737275	407.055994824946	534.067836959536	101.709475421386	70.1726930392622	51.6489224755867	605.188172173919	74.5103636454118	3.02326824214447	2.10951549508335e-16	1.00981795677001e-14	Nfkbiz	16	55811375	55838899	-	5018	protein_coding	nuclear factor of kappa light polypeptide gene enhancer in B cells inhibitor, zeta [Source:MGI Symbol;Acc:MGI:1931595]	-
ENSMUSG00000001750	718.570652368187	628.901512004542	925.031682579652	224.608424888895	206.775535489026	213.684757693114	757.50128231746	215.022906023678	1.81736926939383	2.32410976514225e-16	1.11004901831973e-14	Tcirg1	19	3896050	3907133	-	4470	protein_coding	T cell, immune regulator 1, ATPase, H+ transporting, lysosomal V0 protein A3 [Source:MGI Symbol;Acc:MGI:1350931]	-
ENSMUSG00000067780	476.432929128157	336.838835717643	187.064040966563	32.8436847714894	8.42072316471146	19.2417554320813	333.445268604121	20.1687211227607	4.0560204557267	2.48551613613776e-16	1.18448466961983e-14	Pi15	1	17601901	17630939	+	6923	protein_coding	peptidase inhibitor 15 [Source:MGI Symbol;Acc:MGI:1934659]	-
ENSMUSG00000020017	79.4054881880261	189.2810375936	102.885222531609	4.23789480922443	4.67817953595081	4.05089588043817	123.857249437745	4.32232340853781	4.83768659136224	2.51382334389541e-16	1.19263841584989e-14	Hal	10	93488768	93519304	+	5549	protein_coding	histidine ammonia lyase [Source:MGI Symbol;Acc:MGI:96010]	-
ENSMUSG00000022074	113.716501602605	110.922758589798	121.591626628266	14.8326318322855	13.0989027006623	17.2163074918622	115.41029560689	15.0492806749367	2.94178419573572	2.80346214836525e-16	1.32415411717243e-14	Tnfrsf10b	14	69767472	69784411	+	5451	protein_coding	tumor necrosis factor receptor superfamily, member 10b [Source:MGI Symbol;Acc:MGI:1341090]	-
ENSMUSG00000046879	903.850124806914	1137.72150553572	491.97842774206	144.088423513631	77.6577802967835	104.310568921283	844.516686028233	108.685590910566	2.95943831534668	3.15982081847672e-16	1.48588307009252e-14	Irgm1	11	48861968	48871683	-	5810	protein_coding	immunity-related GTPase family M member 1 [Source:MGI Symbol;Acc:MGI:107567]	-
ENSMUSG00000026979	177.436955086824	112.958038563923	147.780592363584	21.1894740461222	11.2276308862819	15.1908595516432	146.058528671444	15.8693214946824	3.21095012545281	3.42741640908164e-16	1.60463350211554e-14	Psd4	2	24367580	24414954	+	11786	protein_coding	pleckstrin and Sec7 domain containing 4 [Source:MGI Symbol;Acc:MGI:2674093]	-
ENSMUSG00000017774	1306.75945376097	1295.45570353039	2199.87312176678	367.63737470022	373.318726968875	365.593353209545	1600.69609301938	368.84981829288	2.11771632535985	3.45564013180351e-16	1.61429925630874e-14	Myo1c	11	75650504	75673910	+	6585	protein_coding	myosin IC [Source:MGI Symbol;Acc:MGI:106612]	-
ENSMUSG00000024965	313.700694076152	409.091274799071	592.993009864004	81.5794750775703	80.464688018354	57.725266296244	438.594992913076	73.2564764640561	2.58196008863059	3.54397403396156e-16	1.6519416820886e-14	Fermt3	19	6998958	7019469	-	2587	protein_coding	fermitin family member 3 [Source:MGI Symbol;Acc:MGI:2147790]	-
ENSMUSG00000030530	1610.65700114725	1506.1071808523	1666.74060501207	689.717380201276	700.791294485432	638.016101169012	1594.50159567054	676.17492528524	1.23763471831776	3.72270370325544e-16	1.72429977009363e-14	Furin	7	80388585	80405436	-	9178	protein_coding	furin (paired basic amino acid cleaving enzyme) [Source:MGI Symbol;Acc:MGI:97513]	-
ENSMUSG00000074896	1586.14913442255	1365.67286263769	372.25744152346	88.9957909937131	29.004713122895	32.4071670435054	1108.0264795279	50.1358903867045	4.46883943547302	3.72500876587816e-16	1.72429977009363e-14	Ifit3	19	34583531	34588731	+	1745	protein_coding	interferon-induced protein with tetratricopeptide repeats 3 [Source:MGI Symbol;Acc:MGI:1101055]	-
ENSMUSG00000023341	304.877862055261	221.845517179596	116.915025604102	12.7136844276733	18.7127181438032	20.2544794021909	214.546134946319	17.2269606578891	3.6350711068681	4.03642716503212e-16	1.8531028333947e-14	Mx2	16	97535308	97560900	+	3614	polymorphic_pseudogene	MX dynamin-like GTPase 2 [Source:MGI Symbol;Acc:MGI:97244]	-
ENSMUSG00000026749	1360.67676055531	1346.33770288351	1406.72158806855	508.547377106932	553.896457056576	416.229551715022	1371.24535050246	492.891128626177	1.47584926257119	4.15307499418638e-16	1.90255491454104e-14	Nek6	2	38511643	38594606	+	10714	protein_coding	NIMA (never in mitosis gene a)-related expressed kinase 6 [Source:MGI Symbol;Acc:MGI:1891638]	-
ENSMUSG00000021367	1019.5272557475	472.184953996938	1313.18956758527	20.1300003438161	80.464688018354	71.9034018777776	934.967259109901	57.4993634133159	4.02064562558676	4.4166715648361e-16	2.01896861961671e-14	Edn1	13	42301476	42307990	+	2139	protein_coding	endothelin 1 [Source:MGI Symbol;Acc:MGI:95283]	-
ENSMUSG00000091971	4184.96332190967	2583.78792715135	517.232073272546	25.4273688553466	26.1978054013245	29.3689951331768	2428.66110744452	26.9980564632826	6.49112200783575	4.52664839940717e-16	2.06039880778144e-14	Hspa1a	17	34969190	34972156	-	2967	protein_coding	heat shock protein 1A [Source:MGI Symbol;Acc:MGI:96244]	-
ENSMUSG00000020241	547.995899964279	490.50247376406	429.311974018261	125.017896872121	89.8210470902556	141.781355815336	489.270115915533	118.873433259237	2.04285192660773	4.59151880597999e-16	2.08546979967987e-14	Col6a2	10	76595762	76623630	-	8326	protein_coding	collagen, type VI, alpha 2 [Source:MGI Symbol;Acc:MGI:88460]	-
ENSMUSG00000027947	548.976214633267	437.585194436817	575.22192597218	158.921055345916	156.251196500757	125.577772293583	520.594445014088	146.916674713419	1.82535282045099	4.87932134104357e-16	2.20677926129321e-14	Il6ra	3	89864059	89913196	-	8642	protein_coding	interleukin 6 receptor, alpha [Source:MGI Symbol;Acc:MGI:105304]	-
ENSMUSG00000022102	90.1889495468938	103.799278680361	86.9847790494516	6.35684221383665	4.67817953595081	9.11451573098589	93.6576690922356	6.71651249359112	3.80808440024524	5.3596143608528e-16	2.40866044546174e-14	Dok2	14	70766036	70778495	+	2902	protein_coding	docking protein 2 [Source:MGI Symbol;Acc:MGI:1332623]	-
ENSMUSG00000035004	357.814854180611	128.222638369858	165.551676255408	8.47578961844887	10.2919949790918	18.2290314619718	217.196389601959	12.3322720198375	4.13833896713686	5.74332070300323e-16	2.57025667259191e-14	Igsf6	7	121064067	121074572	-	2175	protein_coding	immunoglobulin superfamily, member 6 [Source:MGI Symbol;Acc:MGI:1891393]	-
ENSMUSG00000037242	12918.5867079236	8659.09864991367	12934.543112633	3547.11795532085	3572.25789365204	3570.86471860625	11504.0761568234	3563.41352252638	1.69083097072187	5.86576230844389e-16	2.61954860994699e-14	Clic4	4	135213969	135272814	-	6572	protein_coding	chloride intracellular channel 4 (mitochondrial) [Source:MGI Symbol;Acc:MGI:1352754]	-
ENSMUSG00000005397	937.180823552505	1315.80850327164	1902.44129662994	307.247373668771	240.458428147872	271.410023989358	1385.14354115136	273.038608602	2.3433946546281	6.63583646194645e-16	2.94492892317465e-14	Nid1	13	13437551	13512269	+	6943	protein_coding	nidogen 1 [Source:MGI Symbol;Acc:MGI:97342]	-
ENSMUSG00000024732	344.09044881478	514.925833453557	544.356359212697	101.709475421386	116.01885249158	111.39963671205	467.790880493678	109.709321541672	2.09160205203991	8.83678249211205e-16	3.88927976543328e-14	Ccdc86	19	10941481	10949266	-	5774	protein_coding	coiled-coil domain containing 86 [Source:MGI Symbol;Acc:MGI:1277220]	-
ENSMUSG00000042190	224.492059198247	155.698918020542	284.337342269175	38.1410532830199	31.8116208444655	29.3689951331768	221.509439829321	33.1072230868874	2.74438345843551	9.00589776054547e-16	3.95553884732247e-14	Cmklr1	5	113612354	113650426	-	3408	protein_coding	chemokine-like receptor 1 [Source:MGI Symbol;Acc:MGI:109603]	-
ENSMUSG00000029304	4693.74663511443	32198.1291906533	42753.4865629079	239.44105672118	212.389350932167	323.058946464944	26548.4541295585	258.296451372764	6.68348553594416	9.41761923146695e-16	4.12786265161953e-14	Spp1	5	104435118	104441050	+	1648	protein_coding	secreted phosphoprotein 1 [Source:MGI Symbol;Acc:MGI:98389]	-
ENSMUSG00000026208	230.373947212174	352.103435523579	426.506013403763	52.9736851153054	31.8116208444655	58.7379902663535	336.327798713172	47.8410987420415	2.81693170560458	1.0428569562945e-15	4.55224157438224e-14	Des	1	75360329	75368579	+	3754	protein_coding	desmin [Source:MGI Symbol;Acc:MGI:94885]	-
ENSMUSG00000030342	3258.56595971603	2790.36884452501	3456.00815685724	1306.33107494343	1087.20892415497	1040.0675173025	3168.31432036609	1144.5358388003	1.46918648571472	1.05686562601633e-15	4.59456154395915e-14	Cd9	6	125460266	125494791	-	2044	protein_coding	CD9 antigen [Source:MGI Symbol;Acc:MGI:88348]	-
ENSMUSG00000024300	202.925136480511	228.968997089032	275.91946042568	56.1521062222237	51.4599748954589	39.4962348342722	235.937864665074	49.0361053173183	2.26726197951391	1.1220590633037e-15	4.86804524775873e-14	Myo1f	17	33555719	33607764	+	4914	protein_coding	myosin IF [Source:MGI Symbol;Acc:MGI:107711]	-
ENSMUSG00000030247	434.279398361674	298.168516209273	564.933403719019	75.2226328637337	77.6577802967835	91.1451573098589	432.460439429989	81.3418568234587	2.41096974572803	1.1664997410641e-15	5.04031997650051e-14	Kcnj8	6	142564837	142571614	-	2548	protein_coding	potassium inwardly-rectifying channel, subfamily J, member 8 [Source:MGI Symbol;Acc:MGI:1100508]	-
ENSMUSG00000021903	1481.25546484083	488.467193789936	537.809117778868	77.3415802683459	78.5934162039736	84.0560895190921	835.843925469878	79.9970286638039	3.38520317322209	1.39400398910794e-15	5.99378527657023e-14	Galnt15	14	32028989	32062197	+	6326	protein_coding	polypeptide N-acetylgalactosaminyltransferase 15 [Source:MGI Symbol;Acc:MGI:1926004]	-
ENSMUSG00000011958	1016.58631174053	1006.44594720468	1213.11030566816	406.837901685546	424.778701864334	414.204103774803	1078.71418820446	415.273569108228	1.37721150091055	1.40659604476692e-15	6.01672870394073e-14	Bnip2	9	69989466	70008317	+	3455	protein_coding	BCL2/adenovirus E1B interacting protein 2 [Source:MGI Symbol;Acc:MGI:109327]	-
ENSMUSG00000029171	592.110060068738	435.549914462693	597.669610888168	145.147897215937	141.281021985715	170.137626978403	541.776528473199	152.188848726685	1.83240161738913	1.47356744300665e-15	6.29056786992537e-14	Pgm1	5	64092950	64128351	+	2590	protein_coding	phosphoglucomutase 1 [Source:MGI Symbol;Acc:MGI:97564]	-
ENSMUSG00000044456	327.425099441984	152.645998059355	311.461628209327	34.9626321761016	34.618528566036	32.4071670435054	263.844241903555	33.996109261881	2.95673208996874	1.50892679195039e-15	6.42863170442546e-14	Rin3	12	102283048	102390855	+	6835	protein_coding	Ras and Rab interactor 3 [Source:MGI Symbol;Acc:MGI:2385708]	-
ENSMUSG00000024222	3239.93998100526	1729.98797800602	2191.45523992328	600.721589207563	552.025185242196	519.527396666196	2387.12773297819	557.424723705318	2.09852781887489	1.52376433954134e-15	6.47888781654884e-14	Fkbp5	17	28399094	28517527	-	9468	protein_coding	FK506 binding protein 5 [Source:MGI Symbol;Acc:MGI:104670]	-
ENSMUSG00000040435	1650.84990257575	880.258588808946	1034.46414654509	233.084214507344	256.364238570104	158.997663307198	1188.52421264326	216.148705461549	2.45875841710275	1.54586645145761e-15	6.55977034839641e-14	Ppp1r15a	7	45522916	45526268	-	2937	protein_coding	protein phosphatase 1, regulatory subunit 15A [Source:MGI Symbol;Acc:MGI:1927072]	-
ENSMUSG00000039405	902.869810137926	311.397836041084	539.679758188533	80.5200013752642	47.7174312666983	43.5471307147104	584.649134789181	57.261521118891	3.35400024500664	1.57880446430046e-15	6.68622121243108e-14	Prss23	7	89507783	89527187	-	3767	protein_coding	protease, serine 23 [Source:MGI Symbol;Acc:MGI:1923703]	-
ENSMUSG00000031838	244.098352578006	297.150876222211	323.620790872153	62.5089484360604	52.3956108026491	29.3689951331768	288.290006557457	48.0911847906287	2.58458742465448	1.65720945528359e-15	7.00434043977204e-14	Ifi30	8	70762774	70766663	-	981	processed_transcript	interferon gamma inducible protein 30 [Source:MGI Symbol;Acc:MGI:2137648]	-
ENSMUSG00000041449	501.921110521844	435.549914462693	178.646159123067	31.7842110691833	5.61381544314097	14.1781355815336	372.039061369201	17.1920540312859	4.44570003145065	1.66660441233455e-15	7.03010043397039e-14	Serpina3h	12	104247905	104253669	+	1434	transcribed_unprocessed_pseudogene	serine (or cysteine) peptidase inhibitor, clade A, member 3H [Source:MGI Symbol;Acc:MGI:2182839]	-
ENSMUSG00000018293	4784.91589933031	5121.78205488489	6176.8546327159	2087.16319354303	2148.22004290861	1874.55206867277	5361.1841956437	2036.64510170814	1.39635907781786	1.77043494870998e-15	7.45332120107115e-14	Pfn1	11	70651850	70654644	-	2405	protein_coding	profilin 1 [Source:MGI Symbol;Acc:MGI:97549]	-
ENSMUSG00000037580	297.035344703357	158.751837981729	317.073549438324	31.7842110691833	27.1334413085147	41.5216827744913	257.620244041137	33.4797783840631	2.94602738056417	1.82184959508746e-15	7.65464301273237e-14	Gch1	14	47153895	47189413	-	6251	protein_coding	GTP cyclohydrolase 1 [Source:MGI Symbol;Acc:MGI:95675]	-
ENSMUSG00000038507	513.6848865497	704.206871047157	551.83892085136	147.266844620549	190.869725066793	150.895871546322	589.910226149406	163.010813744555	1.85404165273396	1.86582014088399e-15	7.8239568191163e-14	Parp12	6	39086410	39118349	-	3995	protein_coding	poly (ADP-ribose) polymerase family, member 12 [Source:MGI Symbol;Acc:MGI:2143990]	-
ENSMUSG00000029068	2026.31042079815	1859.22825636294	2051.15720919836	891.017383639437	911.309373603218	857.777202682783	1978.89862878648	886.701319975146	1.15817396110692	2.0099787549101e-15	8.41189930001865e-14	Ccnl2	4	155812489	155824543	+	5278	protein_coding	cyclin L2 [Source:MGI Symbol;Acc:MGI:1927119]	-
ENSMUSG00000015468	526.428977246543	658.413071629351	1034.46414654509	139.850528704406	145.023565614475	156.972215366979	739.768731806995	147.28210322862	2.32867522908793	2.01547871536333e-15	8.41837795973916e-14	Notch4	17	34564268	34588503	+	8061	protein_coding	notch 4 [Source:MGI Symbol;Acc:MGI:107471]	-
ENSMUSG00000016496	626.421073483317	261.533476675028	251.601135100027	41.3194743899382	42.1036158235573	30.3817191032863	379.851895086124	37.9349364389273	3.32338984684387	2.10168284492119e-15	8.76126183219397e-14	Cd274	19	29367455	29388095	+	3622	protein_coding	CD274 antigen [Source:MGI Symbol;Acc:MGI:1926446]	-
ENSMUSG00000042659	623.480129476353	503.731793595871	413.411530536103	114.42315984906	148.766109243236	108.361464801721	513.541151202776	123.850244631339	2.05026622007665	2.23069984195435e-15	9.26283977257534e-14	Arrdc4	7	68736995	68749241	-	4039	protein_coding	arrestin domain containing 4 [Source:MGI Symbol;Acc:MGI:1913662]	-
ENSMUSG00000033685	5068.22683866784	3707.2624728682	6692.21606557878	1040.4031756646	1068.49620601117	547.883667829263	5155.9017923716	885.594349835009	2.54147971999356	2.45999996000096e-15	1.0160240157979e-13	Ucp2	7	100493337	100502020	+	6989	protein_coding	uncoupling protein 2 (mitochondrial, proton carrier) [Source:MGI Symbol;Acc:MGI:109354]	-
ENSMUSG00000000530	1024.42882909244	1619.06521941622	2618.89657353188	271.225267790364	242.329699962252	311.918982793739	1754.13020734685	275.157983515452	2.6726866820809	2.46112286241534e-15	1.0160240157979e-13	Acvrl1	15	101128522	101145336	+	4265	protein_coding	activin A receptor, type II-like 1 [Source:MGI Symbol;Acc:MGI:1338946]	-
ENSMUSG00000038387	540.153382612375	528.155153285368	532.197196549871	205.537898247385	156.251196500757	154.94676742676	533.501910815871	172.245287391634	1.63241681650906	2.71020602348362e-15	1.11238552432077e-13	Rras	7	45017961	45021647	+	1121	protein_coding	related RAS viral (r-ras) oncogene [Source:MGI Symbol;Acc:MGI:98179]	-
ENSMUSG00000018143	2093.95213295832	894.50554862782	1179.43877829418	261.690004469609	218.938802282498	211.659309752895	1389.2988199601	230.762705501667	2.59017208035087	2.78964210655607e-15	1.14059416802029e-13	Mafk	5	139791513	139802653	+	3901	protein_coding	v-maf musculoaponeurotic fibrosarcoma oncogene family, protein K (avian) [Source:MGI Symbol;Acc:MGI:99951]	TF_bZIP
ENSMUSG00000028862	1512.62553424845	462.008554126314	507.878871224218	42.3789480922443	82.3359598327343	33.4198910136149	827.504319866326	52.7115996461979	3.97006016984657	2.84250447746183e-15	1.15998142488298e-13	Map3k6	4	133240818	133252929	+	4604	protein_coding	mitogen-activated protein kinase kinase kinase 6 [Source:MGI Symbol;Acc:MGI:1855691]	-
ENSMUSG00000032508	547.995899964279	428.426434553256	408.734929511939	65.6873695429787	111.340672955629	49.6234745353676	461.719088009825	75.5505056779919	2.60823683121568	2.93804522703914e-15	1.19439388218297e-13	Myd88	9	119335934	119341411	-	2576	protein_coding	myeloid differentiation primary response gene 88 [Source:MGI Symbol;Acc:MGI:108005]	-
ENSMUSG00000005481	651.909254877004	699.118671111845	846.464785373696	227.786845995813	257.299874477295	257.231888407824	732.497570454182	247.439536293644	1.56551768106372	3.53578374487846e-15	1.43465267301716e-13	Ddx39	8	83715177	83726892	+	5155	protein_coding	DEAD (Asp-Glu-Ala-Asp) box polypeptide 39 [Source:MGI Symbol;Acc:MGI:1915528]	-
ENSMUSG00000067274	8948.31229852225	10580.4029454874	12670.7828148701	3977.26427845713	3284.08203423747	3764.29499689717	10733.1660196266	3675.21376986392	1.54624575613559	3.58767094558287e-15	1.45293852628909e-13	Rplp0	5	115559467	115563727	+	1659	protein_coding	ribosomal protein, large, P0 [Source:MGI Symbol;Acc:MGI:1927636]	-
ENSMUSG00000046805	1554.77906501493	1072.59254636373	3251.17303199886	166.337371262059	279.755136249859	215.710205633333	1959.51488112584	220.60090438175	3.15048940307	3.75509827616155e-15	1.51498302043169e-13	Mpeg1	19	12460779	12465284	+	4335	protein_coding	macrophage expressed gene 1 [Source:MGI Symbol;Acc:MGI:1333743]	-
ENSMUSG00000000204	422.515622333818	196.404517503037	190.805321785894	1.05947370230611	0.935635907190162	0	269.908487207583	0.665036536498757	8.66166471401913	3.83057024433552e-15	1.5396001385818e-13	Slfn4	11	83175186	83190216	+	3964	protein_coding	schlafen 4 [Source:MGI Symbol;Acc:MGI:1329010]	-
ENSMUSG00000026121	1246.96025895271	748.983030477901	1058.78247187074	251.095267446548	269.463141270767	289.639055451329	1018.24192043378	270.065821389548	1.91470518409541	3.98956464683715e-15	1.60048410747505e-13	Sema4c	1	36548639	36558349	-	4593	protein_coding	sema domain, immunoglobulin domain (Ig), transmembrane domain (TM) and short cytoplasmic domain, (semaphorin) 4C [Source:MGI Symbol;Acc:MGI:109252]	-
ENSMUSG00000092203	375.460518222395	457.937994178065	410.605569921605	114.42315984906	75.7865084824031	119.501428472926	414.668027440688	103.23703226813	2.0082429592628	4.12116982460916e-15	1.65017217300422e-13	1110038B12Rik	17	34950238	34952471	-	1811	processed_transcript	RIKEN cDNA 1110038B12 gene [Source:MGI Symbol;Acc:MGI:1916013]	-
ENSMUSG00000068245	72.5432855051102	117.028598512172	86.0494588446188	5.29736851153054	1.87127181438032	5.06361985054772	91.873780953967	4.07742005881953	4.51243374124111	4.15155021249492e-15	1.65921806053596e-13	Phf11d	14	59347407	59365470	-	4498	protein_coding	PHD finger protein 11D [Source:MGI Symbol;Acc:MGI:1277133]	-
ENSMUSG00000021281	671.515548256764	202.510357425411	419.0234517651	39.200526985326	42.1036158235573	19.2417554320813	431.016452482425	33.5152994136549	3.68398617559113	4.17535845244024e-15	1.66560834745097e-13	Tnfaip2	12	111442469	111455018	+	4984	protein_coding	tumor necrosis factor, alpha-induced protein 2 [Source:MGI Symbol;Acc:MGI:104960]	-
ENSMUSG00000002885	629.362017490281	429.444074540318	559.321482490022	165.277897559753	123.503939749101	135.705011994679	539.37585817354	141.495616434511	1.9320320792897	4.24388370490862e-15	1.6897796389152e-13	Adgre5	8	83723251	83741326	-	3757	protein_coding	adhesion G protein-coupled receptor E5 [Source:MGI Symbol;Acc:MGI:1347095]	-
ENSMUSG00000023249	300.956603379309	632.972071952792	645.370941334641	86.8768435891009	88.8854111830654	84.0560895190921	526.43320555558	86.6061147637528	2.60361634072079	4.96633456209418e-15	1.97374736645019e-13	Parp3	9	106470322	106476949	-	3699	protein_coding	poly (ADP-ribose) polymerase family, member 3 [Source:MGI Symbol;Acc:MGI:1891258]	-
ENSMUSG00000026072	990.117815677856	744.912470529652	724.87315874543	225.667898591201	133.795934728193	113.425084652269	819.967814984313	157.629639323888	2.38041278960474	5.02837829419678e-15	1.99468369502756e-13	Il1r1	1	40225080	40317257	+	6363	protein_coding	interleukin 1 receptor, type I [Source:MGI Symbol;Acc:MGI:96545]	-
ENSMUSG00000079293	207.826709825451	265.604036623277	54.2485718803032	1.05947370230611	4.67817953595081	4.05089588043817	175.893106109677	3.2628497062317	5.73437212115106	5.68790805359114e-15	2.247937242256e-13	Clec7a	6	129461591	129472779	-	2638	polymorphic_pseudogene	C-type lectin domain family 7, member a [Source:MGI Symbol;Acc:MGI:1861431]	-
ENSMUSG00000049723	107.834613588677	140.434318214606	355.421677836469	0	0.935635907190162	2.02544794021909	201.230203213251	0.987027949136417	7.6560640323861	5.93025594719381e-15	2.33937615161338e-13	Mmp12	9	7344381	7369499	+	7237	protein_coding	matrix metallopeptidase 12 [Source:MGI Symbol;Acc:MGI:97005]	-
ENSMUSG00000079017	137.244053658317	349.050515562391	290.884583703005	28.6057899622649	15.9058104222328	8.10179176087635	259.059717641238	17.5377973817913	3.88950665569937	5.95444534684713e-15	2.34457661328166e-13	Ifi27l2a	12	103442167	103443680	-	463	protein_coding	interferon, alpha-inducible protein 27 like 2A [Source:MGI Symbol;Acc:MGI:1924183]	-
ENSMUSG00000064210	1013.64536773357	930.122948175002	1158.86173378786	413.194743899382	394.838352834248	365.593353209545	1034.21001656548	391.208816647725	1.40280390264468	6.38520580376492e-15	2.50955081239484e-13	Ano6	15	95790843	95974751	+	12269	protein_coding	anoctamin 6 [Source:MGI Symbol;Acc:MGI:2145890]	-
ENSMUSG00000049775	20868.938673416	20254.0886625023	18719.4985795239	8851.90278276753	6823.59267113785	8251.67490845256	19947.5086384807	7975.72345411932	1.32256435891359	6.40547173339442e-15	2.51287953710438e-13	Tmsb4x	X	167207093	167209315	-	1371	protein_coding	thymosin, beta 4, X chromosome [Source:MGI Symbol;Acc:MGI:99510]	-
ENSMUSG00000021890	1444.00350741929	1262.8912239444	1518.02469244366	592.245799589115	573.54481110757	518.514672696086	1408.30647460245	561.435094464257	1.32692865729291	6.5256304299863e-15	2.55062347558841e-13	Eaf1	14	31494399	31509858	+	5490	protein_coding	ELL associated factor 1 [Source:MGI Symbol;Acc:MGI:1921677]	-
ENSMUSG00000020641	1292.05473372615	293.080316273961	236.636011822702	20.1300003438161	32.7472567516557	17.2163074918622	607.257020607605	23.3645215291113	4.69715788285755	7.08218184307425e-15	2.7530043361527e-13	Rsad2	12	26442746	26456452	-	4335	protein_coding	radical S-adenosyl methionine domain containing 2 [Source:MGI Symbol;Acc:MGI:1929628]	-
ENSMUSG00000025648	705.826561671343	713.365630930718	987.698136303451	162.099476452835	243.265335869442	213.684757693114	802.296776301837	206.349856671797	1.95807372767189	7.29682766207388e-15	2.83127546188521e-13	Pfkfb4	9	108991778	109032228	+	4875	protein_coding	6-phosphofructo-2-kinase/fructose-2,6-biphosphatase 4 [Source:MGI Symbol;Acc:MGI:2687284]	-
ENSMUSG00000063268	215.669227177355	232.021917050219	214.188326906714	49.7952640083871	65.4945135033114	50.6361985054772	220.626490378096	55.3086586723919	1.99280875984531	7.36740574314749e-15	2.85346322073687e-13	Parp10	15	76231174	76243441	-	4275	protein_coding	poly (ADP-ribose) polymerase family, member 10 [Source:MGI Symbol;Acc:MGI:3712326]	-
ENSMUSG00000079227	398.988070278106	448.779234294503	644.435621129808	119.72052836059	123.503939749101	126.590496263693	497.400975234139	123.271654791128	2.01281818169893	7.52241898667636e-15	2.90821359807949e-13	Ccr5	9	124121543	124147699	+	8434	protein_coding	chemokine (C-C motif) receptor 5 [Source:MGI Symbol;Acc:MGI:107182]	-
ENSMUSG00000024696	107.834613588677	142.469598188731	175.840198508569	14.8326318322855	22.4552617725639	18.2290314619718	142.048136761992	18.5056416889404	2.9355034636068	7.58903666437527e-15	2.92865324319786e-13	Lpxn	19	12798606	12833807	+	1675	protein_coding	leupaxin [Source:MGI Symbol;Acc:MGI:2147677]	-
ENSMUSG00000039232	433.299083692686	92.6052388226753	127.203547857263	3.17842110691833	0	1.01272397010954	217.702623457541	1.39704835900929	7.332950955501	7.70790407100656e-15	2.96914597686405e-13	Stx11	10	12938209	12964298	-	4209	protein_coding	syntaxin 11 [Source:MGI Symbol;Acc:MGI:1921982]	-
ENSMUSG00000027412	273.507792647645	132.293198318108	198.287883424556	21.1894740461222	14.0345386078524	4.05089588043817	201.362958130103	13.0916361781376	3.94702380954931	7.93060820799252e-15	3.04392461345327e-13	Lpin3	2	160880670	160906002	+	3694	protein_coding	lipin 3 [Source:MGI Symbol;Acc:MGI:1891342]	-
ENSMUSG00000045817	2327.26702417746	1544.77750036067	2036.19208592103	586.948431077584	676.464760898487	615.736173826602	1969.41220348639	626.383121934225	1.6525096903514	8.35673815481585e-15	3.20171288082531e-13	Zfp36l2	17	84183931	84187947	-	3530	protein_coding	zinc finger protein 36, C3H type-like 2 [Source:MGI Symbol;Acc:MGI:107945]	-
ENSMUSG00000000001	1825.34591365561	1677.07069867878	2023.09760305337	798.843171538806	749.44436165932	784.861076834896	1841.83807179592	777.716203344341	1.24407559146773	8.43033448640268e-15	3.22411104541023e-13	Gnai3	3	108107280	108146146	-	3262	protein_coding	guanine nucleotide binding protein (G protein), alpha inhibiting 3 [Source:MGI Symbol;Acc:MGI:95773]	-
ENSMUSG00000055044	580.346284040882	358.209275445953	419.0234517651	98.5310543144681	93.5635907190162	121.526876413145	452.526337083978	104.540507148877	2.11447523828297	9.51024606032882e-15	3.61762967102008e-13	Pdlim1	19	40221173	40271842	-	5260	protein_coding	PDZ and LIM domain 1 (elfin) [Source:MGI Symbol;Acc:MGI:1860611]	-
ENSMUSG00000032125	818.56274860496	393.826674993136	665.947985840963	118.661054658284	106.662493419679	132.66684008435	626.11246981302	119.330129387438	2.39210225096205	1.07973249939336e-14	4.09260884378599e-13	Robo4	9	37401897	37415115	+	5302	protein_coding	roundabout guidance receptor 4 [Source:MGI Symbol;Acc:MGI:1921394]	-
ENSMUSG00000038900	5418.19917549655	6787.65871370598	6542.56483280553	2640.20846614682	2231.49163864854	2539.91171703474	6249.47424066935	2470.53727394336	1.33900118028317	1.14267090770169e-14	4.31581129004634e-13	Rpl12	2	32961559	32965345	+	3598	protein_coding	ribosomal protein L12 [Source:MGI Symbol;Acc:MGI:98002]	-
ENSMUSG00000064080	274.488107316633	311.397836041084	348.874436402639	86.8768435891009	58.9450621529802	85.0688134892017	311.586793253452	76.9635730770943	2.02036909369678	1.15488693593316e-14	4.35423035561916e-13	Fbln2	6	91212455	91272540	+	6370	protein_coding	fibulin 2 [Source:MGI Symbol;Acc:MGI:95488]	-
ENSMUSG00000032000	961.688690277205	220.827877192533	298.367145341667	33.9031584737955	30.8759849372754	23.2926513125195	493.627904270469	29.3572649078634	4.07188437698089	1.18953852040649e-14	4.469056360088e-13	Birc3	9	7848699	7873186	-	5009	protein_coding	baculoviral IAP repeat-containing 3 [Source:MGI Symbol;Acc:MGI:1197007]	-
ENSMUSG00000029373	292.133771358417	153.663638046417	197.352563219724	26.4868425576527	5.61381544314097	11.139963671205	214.383324208186	14.4135405573329	3.90816725204835	1.30299162320999e-14	4.8866773869048e-13	Pf4	5	90772435	90773383	+	721	protein_coding	platelet factor 4 [Source:MGI Symbol;Acc:MGI:1888711]	-
ENSMUSG00000020399	357.814854180611	192.333957554787	384.416604186286	47.6763166037749	46.7817953595081	57.725266296244	311.521805307228	50.7277927531757	2.61933382883126	1.40574265870102e-14	5.23516260763096e-13	Havcr2	11	46454935	46481255	+	2721	protein_coding	hepatitis A virus cellular receptor 2 [Source:MGI Symbol;Acc:MGI:2159682]	-
ENSMUSG00000029580	24265.7290014594	26541.0685025736	29663.6802962727	10886.0922911953	11814.2746000902	12196.2347720292	26823.4926001019	11632.2005544382	1.20536826190692	1.43294442580214e-14	5.32715220915134e-13	Actb	5	142903115	142906754	-	2679	protein_coding	actin, beta [Source:MGI Symbol;Acc:MGI:87904]	-
ENSMUSG00000029723	4168.29797253688	5028.15917607515	4069.57821122757	1769.3210828512	1473.62655382451	1814.8013544363	4422.0117866132	1685.91633037067	1.39127358747881	1.4732902383216e-14	5.46760081127643e-13	Tsc22d4	5	137745730	137768450	+	7509	protein_coding	TSC22 domain family, member 4 [Source:MGI Symbol;Acc:MGI:1926079]	-
ENSMUSG00000033581	118.618074947545	144.504878162856	310.526308004494	7.41631591614276	6.54945135033114	18.2290314619718	191.216420371632	10.7315995761486	4.15874383552538	1.5683329001016e-14	5.80010893020213e-13	Igf2bp2	16	22059009	22163299	-	7402	protein_coding	insulin-like growth factor 2 mRNA binding protein 2 [Source:MGI Symbol;Acc:MGI:1890358]	-
ENSMUSG00000031304	98.0314668987976	151.628358072293	224.476849159875	10.5947370230611	0.935635907190162	9.11451573098589	158.045558043655	6.88162955374571	4.54227495820717	1.66543098394681e-14	6.11672600345429e-13	Il2rg	X	101264378	101268255	-	2387	protein_coding	interleukin 2 receptor, gamma chain [Source:MGI Symbol;Acc:MGI:96551]	-
ENSMUSG00000061024	935.220194214529	793.759189908645	903.519317868498	366.577900997913	339.635834310029	355.46611350845	877.499567330557	353.893282938797	1.31051395382444	1.71968750132108e-14	6.29429263799685e-13	Rrs1	1	9545408	9547455	+	2048	protein_coding	ribosome biogenesis regulator 1 [Source:MGI Symbol;Acc:MGI:1929721]	-
ENSMUSG00000003617	1522.42868093833	1636.36509919628	1955.75454830541	348.56684805871	397.645260555819	164.061283157746	1704.84944281334	303.424463924092	2.48991610642171	1.85360190271221e-14	6.73812759924495e-13	Cp	3	19957054	20009145	+	9566	protein_coding	ceruloplasmin [Source:MGI Symbol;Acc:MGI:88476]	-
ENSMUSG00000010358	162.732235052004	247.286516856155	220.735568340544	45.5573691991627	38.3610721947967	45.5725786549295	210.251440082901	43.1636733496296	2.28575748297916	1.89078623543723e-14	6.86158916308073e-13	Ifi35	11	101448407	101458698	+	1727	protein_coding	interferon-induced protein 35 [Source:MGI Symbol;Acc:MGI:1917360]	-
ENSMUSG00000016528	1929.25926856834	1783.92289732033	1843.51612372547	859.233172570254	723.246556257996	821.31913975884	1852.23276320471	801.26628952903	1.20928503578192	1.99852003130532e-14	7.24021661681393e-13	Mapkapk2	1	131053700	131097826	-	3041	protein_coding	MAP kinase-activated protein kinase 2 [Source:MGI Symbol;Acc:MGI:109298]	-
ENSMUSG00000024610	628.381702821293	575.984232677299	386.287244595952	122.898949467509	54.2668826170294	73.9288498179967	530.217726698181	83.6982273008449	2.66618788871221	2.18047116606955e-14	7.8726096236633e-13	Cd74	18	60803848	60812646	+	1410	protein_coding	CD74 antigen (invariant polypeptide of major histocompatibility complex, class II antigen-associated) [Source:MGI Symbol;Acc:MGI:96534]	-
ENSMUSG00000054690	943.062711566433	406.038354837884	621.052616008988	120.780002062896	104.791221605298	119.501428472926	656.717894137768	115.024217380374	2.51392318543839	2.24823048335585e-14	8.10352043256282e-13	Emcn	3	137341067	137432185	+	5409	protein_coding	endomucin [Source:MGI Symbol;Acc:MGI:1891716]	-
ENSMUSG00000073599	147.047200348196	404.003074863759	692.136951576282	25.4273688553466	14.9701745150426	33.4198910136149	414.395742262746	24.6058114613347	4.07691815664929	2.41058284223068e-14	8.6740263015537e-13	Ecscr	18	35713086	35722356	-	1680	protein_coding	endothelial cell surface expressed chemotaxis and apoptosis regulator [Source:MGI Symbol;Acc:MGI:1915795]	-
ENSMUSG00000047878	141.165312334269	164.857677904103	237.571332027535	30.7247373668771	24.3265335869442	32.4071670435054	181.198107421969	29.1528126657756	2.63903742057285	2.50257304962839e-14	8.98089990120365e-13	A4galt	15	83226722	83251774	-	2278	protein_coding	alpha 1,4-galactosyltransferase [Source:MGI Symbol;Acc:MGI:3512453]	-
ENSMUSG00000036905	1493.99955553768	2010.85661443523	3524.28653181004	492.65527157234	356.477280639452	379.771488791079	2343.04756726098	409.63468033429	2.51633708539106	2.50429750319921e-14	8.98089990120365e-13	C1qb	4	136880129	136886187	-	1088	protein_coding	complement component 1, q subcomponent, beta polypeptide [Source:MGI Symbol;Acc:MGI:88224]	-
ENSMUSG00000050063	791.113937873297	2821.91568412394	2790.06017101628	171.63473977359	88.8854111830654	240.015580915962	2134.36326433784	166.845243957539	3.6778561009855	2.54590332131305e-14	9.09946854876018e-13	Klk6	7	43824499	43832030	+	1513	protein_coding	kallikrein related-peptidase 6 [Source:MGI Symbol;Acc:MGI:1343166]	-
ENSMUSG00000006403	3499.72336828708	2858.55072365819	5599.76206633405	903.73106806711	725.117828072376	1001.58400643834	3986.01205275977	876.810967525942	2.18480241395402	2.5908756535824e-14	9.24469567380441e-13	Adamts4	1	171250421	171260637	+	4810	protein_coding	a disintegrin-like and metallopeptidase (reprolysin type) with thrombospondin type 1 motif, 4 [Source:MGI Symbol;Acc:MGI:1339949]	-
ENSMUSG00000072844	272.527477978657	272.727516532714	269.37221899185	34.9626321761016	36.4898003804163	8.10179176087635	271.542404501074	26.5180747724648	3.35442004969627	2.60039804178088e-14	9.26315703779538e-13	G530011O06Rik	X	169975043	169978917	-	2380	processed_transcript	RIKEN cDNA G530011O06 gene [Source:MGI Symbol;Acc:MGI:3603513]	-
ENSMUSG00000034116	253.901499267886	395.86195496726	738.902961817922	56.1521062222237	53.3312467098393	60.7634382065726	462.888805351023	56.7489303795452	3.02860538800801	2.80902730262102e-14	9.97298326673884e-13	Vav1	17	57279100	57328031	+	3688	protein_coding	vav 1 oncogene [Source:MGI Symbol;Acc:MGI:98923]	-
ENSMUSG00000044583	187.240101776703	216.757317244284	448.018378114917	25.4273688553466	36.4898003804163	35.445338953834	284.005265711968	32.4541693965323	3.12784049005494	2.85570662355322e-14	1.01218406813529e-12	Tlr7	X	167304929	167330558	-	4082	protein_coding	toll-like receptor 7 [Source:MGI Symbol;Acc:MGI:2176882]	-
ENSMUSG00000038508	138.224368327305	178.086997735914	206.705765268052	14.8326318322855	7.4850872575213	0	174.33904377709	7.43923969660227	4.559686233377	2.97602508320097e-14	1.05307784588617e-12	Gdf15	8	70629393	70632456	-	1852	protein_coding	growth differentiation factor 15 [Source:MGI Symbol;Acc:MGI:1346047]	-
ENSMUSG00000033335	2199.82611720902	2148.23801268865	2141.88326906714	964.121069098559	814.938875162631	1000.57128246823	2163.31579965494	926.54374224314	1.22361667804619	3.0815402087318e-14	1.08680413123187e-12	Dnm2	9	21424908	21507759	+	5330	protein_coding	dynamin 2 [Source:MGI Symbol;Acc:MGI:109547]	-
ENSMUSG00000002944	121.559018954509	382.63263513545	210.447046087383	25.4273688553466	14.9701745150426	12.1526876413145	238.212900059114	17.5167436705679	3.76940223055195	3.19834769313448e-14	1.1224250833468e-12	Cd36	5	17781690	17888801	-	3590	protein_coding	CD36 molecule [Source:MGI Symbol;Acc:MGI:107899]	-
ENSMUSG00000028270	794.054881880261	681.818791331785	302.108426160999	92.1742121006314	62.6876057817409	87.0942614294208	592.660699791015	80.6520264372644	2.87850116400722	3.38238805919195e-14	1.18505971113334e-12	Gbp2	3	142620602	142638008	+	2516	protein_coding	guanylate binding protein 2 [Source:MGI Symbol;Acc:MGI:102772]	-
ENSMUSG00000024048	671.515548256764	571.91367272905	643.500300924975	245.797898935017	213.324986839357	182.290314619718	628.976507303596	213.804400131364	1.55733004706668	3.62281450567307e-14	1.26513433770242e-12	Myl12a	17	70993656	71002878	-	3360	protein_coding	myosin, light chain 12A, regulatory, non-sarcomeric [Source:MGI Symbol;Acc:MGI:1914518]	-
ENSMUSG00000019297	554.858102647195	531.208073246555	605.15217252683	186.467371605875	209.582443210596	226.850169304538	563.739449473527	207.633328040336	1.440724285054	3.6503723047861e-14	1.27267153578647e-12	Nop9	14	55745693	55755500	+	3800	protein_coding	NOP9 nucleolar protein [Source:MGI Symbol;Acc:MGI:1915092]	-
ENSMUSG00000035929	839.149356653708	440.638114398004	279.660741245011	69.9252643522031	58.0094262457901	61.7761621766822	519.816070765574	63.2369509248918	3.03973100841341	3.8567091583016e-14	1.34241206683236e-12	H2-Q4	17	35379617	35385290	+	2596	protein_coding	histocompatibility 2, Q region locus 4 [Source:MGI Symbol;Acc:MGI:95933]	-
ENSMUSG00000025612	1470.47200348196	863.976349015949	1331.89597168193	353.86421657024	281.626408064239	326.097118375273	1222.11477472661	320.529247669917	1.93142383665056	3.86325689065394e-14	1.34249752503606e-12	Bach1	16	87698945	87733346	+	6179	protein_coding	BTB and CNC homology 1, basic leucine zipper transcription factor 1 [Source:MGI Symbol;Acc:MGI:894680]	TF_bZIP
ENSMUSG00000023348	354.873910173647	327.680075834082	299.3024655465	94.2931595052436	73.9152366680228	49.6234745353676	327.28548385141	72.6106235695447	2.17345290190686	3.94073899231528e-14	1.36719254094951e-12	Trip6	5	137309654	137314404	-	2429	protein_coding	thyroid hormone receptor interactor 6 [Source:MGI Symbol;Acc:MGI:1343458]	-
ENSMUSG00000021822	167.633808396944	367.368035329514	575.22192597218	30.7247373668771	22.4552617725639	43.5471307147104	370.074589899546	32.2423766180505	3.52288034877079	4.91080320357058e-14	1.69271731136667e-12	Plau	14	20836660	20843385	+	2367	protein_coding	plasminogen activator, urokinase [Source:MGI Symbol;Acc:MGI:97611]	-
ENSMUSG00000041859	235.275520557114	295.115596248086	381.610643571788	68.865790649897	61.7519698745507	76.9670217283253	304.000586792329	69.194927417591	2.13660952549626	5.09345746758535e-14	1.75284056501621e-12	Mcm3	1	20802968	20820312	-	3752	protein_coding	minichromosome maintenance complex component 3 [Source:MGI Symbol;Acc:MGI:101845]	-
ENSMUSG00000065037	247.03929658497	1206.92102465597	213.253006701881	28.6057899622649	21.5196258653737	19.2417554320813	555.737775980939	23.1223904199067	4.58796907907364	5.1698147011185e-14	1.77624827037462e-12	Rn7sk	9	78175303	78175633	-	331	misc_RNA	RNA, 7SK, nuclear [Source:MGI Symbol;Acc:MGI:103186]	-
ENSMUSG00000028967	3775.1917902727	1864.31645629825	2830.27893982409	707.72843314048	591.321893344183	690.677747614709	2823.26239546501	663.242691366457	2.08994203801393	5.18140503008626e-14	1.77736376732524e-12	Errfi1	4	150853919	150868892	+	3582	protein_coding	ERBB receptor feedback inhibitor 1 [Source:MGI Symbol;Acc:MGI:1921405]	-
ENSMUSG00000042626	740.137575085922	918.928908317316	1114.90168416071	291.35526813418	313.438028908704	270.397300019248	924.656055854651	291.730199020711	1.66416427107203	6.87823697803995e-14	2.34808019400973e-12	Shc1	3	89418443	89430027	+	5645	protein_coding	src homology 2 domain-containing transforming protein C1 [Source:MGI Symbol;Acc:MGI:98296]	-
ENSMUSG00000097195	548.976214633267	620.760392108043	338.585914149478	82.6389487798764	109.469401141249	119.501428472926	502.774173630263	103.869926131351	2.27387609002387	7.17455609246658e-14	2.43751824372764e-12	Snhg5	9	88521050	88522929	-	1730	processed_transcript	small nucleolar RNA host gene 5 [Source:MGI Symbol;Acc:MGI:1919905]	-
ENSMUSG00000021360	1402.83029132179	761.19471032265	838.046903530201	236.262635614262	192.740996881173	246.091924736619	1000.69063505821	225.031852410685	2.15327489632249	7.39126052380951e-14	2.49918462981254e-12	Gcnt2	13	40859754	40960892	+	7051	protein_coding	glucosaminyl (N-acetyl) transferase 2, I-branching enzyme [Source:MGI Symbol;Acc:MGI:1100870]	-
ENSMUSG00000085156	182.338528431764	423.338234617944	245.053893666197	34.9626321761016	33.6828926588458	13.1654116114241	283.576885571968	27.2703121487905	3.37743864481443	7.56979696939769e-14	2.55549627642012e-12	Snhg15	11	6525591	6528760	-	1359	processed_transcript	small nucleolar RNA host gene 15 [Source:MGI Symbol;Acc:MGI:3650059]	-
ENSMUSG00000056749	720.531281706163	543.419753091303	500.396309585555	176.93210828512	153.444288779187	192.417554320813	588.115781461007	174.264650461707	1.75539347449951	8.67503873625549e-14	2.91936295670955e-12	Nfil3	13	52967209	52981073	-	2026	protein_coding	nuclear factor, interleukin 3, regulated [Source:MGI Symbol;Acc:MGI:109495]	TF_bZIP
ENSMUSG00000024140	6590.65551960617	6468.1197577684	7577.02897935062	2949.57478722021	3104.43994005696	3297.42924667667	6878.60141890839	3117.14799131795	1.14189676534475	8.8780407578966e-14	2.9766482814061e-12	Epas1	17	86753907	86833410	+	5309	protein_coding	endothelial PAS domain protein 1 [Source:MGI Symbol;Acc:MGI:109169]	-
ENSMUSG00000024235	435.259713030661	185.210477645351	239.4419724372	40.2600006876321	27.1334413085147	14.1781355815336	286.637387704404	27.1905258592268	3.40049491348152	8.88718574300197e-14	2.9766482814061e-12	Map3k8	18	4331327	4353015	-	4504	protein_coding	mitogen-activated protein kinase kinase kinase 8 [Source:MGI Symbol;Acc:MGI:1346878]	-
ENSMUSG00000024486	2695.86533971694	1047.15154668717	1159.79705399269	217.192108972752	179.642094180511	283.562711630672	1634.2713134656	226.798971594645	2.84943961801116	9.44082054178627e-14	3.15711709860489e-12	Hbegf	18	36504929	36515805	-	2373	protein_coding	heparin-binding EGF-like growth factor [Source:MGI Symbol;Acc:MGI:96070]	-
ENSMUSG00000031762	149.98814435516	84.4641189261764	114.109064989603	9.53526332075498	4.67817953595081	14.1781355815336	116.187109423647	9.46385947941313	3.62760517315128	9.70791368469173e-14	3.23627507529426e-12	Mt2	8	94172664	94173568	+	588	protein_coding	metallothionein 2 [Source:MGI Symbol;Acc:MGI:97172]	-
ENSMUSG00000032643	98.0314668987976	168.928237852353	257.213056329024	5.29736851153054	14.0345386078524	17.2163074918622	174.724253693391	12.1827382037484	3.83612400476415	9.7435049250048e-14	3.24306471738207e-12	Fhl3	4	124700701	124708611	+	1683	protein_coding	four and a half LIM domains 3 [Source:MGI Symbol;Acc:MGI:1341092]	-
ENSMUSG00000015950	457.806950417385	316.486035976396	541.550398598199	119.72052836059	93.5635907190162	95.1960531902971	438.614461663993	102.826724089968	2.09429133245393	1.01225236737979e-13	3.3639625475701e-12	Ncf1	5	134220053	134229625	-	3663	protein_coding	neutrophil cytosolic factor 1 [Source:MGI Symbol;Acc:MGI:97283]	-
ENSMUSG00000021411	324.48415543502	278.833356455088	390.028525415283	102.768949123693	90.7566829974458	93.170605250078	331.115345768464	95.5654124570721	1.79411607960769	1.04996576524732e-13	3.47844023814904e-12	Pxdc1	13	34627834	34653486	-	2914	protein_coding	PX domain containing 1 [Source:MGI Symbol;Acc:MGI:1914145]	-
ENSMUSG00000073418	2148.84975442164	6148.58080183081	2051.15720919836	380.351059127893	402.32344009177	480.031161831924	3449.52925515027	420.901887017195	3.03477634706669	1.08140273234709e-13	3.57147922549731e-12	C4b	17	34728380	34743882	-	5695	protein_coding	complement component 4B (Chido blood group) [Source:MGI Symbol;Acc:MGI:88228]	-
ENSMUSG00000021892	1753.78294281949	1491.86022103343	1741.5662213987	739.512644209664	747.57308984494	711.944950987009	1662.40312841721	733.010228347204	1.18142191743563	1.15046153833466e-13	3.79367363616174e-12	Sh3bp5	14	31359880	31436078	-	3194	protein_coding	SH3-domain binding protein 5 (BTK-associated) [Source:MGI Symbol;Acc:MGI:1344391]	-
ENSMUSG00000020484	2814.48341466448	3101.76668056609	2872.36834904157	1385.79160261639	1424.97348665062	1246.66320720485	2929.53948142405	1352.47609882395	1.11497463341094	1.16678196374505e-13	3.83561564686681e-12	Xbp1	11	5520659	5525893	+	3248	protein_coding	X-box binding protein 1 [Source:MGI Symbol;Acc:MGI:98970]	TF_bZIP
ENSMUSG00000028333	2721.35352111062	2387.38340964831	3011.73105956166	1180.253704369	1119.02054499943	1179.82342517762	2706.8226634402	1159.69922484869	1.22301018338918	1.24635536786637e-13	4.07831982277873e-12	Anp32b	4	46450902	46472657	+	1716	protein_coding	acidic (leucine-rich) nuclear phosphoprotein 32 family, member B [Source:MGI Symbol;Acc:MGI:1914878]	-
ENSMUSG00000041548	961.688690277205	1943.69237528912	1629.32779681876	372.93474321175	321.858752073416	239.002856945852	1511.56962079503	311.265450743673	2.27994207680086	1.27657061279457e-13	4.17078331192485e-12	Hspb8	5	116408491	116422864	-	1950	protein_coding	heat shock protein 8 [Source:MGI Symbol;Acc:MGI:2135756]	-
ENSMUSG00000021070	376.440832891383	250.339436817342	207.641085472885	56.1521062222237	31.8116208444655	24.305375282629	278.140451727203	37.4230341164394	2.89735586733352	1.29074527864073e-13	4.20419815376222e-12	Bdkrb2	12	105563226	105595237	+	3792	protein_coding	bradykinin receptor, beta 2 [Source:MGI Symbol;Acc:MGI:102845]	-
ENSMUSG00000004846	1062.66110118297	1540.70694041242	1620.90991497527	432.265270540892	424.778701864334	481.043885802033	1408.09265219022	446.029286069086	1.6586290347042	1.30631443629185e-13	4.24841375906702e-12	Plod3	5	136987019	136996648	+	4519	protein_coding	procollagen-lysine, 2-oxoglutarate 5-dioxygenase 3 [Source:MGI Symbol;Acc:MGI:1347008]	-
ENSMUSG00000041827	215.669227177355	100.746358719174	69.2136951576282	3.17842110691833	4.67817953595081	8.10179176087635	128.543093684719	5.31946413458183	4.59245667872781	1.31864518105731e-13	4.27762658735266e-12	Oasl1	5	114923240	114937915	+	2608	protein_coding	2'-5' oligoadenylate synthetase-like 1 [Source:MGI Symbol;Acc:MGI:2180849]	-
ENSMUSG00000028362	85.2873762019539	120.081518473359	73.8902961817922	6.35684221383665	4.67817953595081	0	93.0863969523684	3.67834058326249	4.66417235899058	1.31931305412201e-13	4.27762658735266e-12	Tnfsf8	4	63831308	63861347	-	3807	protein_coding	tumor necrosis factor (ligand) superfamily, member 8 [Source:MGI Symbol;Acc:MGI:88328]	-
ENSMUSG00000048636	96.0708375608217	59.0231192496172	106.626503350941	2.11894740461222	0.935635907190162	2.02544794021909	87.2401533871265	1.69334375067382	5.70685940620666	1.35485050552621e-13	4.38617408339201e-12	A730049H05Rik	6	92816478	92847174	+	3739	protein_coding	RIKEN cDNA A730049H05 gene [Source:MGI Symbol;Acc:MGI:1921766]	-
ENSMUSG00000053907	6524.97443678397	8609.23429054761	11540.9160074321	2562.86688587848	2607.61727333898	2710.04934401314	8891.70824492122	2626.84450107687	1.75914619738436	1.4028502751649e-13	4.53467626123864e-12	Mat2a	6	72432799	72439558	-	4486	protein_coding	methionine adenosyltransferase II, alpha [Source:MGI Symbol;Acc:MGI:2443731]	-
ENSMUSG00000042677	320.562896759068	144.504878162856	175.840198508569	29.665263664571	28.0690772157049	17.2163074918622	213.635991143498	24.9835494573794	3.09604454167278	1.43371553294613e-13	4.61562434512793e-12	Zc3h12a	4	125118423	125127840	-	2882	protein_coding	zinc finger CCCH type containing 12A [Source:MGI Symbol;Acc:MGI:2385891]	-
ENSMUSG00000049502	247.03929658497	233.039557037282	194.546602605225	55.0926325199176	63.623241688931	63.8016101169012	224.875152075826	60.8391614419166	1.88447974590629	1.43439269386663e-13	4.61562434512793e-12	Dtx3l	16	35926511	35939151	-	5725	protein_coding	deltex 3-like, E3 ubiquitin ligase [Source:MGI Symbol;Acc:MGI:2656973]	-
ENSMUSG00000031015	542.114011950351	532.225713233617	1075.61823555774	151.504739429773	120.697032027531	129.628668174022	716.652653580568	133.943479877109	2.4205535769671	1.49625785062449e-13	4.80743359487224e-12	Swap70	7	110221711	110283506	+	8090	protein_coding	SWA-70 protein [Source:MGI Symbol;Acc:MGI:1298390]	-
ENSMUSG00000020123	157.830661707064	119.063878486297	341.391874763977	14.8326318322855	21.5196258653737	9.11451573098589	206.095471652446	15.1555911428817	3.76114456371683	1.52536604463002e-13	4.89357642811877e-12	Avpr1a	10	122448499	122453452	+	2670	protein_coding	arginine vasopressin receptor 1A [Source:MGI Symbol;Acc:MGI:1859216]	-
ENSMUSG00000027829	1487.13735285476	998.304827308181	933.449564423148	324.198952905669	357.412916546642	310.90625882363	1139.6305815287	330.83937609198	1.78408652754558	1.62891422873269e-13	5.20226850081915e-12	Ccnl1	3	65946151	65958249	-	5997	protein_coding	cyclin L1 [Source:MGI Symbol;Acc:MGI:1922664]	-
ENSMUSG00000004814	94.1102082228457	61.0583992237419	77.6315770011235	1.05947370230611	1.87127181438032	3.03817191032863	77.6000614825704	1.98963914233835	5.2796666486979	1.72828203837068e-13	5.50471960760841e-12	Ccl24	5	135569937	135573049	-	1295	protein_coding	chemokine (C-C motif) ligand 24 [Source:MGI Symbol;Acc:MGI:1928953]	-
ENSMUSG00000037613	117.637760278557	93.6228788097377	157.133794411913	12.7136844276733	15.9058104222328	19.2417554320813	122.798144500069	15.9537500939958	2.94338187660999	1.72878481714864e-13	5.50471960760841e-12	Tnfrsf23	7	143665809	143685872	-	3962	protein_coding	tumor necrosis factor receptor superfamily, member 23 [Source:MGI Symbol;Acc:MGI:1930269]	-
ENSMUSG00000037003	957.767431601253	1009.49886716587	1080.2948365819	380.351059127893	317.180572537465	433.445859206885	1015.85371178301	376.992496957414	1.43071916770133	1.7351233858806e-13	5.51665647254158e-12	Tns2	15	102100413	102116401	+	5452	protein_coding	tensin 2 [Source:MGI Symbol;Acc:MGI:2387586]	-
ENSMUSG00000045930	874.440684737275	585.14299256086	625.729217033152	206.597371949691	119.761396120341	165.074007127856	695.104298110429	163.810925065962	2.08682528723686	1.76740657589854e-13	5.6109232309673e-12	Clec14a	12	58264720	58269290	-	4571	protein_coding	C-type lectin domain family 14, member a [Source:MGI Symbol;Acc:MGI:1914114]	-
ENSMUSG00000024339	311.740064738176	441.655754385067	369.451480908961	92.1742121006314	115.08321658439	113.425084652269	374.282433344068	106.89417111243	1.80652567598061	1.79743585360468e-13	5.69776466569745e-12	Tap2	17	34203527	34216321	+	3781	protein_coding	transporter 2, ATP-binding cassette, sub-family B (MDR/TAP) [Source:MGI Symbol;Acc:MGI:98484]	-
ENSMUSG00000043336	232.33457655015	229.986637076095	289.013943293339	78.401053970652	61.7519698745507	62.7888861467917	250.445052306528	67.6473033306648	1.8907425392588	1.80883967001596e-13	5.72539415314711e-12	Filip1l	16	57353093	57573126	+	5335	protein_coding	filamin A interacting protein 1-like [Source:MGI Symbol;Acc:MGI:1925999]	-
ENSMUSG00000042349	151.948773693136	101.763998706237	106.626503350941	20.1300003438161	14.0345386078524	10.1272397010954	120.113091916771	14.763926217588	3.02865645595921	1.87586914740587e-13	5.91996512267256e-12	Ikbke	1	131254343	131279606	-	9018	protein_coding	inhibitor of kappaB kinase epsilon [Source:MGI Symbol;Acc:MGI:1929612]	-
ENSMUSG00000006585	149.98814435516	166.892957878228	152.457193387749	29.665263664571	34.618528566036	41.5216827744913	156.446098540379	35.2684916683661	2.14790848971752	2.0014967400328e-13	6.29776714271472e-12	Cdt1	8	122568015	122573554	+	3140	protein_coding	chromatin licensing and DNA replication factor 1 [Source:MGI Symbol;Acc:MGI:1914427]	-
ENSMUSG00000016256	1998.86161006648	2521.71188794054	3933.02146132198	729.977380888909	706.405109928573	679.537783943504	2817.864986443	705.306758253662	1.99836858685699	2.01218586576106e-13	6.32206243546342e-12	Ctsz	2	174427493	174439039	-	1441	protein_coding	cathepsin Z [Source:MGI Symbol;Acc:MGI:1891190]	-
ENSMUSG00000005410	253.901499267886	279.850996442151	246.924534075863	79.4605276729581	73.9152366680228	89.1197093696398	260.2256765953	80.8318245702069	1.68732055187898	2.08634372005322e-13	6.5454041126029e-12	Mcm5	8	75109569	75128439	+	3993	protein_coding	minichromosome maintenance complex component 5 [Source:MGI Symbol;Acc:MGI:103197]	-
ENSMUSG00000026970	1413.61375268066	1228.29146438428	1433.8458740087	525.49895634383	614.712791023937	578.265386932549	1358.58369702455	572.825711433439	1.24566608596788	2.09052025267362e-13	6.54886212094904e-12	Rbms1	2	60750193	60963192	-	5473	protein_coding	RNA binding motif, single stranded interacting protein 1 [Source:MGI Symbol;Acc:MGI:1861774]	-
ENSMUSG00000035778	494.07859316994	282.903916403338	679.042468708622	67.8063169475909	96.3704984405867	71.9034018777776	485.3416594273	78.6934057553184	2.62357416544975	2.13828532304548e-13	6.68865696791701e-12	Ggta1	2	35400179	35463231	-	4709	protein_coding	glycoprotein galactosyltransferase alpha 1, 3 [Source:MGI Symbol;Acc:MGI:95704]	-
ENSMUSG00000042406	4139.86884713622	4943.69505714897	4564.36259958413	2161.32635270446	1961.09286147058	2110.51675370829	4549.30883462311	2077.64532262778	1.13076198725486	2.15032127753459e-13	6.71644338035803e-12	Atf4	15	80255184	80257541	+	2358	protein_coding	activating transcription factor 4 [Source:MGI Symbol;Acc:MGI:88096]	TF_bZIP
ENSMUSG00000046722	2266.4875147002	2297.83109078682	2521.62327222926	1120.92317703986	1148.96089402952	1151.46715401455	2361.98062590543	1140.45040836131	1.05041144478789	2.25159259121835e-13	7.01219669270955e-12	Cdc42se1	3	95228732	95236409	+	3258	protein_coding	CDC42 small effector 1 [Source:MGI Symbol;Acc:MGI:1889510]	-
ENSMUSG00000029313	2036.11356748803	1230.3267443584	1280.45336041612	385.648427639423	390.160173298298	463.827578310171	1515.63122408752	413.212059749297	1.87499347942082	2.29012297777383e-13	7.12178097409314e-12	Aff1	5	103692374	103855322	+	9458	protein_coding	AF4/FMR2 family, member 1 [Source:MGI Symbol;Acc:MGI:1100819]	AF-4
ENSMUSG00000015133	261.74401661979	361.26219540714	406.864289102274	91.1147383983253	91.6923189046359	93.170605250078	343.290167043068	91.9925541843464	1.90002270334733	2.31088408353197e-13	7.17586774743411e-12	Lrrk1	7	66226912	66388350	-	10307	protein_coding	leucine-rich repeat kinase 1 [Source:MGI Symbol;Acc:MGI:2142227]	-
ENSMUSG00000059866	521.527403901603	380.597355161325	497.590348971057	157.86158164361	147.830473336046	150.895871546322	466.571702677995	152.195975508659	1.61681250203857	2.32159860397812e-13	7.1986453365272e-12	Tnip2	5	34496087	34513991	-	2685	protein_coding	TNFAIP3 interacting protein 2 [Source:MGI Symbol;Acc:MGI:2386643]	-
ENSMUSG00000026814	1794.95615891698	3044.7788412906	4511.98466811349	642.041063597502	576.35171882914	618.774345736931	3117.23988944036	612.389042721191	2.34786364219192	2.38899462510523e-13	7.39685516046390e-12	Eng	2	32646595	32682669	+	4048	protein_coding	endoglin [Source:MGI Symbol;Acc:MGI:95392]	-
ENSMUSG00000002699	250.960555260922	146.540158136981	252.53645530486	34.9626321761016	29.004713122895	45.5725786549295	216.679056234254	36.513307984642	2.57148331576228	2.46220042308895e-13	7.61245187411331e-12	Lcp2	11	34046920	34092295	+	4459	protein_coding	lymphocyte cytosolic protein 2 [Source:MGI Symbol;Acc:MGI:1321402]	-
ENSMUSG00000027514	60.7795094772545	223.88079715372	120.656306423433	7.41631591614276	3.74254362876065	1.01272397010954	135.105537684803	4.05719450500432	5.0681141300594	3.08376488421406e-13	9.50656433625586e-12	Zbp1	2	173206612	173218923	-	3529	protein_coding	Z-DNA binding protein 1 [Source:MGI Symbol;Acc:MGI:1927449]	-
ENSMUSG00000022488	749.940721775802	729.647870723716	1399.23902642989	194.943161224324	231.10206907597	197.481174171361	959.609206309802	207.842134823885	2.20679630838324	3.28456306084014e-13	1.01109483124301e-11	Nckap1l	15	103453794	103498810	+	5935	protein_coding	NCK associated protein 1 like [Source:MGI Symbol;Acc:MGI:1926063]	-
ENSMUSG00000041870	3818.32563570817	2712.0105655212	2685.30430807501	1129.39896665831	987.095882085621	1103.8691274194	3071.88016976813	1073.45465872111	1.51697643919974	3.29831644404289e-13	1.0138634472006e-11	Ankrd13a	5	114774677	114806200	+	5983	protein_coding	ankyrin repeat domain 13a [Source:MGI Symbol;Acc:MGI:1915670]	-
ENSMUSG00000022150	1417.53501135661	2526.80008787585	3466.29667911041	432.265270540892	525.827379840871	294.702675301877	2470.21059278096	417.598441894547	2.56424888478108	3.30364578065723e-13	1.01403836339424e-11	Dab2	15	6299788	6440712	+	7342	protein_coding	disabled 2, mitogen-responsive phosphoprotein [Source:MGI Symbol;Acc:MGI:109175]	-
ENSMUSG00000049988	168.614123065932	152.645998059355	164.616356050575	3.17842110691833	19.6483540509934	3.03817191032863	161.958825725287	8.62164902274679	4.20768225915931	3.39813834112066e-13	1.04004515722058e-11	Lrrc25	8	70616155	70621483	+	2039	protein_coding	leucine rich repeat containing 25 [Source:MGI Symbol;Acc:MGI:2445284]	-
ENSMUSG00000048865	430.358139685722	241.180676933781	458.306900368078	40.2600006876321	81.4003239255441	58.7379902663535	376.61523899586	60.1327716265099	2.64387161434906	3.68331186051954e-13	1.12088441789696e-11	Arhgap30	1	171388954	171410298	+	8591	protein_coding	Rho GTPase activating protein 30 [Source:MGI Symbol;Acc:MGI:2684948]	-
ENSMUSG00000074364	623.480129476353	1330.05546309051	1781.78499020651	193.883687522018	216.131894560927	205.582965932237	1245.10686092446	205.199516005061	2.6010755964652	3.88998359792324e-13	1.18208888163996e-11	Ehd2	7	15946958	15967567	-	5119	protein_coding	EH-domain containing 2 [Source:MGI Symbol;Acc:MGI:2154274]	-
ENSMUSG00000024659	834.247783308768	291.045036299837	350.745076812305	65.6873695429787	25.2621694941344	46.585302625039	492.012632140303	45.8449472207174	3.42724602413587	4.47585083109544e-13	1.35240531069496e-11	Anxa1	19	20373428	20390944	-	2608	protein_coding	annexin A1 [Source:MGI Symbol;Acc:MGI:96819]	-
ENSMUSG00000039286	1053.83826916207	1003.39302724349	1084.03611740123	467.227902716994	431.328153214665	356.478837478559	1047.0891379356	418.344964470073	1.32382057188135	4.65453341421217e-13	1.40241684285074e-11	Fndc3b	3	27416162	27711307	-	11485	protein_coding	fibronectin type III domain containing 3B [Source:MGI Symbol;Acc:MGI:1919257]	-
ENSMUSG00000058755	169.59443773492	45.7937994178065	130.944828676594	3.17842110691833	0.935635907190162	1.01272397010954	115.44435527644	1.70892699473934	6.10515477448822	5.00402394128083e-13	1.50346569812644e-11	Osm	11	4236420	4241026	+	2272	protein_coding	oncostatin M [Source:MGI Symbol;Acc:MGI:104749]	-
ENSMUSG00000012519	61.7598241462425	66.1465991590538	95.4026608929469	5.29736851153054	1.87127181438032	3.03817191032863	74.4363613994144	3.40227074541317	4.47323378012022	5.01660924870393e-13	1.50512408754776e-11	Mlkl	8	111311797	111338177	-	2303	protein_coding	mixed lineage kinase domain-like [Source:MGI Symbol;Acc:MGI:1921818]	-
ENSMUSG00000029322	159.79129104504	95.6581587838624	47.7013304464735	3.17842110691833	1.87127181438032	3.03817191032863	101.050260091792	2.69595494387576	5.23801309146433	5.43490359533787e-13	1.6260437694928e-11	Plac8	5	100553725	100572245	-	1592	protein_coding	placenta-specific 8 [Source:MGI Symbol;Acc:MGI:2445289]	-
ENSMUSG00000082361	96.0708375608217	212.686757296034	534.067836959536	20.1300003438161	7.4850872575213	9.11451573098589	280.941810605464	12.2432011107744	4.52790387226505	5.49681126424734e-13	1.64225909608691e-11	Btc	5	91357261	91402994	-	4520	protein_coding	betacellulin, epidermal growth factor family member [Source:MGI Symbol;Acc:MGI:99439]	-
ENSMUSG00000020439	556.818731985171	465.061474087501	493.849068151725	190.705266415099	203.032991860265	195.455726231142	505.243091408132	196.397994835502	1.36291816875921	5.56891094167845e-13	1.65914602628859e-11	Smtn	11	3517523	3540612	-	4380	protein_coding	smoothelin [Source:MGI Symbol;Acc:MGI:1354727]	-
ENSMUSG00000030353	143.125941672245	84.4641189261764	186.12872076173	19.07052664151	12.1632667934721	9.11451573098589	137.906260453384	13.449436388656	3.36392403613539	5.75182102067015e-13	1.71124708634519e-11	Tead4	6	128224288	128300823	-	3598	protein_coding	TEA domain family member 4 [Source:MGI Symbol;Acc:MGI:106907]	TEA
ENSMUSG00000021709	8083.67476047485	6921.98719199821	6668.83306045796	3336.28268856194	2805.9720856633	3230.58946464944	7224.83167097701	3124.28141295823	1.2095161890881	6.07419002623692e-13	1.80444645278043e-11	Erbin	13	103818787	103920514	-	7939	protein_coding	Erbb2 interacting protein [Source:MGI Symbol;Acc:MGI:1890169]	-
ENSMUSG00000037921	106.854298919689	117.028598512172	76.6962567962907	8.47578961844887	14.0345386078524	13.1654116114241	100.193051409384	11.8919132792418	3.06734581492307	6.09287123483972e-13	1.80515080729563e-11	Ddx60	8	61928087	62038244	+	8684	protein_coding	DEAD (Asp-Glu-Ala-Asp) box polypeptide 60 [Source:MGI Symbol;Acc:MGI:2384570]	-
ENSMUSG00000030536	1805.73962027585	1587.51837981729	2400.96696580583	673.825274666685	622.197878281458	488.1329535928	1931.40832196632	594.718702180314	1.69953621567914	6.13816222739152e-13	1.81604349677631e-11	Iqgap1	7	80711583	80825974	-	16538	protein_coding	IQ motif containing GTPase activating protein 1 [Source:MGI Symbol;Acc:MGI:1352757]	-
ENSMUSG00000024912	953.846172925301	341.927035652955	619.181975599322	101.709475421386	103.855585698108	104.310568921283	638.318394725859	103.291876680259	2.62762641244697	6.36021329991629e-13	1.87912987121799e-11	Fosl1	19	5447703	5455945	+	1707	protein_coding	fos-like antigen 1 [Source:MGI Symbol;Acc:MGI:107179]	TF_bZIP
ENSMUSG00000074622	757.783239127706	768.318190232086	1446.00503667153	122.898949467509	116.95448839877	232.926513125195	990.702155343774	157.593316997158	2.65268519236712	6.66633906900568e-13	1.96412662306997e-11	Mafb	2	160363703	160367065	-	3363	protein_coding	v-maf musculoaponeurotic fibrosarcoma oncogene family, protein B (avian) [Source:MGI Symbol;Acc:MGI:104555]	TF_bZIP
ENSMUSG00000038642	2694.88502504795	2781.21008464145	3133.32268618992	1195.08633620129	829.909049677674	1116.02181506072	2869.80593195977	1047.00573364656	1.45506123687803	6.92808416741163e-13	2.03420732610769e-11	Ctss	3	95526786	95556403	+	1358	protein_coding	cathepsin S [Source:MGI Symbol;Acc:MGI:107341]	-
ENSMUSG00000058396	164.69286438998	411.126554773196	222.60620875021	43.4384217945504	26.1978054013245	30.3817191032863	266.141875971128	33.3393154330538	2.99964710611198	6.9328444219049e-13	2.03420732610769e-11	Gpr182	10	127747276	127751732	-	3954	protein_coding	G protein-coupled receptor 182 [Source:MGI Symbol;Acc:MGI:109545]	-
ENSMUSG00000022508	714.649393692235	809.023789714581	811.857937794882	299.831057752629	217.067530468118	300.779019122534	778.510373733899	272.55920244776	1.51523819332369	7.19188901554102e-13	2.10225219136541e-11	Bcl6	16	23965052	23988852	-	6700	protein_coding	B cell leukemia/lymphoma 6 [Source:MGI Symbol;Acc:MGI:107187]	ZBTB
ENSMUSG00000040613	144.106256341233	436.567554449755	594.863650273669	31.7842110691833	43.9748876379376	29.3689951331768	391.845820354886	35.0426979467659	3.48143910325834	7.19435662146926e-13	2.10225219136541e-11	Apobec1	6	122577792	122602444	-	2702	protein_coding	apolipoprotein B mRNA editing enzyme, catalytic polypeptide 1 [Source:MGI Symbol;Acc:MGI:103298]	-
ENSMUSG00000029664	49.9960481183868	325.644795859957	163.681035845742	2.11894740461222	0	1.01272397010954	179.773959941362	1.04389045824059	7.47557190080009	7.40805608751201e-13	2.16165294979942e-11	Tfpi2	6	3962595	3988919	-	1747	protein_coding	tissue factor pathway inhibitor 2 [Source:MGI Symbol;Acc:MGI:108543]	-
ENSMUSG00000036053	2385.10558964775	2546.13524763004	2346.71839392553	1132.57738776523	886.047204109084	1083.61464801721	2425.9864104011	1034.07974663051	1.23052782862594	7.41793402639835e-13	2.16165294979942e-11	Fmnl2	2	52857860	53133804	+	5636	protein_coding	formin-like 2 [Source:MGI Symbol;Acc:MGI:1918659]	-
ENSMUSG00000042286	730.334428396042	1048.16918667424	1869.70508946079	227.786845995813	232.03770498316	213.684757693114	1216.06956817702	224.503102890696	2.43751162969899	8.05696914483039e-13	2.34466607545324e-11	Stab1	14	31139013	31168641	-	10288	protein_coding	stabilin 1 [Source:MGI Symbol;Acc:MGI:2178742]	-
ENSMUSG00000009566	297.035344703357	328.697715821144	400.317047668444	86.8768435891009	116.95448839877	90.1324333397494	342.016702730982	97.9879217758735	1.80167849149226	8.08221205576618e-13	2.34831502155901e-11	Fpgs	2	32682609	32704145	-	3802	protein_coding	folylpolyglutamyl synthetase [Source:MGI Symbol;Acc:MGI:95576]	-
ENSMUSG00000031609	268.606219302706	253.392356778529	264.695617967686	91.1147383983253	77.6577802967835	61.7761621766822	262.231398016307	76.849560290597	1.77179744761995	8.0915558436969e-13	2.34831502155901e-11	Sap30	8	57482707	57487860	-	1178	protein_coding	sin3 associated polypeptide [Source:MGI Symbol;Acc:MGI:1929129]	-
ENSMUSG00000054072	316.641638083116	264.586396636215	202.029164243888	45.5573691991627	23.3908976797541	10.1272397010954	261.08573298774	26.3585021933374	3.31255953251358	8.28414795640765e-13	2.3944222492184e-11	Iigp1	18	60376029	60392627	+	3121	protein_coding	interferon inducible GTPase 1 [Source:MGI Symbol;Acc:MGI:1926259]	-
ENSMUSG00000037872	3309.54232250341	1372.79634254713	711.778675877771	158.921055345916	173.09264283018	203.557517992018	1798.03911364277	178.523738722705	3.33215595865164	8.82189512675399e-13	2.54639579932403e-11	Ackr1	1	173331886	173333750	-	1405	protein_coding	atypical chemokine receptor 1 (Duffy blood group) [Source:MGI Symbol;Acc:MGI:1097689]	-
ENSMUSG00000030220	603.873836096593	313.433116015209	485.43118630823	91.1147383983253	113.21194477001	112.412360682159	467.579379473344	105.579681283498	2.1463213941079	9.05682108832332e-13	2.61066850911317e-11	Arhgdib	6	136923655	136941899	-	1707	protein_coding	Rho, GDP dissociation inhibitor (GDI) beta [Source:MGI Symbol;Acc:MGI:101940]	-
ENSMUSG00000056612	972.472151636073	1352.44354280588	1592.85030883028	395.183690960178	346.18528566036	438.509479057432	1305.92200109075	393.292818559324	1.73173655323419	9.38380560357328e-13	2.69762249618513e-11	Ppp1r14b	19	6975048	6977324	+	919	protein_coding	protein phosphatase 1, regulatory inhibitor subunit 14B [Source:MGI Symbol;Acc:MGI:107682]	-
ENSMUSG00000047798	633.283276166233	125.169718408671	212.317686497049	13.7731581299794	18.7127181438032	24.305375282629	323.590227023984	18.9304171854706	4.09430967564769	9.53698247952259e-13	2.73796227464677e-11	Cd300lf	11	115116214	115133992	-	5149	protein_coding	CD300 molecule like family member F [Source:MGI Symbol;Acc:MGI:2442359]	-
ENSMUSG00000039005	165.673179058968	211.669117308972	280.596061449844	49.7952640083871	29.004713122895	23.2926513125195	219.312785939261	34.0308761479339	2.69244956613801	1.01577584936864e-12	2.90162517548475e-11	Tlr4	4	66827584	66930284	+	5556	protein_coding	toll-like receptor 4 [Source:MGI Symbol;Acc:MGI:96824]	-
ENSMUSG00000028680	645.047052194088	496.608313686434	636.953059491146	162.099476452835	205.839899581836	216.722929603442	592.86947512389	194.887435212704	1.60450882461459	1.01771653143943e-12	2.9021951208464e-11	Plk3	4	117128655	117133963	-	2531	protein_coding	polo like kinase 3 [Source:MGI Symbol;Acc:MGI:109604]	-
ENSMUSG00000029163	241.157408571042	618.725112133918	665.01266563613	80.5200013752642	45.846159452318	29.3689951331768	508.29839544703	51.9117186535863	3.29355240649573	1.07974105831438e-12	3.07084699922736e-11	Emilin1	5	30913402	30921277	+	4937	protein_coding	elastin microfibril interfacer 1 [Source:MGI Symbol;Acc:MGI:1926189]	-
ENSMUSG00000036461	492.117963831964	409.091274799071	444.277097295586	177.991581987426	162.800647851088	173.175798888732	448.495445308874	171.322676242415	1.38903881724241	1.15717634883708e-12	3.28231299373203e-11	Elf1	14	79481194	79582494	+	6737	protein_coding	E74-like factor 1 [Source:MGI Symbol;Acc:MGI:107180]	ETS
ENSMUSG00000019461	525.448662577555	553.596152961927	690.266311166616	176.93210828512	177.770822366131	228.875617244757	589.770375568699	194.526182632003	1.60058336673292	1.19840235523384e-12	3.39472965042438e-11	Plscr3	11	69846376	69852058	+	3148	protein_coding	phospholipid scramblase 3 [Source:MGI Symbol;Acc:MGI:1917560]	-
ENSMUSG00000069792	444.082545051553	120.081518473359	57.9898526996344	6.35684221383665	5.61381544314097	5.06361985054772	207.384638741516	5.67809250250845	5.19176651838576	1.2003176935805e-12	3.39563977538537e-11	Wfdc17	11	83703991	83706268	+	533	protein_coding	WAP four-disulfide core domain 17 [Source:MGI Symbol;Acc:MGI:3649773]	-
ENSMUSG00000043008	234.295205888126	159.769477968791	235.700691617869	49.7952640083871	22.4552617725639	32.4071670435054	209.921791824929	34.8858976081521	2.59559315654765	1.3212666636738e-12	3.7131428060131e-11	Klhl6	16	19946496	19983037	-	2609	protein_coding	kelch-like 6 [Source:MGI Symbol;Acc:MGI:2686922]	-
ENSMUSG00000027474	215.669227177355	191.316317567725	281.531381654677	55.0926325199176	57.0737903385999	63.8016101169012	229.505642133252	58.6560109918063	1.96878655063576	1.43522780725423e-12	4.02809258894989e-11	Ccm2l	2	153065955	153081735	+	2407	protein_coding	cerebral cavernous malformation 2-like [Source:MGI Symbol;Acc:MGI:2385159]	-
ENSMUSG00000028037	116.657445609569	167.91059786529	73.8902961817922	14.8326318322855	10.2919949790918	7.0890677907668	119.486113218884	10.7378982007147	3.47933938413368	1.46395478838447e-12	4.10331117133762e-11	Ifi44	3	151730922	151749960	-	6129	protein_coding	interferon-induced protein 44 [Source:MGI Symbol;Acc:MGI:2443016]	-
ENSMUSG00000005686	1677.31839863843	1445.04878162856	1178.50345808934	504.309482297708	505.243389882688	577.25266296244	1433.62354611878	528.935178380945	1.43844646525263	1.53334869741264e-12	4.29121548587017e-11	Ampd3	7	110768206	110812405	+	5627	protein_coding	adenosine monophosphate deaminase 3 [Source:MGI Symbol;Acc:MGI:1096344]	-
ENSMUSG00000022575	177.436955086824	161.804757942916	231.024090593705	43.4384217945504	31.8116208444655	48.6107505652581	190.088601207815	41.2869310680913	2.20652063179123	1.7305254928243e-12	4.82121602899907e-11	Gsdmd	15	75862327	75867408	+	2377	protein_coding	gasdermin D [Source:MGI Symbol;Acc:MGI:1916396]	-
ENSMUSG00000028465	2788.99523327079	3499.66391550748	4736.46151727337	1180.253704369	1159.25288900861	1210.2051442809	3675.04022201721	1183.23724588617	1.63508566948066	1.73140093051558e-12	4.82121602899907e-11	Tln1	4	43531519	43562691	-	9801	protein_coding	talin 1 [Source:MGI Symbol;Acc:MGI:1099832]	-
ENSMUSG00000000386	189.200731114679	100.746358719174	55.183892085136	5.29736851153054	0	2.02544794021909	115.043660639663	2.44093881724988	5.5994013733519	1.74711649517872e-12	4.85229147070367e-11	Mx1	16	97447035	97462907	-	3785	protein_coding	MX dynamin-like GTPase 1 [Source:MGI Symbol;Acc:MGI:97243]	-
ENSMUSG00000034120	2757.62516386318	2659.09328619396	2492.62834587945	1253.35738982813	1369.7709681264	1262.8667907266	2636.44893197886	1295.33171622704	1.02509743324144	1.77238424144279e-12	4.9160584780227e-11	Srsf2	11	116849901	116853094	-	2958	protein_coding	serine/arginine-rich splicing factor 2 [Source:MGI Symbol;Acc:MGI:98284]	-
ENSMUSG00000048277	391.145552926203	639.077911875166	545.29167941753	165.277897559753	142.216657892905	122.539600383255	525.171714739633	143.344718611971	1.87366234894286	1.8921835574319e-12	5.24152069446219e-11	Syngr2	11	117809668	117814283	+	1776	protein_coding	synaptogyrin 2 [Source:MGI Symbol;Acc:MGI:1328324]	-
ENSMUSG00000039997	200.964507142535	134.328478292232	371.322121318627	24.3678951530405	17.7770822366131	34.4326149837245	235.538368917798	25.5258641244594	3.20901705075368	1.94050840726394e-12	5.36840390799175e-11	Ifi203	1	173920407	173942672	-	6706	protein_coding	interferon activated gene 203 [Source:MGI Symbol;Acc:MGI:96428]	-
ENSMUSG00000059796	7210.21439040657	9938.27211365106	10473.7156537178	3474.01426986173	3549.80263187948	3573.90289051658	9207.40071925849	3532.57326408593	1.38207461823015	1.94450092644819e-12	5.37247195009071e-11	Eif4a1	11	69666936	69672423	-	4334	protein_coding	eukaryotic translation initiation factor 4A1 [Source:MGI Symbol;Acc:MGI:95303]	-
ENSMUSG00000041445	533.291179929459	747.965390490839	1356.21429700758	185.407897903569	141.281021985715	133.67956405446	879.156955809292	153.456161314581	2.51899704909194	2.06110477901354e-12	5.67990349321429e-11	Mmrn2	14	34375465	34404287	+	3974	protein_coding	multimerin 2 [Source:MGI Symbol;Acc:MGI:2385618]	-
ENSMUSG00000006445	633.283276166233	227.95135710197	334.844633330147	64.6278958406726	27.1334413085147	43.5471307147104	398.693088866117	45.1028226212992	3.14758769443404	2.28883532147078e-12	6.28308891984157e-11	Epha2	4	141301240	141329384	+	4674	protein_coding	Eph receptor A2 [Source:MGI Symbol;Acc:MGI:95278]	-
ENSMUSG00000025877	117.637760278557	283.9215563904	507.878871224218	23.3084214507344	31.8116208444655	23.2926513125195	303.146062631058	26.1375645359065	3.53412307186336	2.3440653199691e-12	6.42641949111734e-11	Hk3	13	55005985	55021385	-	3682	protein_coding	hexokinase 3 [Source:MGI Symbol;Acc:MGI:2670962]	-
ENSMUSG00000027654	207.826709825451	153.663638046417	251.601135100027	41.3194743899382	32.7472567516557	50.6361985054772	204.363827657298	41.5676432156904	2.30045706993058	2.38767786370365e-12	6.52918021214572e-11	Fam83d	2	158768093	158786637	+	3991	protein_coding	family with sequence similarity 83, member D [Source:MGI Symbol;Acc:MGI:1919128]	-
ENSMUSG00000090862	3403.65253072625	3050.88468121297	3180.08869643156	1669.73055483443	1592.45231403766	1606.18021659374	3211.54196945693	1622.78769515527	0.984864423575533	2.41566106172791e-12	6.59723229960615e-11	Rps13	7	116331505	116334195	-	2691	protein_coding	ribosomal protein S13 [Source:MGI Symbol;Acc:MGI:1915302]	-
ENSMUSG00000098234	474.472299790181	534.260993207742	399.381727463611	177.991581987426	134.731570635383	130.641392144131	469.371673487178	147.78818158898	1.66811451255701	2.45042474012273e-12	6.67505726522946e-11	Snhg6	1	9941959	9944118	-	1146	lincRNA	small nucleolar RNA host gene 6 [Source:MGI Symbol;Acc:MGI:1921074]	-
ENSMUSG00000023349	48.0354187804108	156.716558007604	101.949902326777	6.35684221383665	1.87127181438032	2.02544794021909	102.233959704931	3.41785398947869	4.92365250192441	2.55064442995548e-12	6.93918616180224e-11	Clec4n	6	123229843	123247021	+	1420	protein_coding	C-type lectin domain family 4, member n [Source:MGI Symbol;Acc:MGI:1861231]	-
ENSMUSG00000031596	1177.35791745456	1414.51958201669	1327.21937065776	441.800533861647	484.659399924504	592.443522514083	1306.36562337634	506.301152100078	1.3673699687562	2.5897440668559e-12	7.03657246328628e-11	Slc7a2	8	40862396	40922308	+	9135	protein_coding	solute carrier family 7 (cationic amino acid transporter, y+ system), member 2 [Source:MGI Symbol;Acc:MGI:99828]	-
ENSMUSG00000022951	2627.24331288778	1874.49285616888	2600.19016943522	895.255278448661	822.423962420153	943.858740142095	2367.30877949729	887.179327003636	1.41614491666628	2.60852297731316e-12	7.07856770225795e-11	Rcan1	16	92391953	92470867	-	3085	protein_coding	regulator of calcineurin 1 [Source:MGI Symbol;Acc:MGI:1890564]	-
ENSMUSG00000069682	1108.7358906254	1383.99038240482	1210.30434505366	540.331588176115	453.783414987229	527.629188427072	1234.34353936129	507.248063863472	1.28331860968928	2.70210266333005e-12	7.31387432455613e-11	Gm10275	10	29698746	29699380	-	635	transcribed_processed_pseudogene	predicted pseudogene 10275 [Source:MGI Symbol;Acc:MGI:3704354]	-
ENSMUSG00000046062	2705.66848640681	2388.40104963537	2690.916229304	1292.55791681345	1165.80234035894	1269.95585851737	2594.9952551154	1242.77203856325	1.06237501792853	2.75387223533265e-12	7.44454141587008e-11	Ppp1r15b	1	133131143	133139783	+	5594	protein_coding	protein phosphatase 1, regulatory subunit 15B [Source:MGI Symbol;Acc:MGI:2444211]	-
ENSMUSG00000034947	92.1495788848698	239.145396959656	220.735568340544	12.7136844276733	26.1978054013245	15.1908595516432	184.010181395023	18.0341164602137	3.34412858304135	2.92613591764569e-12	7.89019586299854e-11	Tmem106a	11	101582242	101591788	+	3138	protein_coding	transmembrane protein 106A [Source:MGI Symbol;Acc:MGI:1922056]	-
ENSMUSG00000041057	959.728060939229	1013.56942711412	1065.32971330457	495.833692679259	428.521245493094	435.471307147104	1012.87573378597	453.275415106486	1.16049791135459	2.96201879241716e-12	7.97685516005946e-11	Wdr43	17	71616215	71659031	+	3450	protein_coding	WD repeat domain 43 [Source:MGI Symbol;Acc:MGI:1919765]	-
ENSMUSG00000028001	143.125941672245	180.122277710039	102.885222531609	1.05947370230611	0	0	142.044480637964	0.353157900768703	8.62850147138548	3.07411659847342e-12	8.26828684099505e-11	Fga	3	83026076	83033627	+	3010	protein_coding	fibrinogen alpha chain [Source:MGI Symbol;Acc:MGI:1316726]	-
ENSMUSG00000020388	838.16904198472	582.090072599673	519.102713682211	203.418950842773	183.384637809272	194.443002261032	646.453942755535	193.748863637692	1.73861389847439	3.18811736418329e-12	8.55330933146504e-11	Pdlim4	11	54054928	54069014	-	2560	protein_coding	PDZ and LIM domain 4 [Source:MGI Symbol;Acc:MGI:1353470]	-
ENSMUSG00000108414	481.334502473096	1127.5451056651	540.615078393366	125.017896872121	118.825760213151	145.832251695774	716.498228843855	129.891969593682	2.4635921420549	3.29786776402667e-12	8.83662630305612e-11	Snhg1	19	8723475	8726443	+	2969	processed_transcript	small nucleolar RNA host gene 1 [Source:MGI Symbol;Acc:MGI:3763743]	-
ENSMUSG00000044147	1360.67676055531	1307.66738337514	1547.01961879347	662.171063941318	606.292067859225	650.168788810327	1405.12125424131	639.543973536957	1.13592680589822	3.30955549124194e-12	8.85680289879847e-11	Arf6	12	69372150	69373783	+	1534	protein_coding	ADP-ribosylation factor 6 [Source:MGI Symbol;Acc:MGI:99435]	-
ENSMUSG00000010830	107.834613588677	83.446478939114	94.4673406881141	11.6542107253672	17.7770822366131	10.1272397010954	95.2494777386352	13.1861775543586	2.8451640831996	3.35793675621377e-12	8.95253676856893e-11	Kdelr3	15	79516411	79527739	+	1411	protein_coding	KDEL (Lys-Asp-Glu-Leu) endoplasmic reticulum protein retention receptor 3 [Source:MGI Symbol;Acc:MGI:2145953]	-
ENSMUSG00000048120	1372.44053658317	725.577310775467	1082.16547699156	269.106320385752	284.433315785809	311.918982793739	1060.06110811673	288.486206321767	1.87762200995143	3.44592042170593e-12	9.17562460289748e-11	Entpd1	19	40612366	40741602	+	5580	protein_coding	ectonucleoside triphosphate diphosphohydrolase 1 [Source:MGI Symbol;Acc:MGI:102805]	-
ENSMUSG00000031444	234.295205888126	119.063878486297	34.6068475788141	0	0	0	129.321977317746	0	9.45529759036391	3.522868680068e-12	9.35712576344246e-11	F10	8	13037308	13056676	+	2731	protein_coding	coagulation factor X [Source:MGI Symbol;Acc:MGI:103107]	-
ENSMUSG00000024538	135.283424320341	196.404517503037	258.148376533856	23.3084214507344	40.232344009177	34.4326149837245	196.612106119078	32.657793481212	2.58618059415318	3.8171038414117e-12	1.01260206761833e-10	Ppic	18	53406341	53418007	-	1286	protein_coding	peptidylprolyl isomerase C [Source:MGI Symbol;Acc:MGI:97751]	-
ENSMUSG00000087006	2616.45985152891	1507.12482083936	1068.13567391907	390.945796150954	352.734737010691	325.084394405163	1730.57344876245	356.254975855603	2.28031306768821	3.85975060595768e-12	1.02264188318545e-10	Gm13889	2	93955810	93957201	-	1392	protein_coding	predicted gene 13889 [Source:MGI Symbol;Acc:MGI:3652053]	-
ENSMUSG00000050708	5305.46298856293	5909.43540487116	11554.0104902997	1864.67371605875	1683.2089970351	1588.96390910187	7589.63629457794	1712.28220739858	2.14816073991059	4.1230436208809e-12	1.08969075945416e-10	Ftl1	7	45457944	45459884	-	1340	protein_coding	ferritin light polypeptide 1 [Source:MGI Symbol;Acc:MGI:95589]	-
ENSMUSG00000024401	136.263738989329	54.9525593013677	62.6664537237985	3.17842110691833	1.87127181438032	1.01272397010954	84.6275840048316	2.0208056304694	5.39925349480506	4.20908027247332e-12	1.11105115197307e-10	Tnf	17	35199381	35202007	-	1639	protein_coding	tumor necrosis factor [Source:MGI Symbol;Acc:MGI:104798]	-
ENSMUSG00000005672	765.62575647961	994.234267359931	923.161042169987	198.121582331242	254.492966755724	338.249806016588	894.340355336509	263.621451701185	1.76198627145192	4.272501147842e-12	1.12639628033825e-10	Kit	5	75574916	75656722	+	8911	protein_coding	KIT proto-oncogene receptor tyrosine kinase [Source:MGI Symbol;Acc:MGI:96677]	-
ENSMUSG00000043613	252.921184598898	673.677671435286	2428.09125174598	1.05947370230611	0	0	1118.23003592672	0.353157900768703	11.6060187898642	4.44862420589849e-12	1.17137939226267e-10	Mmp3	9	7445822	7455975	+	1801	protein_coding	matrix metallopeptidase 3 [Source:MGI Symbol;Acc:MGI:97010]	-
ENSMUSG00000041515	373.499888884419	362.279835394202	612.634734165493	81.5794750775703	119.761396120341	111.39963671205	449.471486148038	104.246835969987	2.1072131582112	4.60219789978204e-12	1.20882884908948e-10	Irf8	8	120736358	120756694	+	7055	protein_coding	interferon regulatory factor 8 [Source:MGI Symbol;Acc:MGI:96395]	IRF
ENSMUSG00000028459	26.4684960626754	210.65147732191	260.019016943522	3.17842110691833	3.74254362876065	1.01272397010954	165.712996776036	2.64456290192951	5.96367746337484	4.99124252122356e-12	1.30458218634484e-10	Cd72	4	43446462	43454628	-	3422	protein_coding	CD72 antigen [Source:MGI Symbol;Acc:MGI:88345]	-
ENSMUSG00000054520	281.350309999549	282.903916403338	446.147737705252	95.3526332075497	63.623241688931	56.7125423261344	336.800654702713	71.8961390742051	2.23032612211405	4.99852860930486e-12	1.30488549553201e-10	Sh3bp2	5	34525838	34563641	+	4296	protein_coding	SH3-domain binding protein 2 [Source:MGI Symbol;Acc:MGI:1346349]	-
ENSMUSG00000026786	236.255835226102	290.027396312774	446.147737705252	43.4384217945504	76.7221443895933	63.8016101169012	324.143656414709	61.3207254336817	2.39981634108661	5.10828165412861e-12	1.33027647672674e-10	Apbb1ip	2	22774094	22875653	+	7414	protein_coding	amyloid beta (A4) precursor protein-binding, family B, member 1 interacting protein [Source:MGI Symbol;Acc:MGI:1861354]	-
ENSMUSG00000063234	84.307061532966	97.6934387579871	70.149015362461	2.11894740461222	9.35635907190162	9.11451573098589	84.049838551138	6.86327406916658	3.59791768314094	5.22467596627391e-12	1.35726887114106e-10	Gpr84	15	103308235	103310612	-	1725	protein_coding	G protein-coupled receptor 84 [Source:MGI Symbol;Acc:MGI:1934129]	-
ENSMUSG00000085939	428.397510347746	929.10530818794	907.260598687829	184.348424201263	116.95448839877	113.425084652269	754.921139074505	138.242665750767	2.4501428921102	5.2784654353961e-12	1.36957211577111e-10	Cd63-ps	18	50134726	50135600	+	875	transcribed_processed_pseudogene	CD63 antigen, pseudogene [Source:MGI Symbol;Acc:MGI:105972]	-
ENSMUSG00000022221	60.7795094772545	65.1289591719914	122.526946833099	6.35684221383665	2.80690772157049	1.01272397010954	82.8118051607815	3.39215796850556	4.62679030863097	5.48862933711051e-12	1.42236961239815e-10	Ripk3	14	55784995	55788865	-	2292	protein_coding	receptor-interacting serine-threonine kinase 3 [Source:MGI Symbol;Acc:MGI:2154952]	-
ENSMUSG00000050234	284.291254006513	370.420955290701	626.664537237985	87.936317291407	59.8806980601704	88.1069853995303	427.1255821784	78.6413335837026	2.44317699931687	5.52672885031683e-12	1.43050276998116e-10	Gja4	4	127311421	127314039	-	1685	protein_coding	gap junction protein, alpha 4 [Source:MGI Symbol;Acc:MGI:95715]	-
ENSMUSG00000049288	965.609948953157	1106.17466593679	1093.38931944956	506.42842970232	471.560497223842	483.069333742252	1055.05797811317	487.019420222805	1.1154856210137	5.59592819380861e-12	1.4466560968994e-10	Lix1l	3	96601149	96626171	+	3620	protein_coding	Lix1-like [Source:MGI Symbol;Acc:MGI:3036267]	-
ENSMUSG00000002983	534.271494598447	276.798076480964	360.098278860633	100.65000171908	81.4003239255441	64.8143340870108	390.389283313348	82.2882199105451	2.24708098065462	5.79538616536016e-12	1.49640383144851e-10	Relb	7	19606217	19629438	-	3885	protein_coding	avian reticuloendotheliosis viral (v-rel) oncogene related B [Source:MGI Symbol;Acc:MGI:103289]	RHD
ENSMUSG00000092274	3918.31773194494	5914.52360480647	7354.42277060041	1725.88266105665	1506.37381057616	1797.58504694444	5729.08803578394	1676.61383952575	1.77282977990175	6.09379132134962e-12	1.569648642411e-10	Neat1	19	5824708	5845478	-	20771	lincRNA	nuclear paraspeckle assembly transcript 1 (non-protein coding) [Source:MGI Symbol;Acc:MGI:1914211]	-
ENSMUSG00000040483	342.129819476804	428.426434553256	266.566258377352	76.2821065660398	58.9450621529802	102.285120981064	345.707504135804	79.1707632333613	2.1275915356499	6.17900157258773e-12	1.58775743666181e-10	Xaf1	11	72301629	72313733	+	4689	protein_coding	XIAP associated factor 1 [Source:MGI Symbol;Acc:MGI:3772572]	-
ENSMUSG00000063193	74.5039148430862	49.8643593660559	143.10399133942	0	0	0	89.1574218495208	0	8.92015711344966	6.50876968859252e-12	1.67047966152287e-10	Cd300lb	11	114922781	114934386	-	2917	protein_coding	CD300 molecule like family member B [Source:MGI Symbol;Acc:MGI:2685099]	-
ENSMUSG00000024164	421.53530766483	225.916077127845	304.914386775497	57.2115799245299	54.2668826170294	20.2544794021909	317.455257189391	43.9109806479167	2.85366255513629	6.92260538976605e-12	1.77241995207688e-10	C3	17	57203970	57228136	-	5143	protein_coding	complement component 3 [Source:MGI Symbol;Acc:MGI:88227]	-
ENSMUSG00000006800	2934.08180428101	2985.75572204098	3065.97963144196	1523.52318391618	1482.98291289641	1634.5364877568	2995.27238592132	1547.01419485646	0.953269409430845	6.98800246516331e-12	1.78701594853432e-10	Sulf2	2	166073089	166155663	-	5871	protein_coding	sulfatase 2 [Source:MGI Symbol;Acc:MGI:1919293]	-
ENSMUSG00000000489	1039.13354912726	956.581587838624	1602.20351087861	361.280532486383	364.898003804163	378.758764820969	1199.30621594816	368.312433703839	1.70340087447601	7.62173902343336e-12	1.93514046099139e-10	Pdgfb	15	79995874	80014977	-	4161	protein_coding	platelet derived growth factor, B polypeptide [Source:MGI Symbol;Acc:MGI:97528]	-
ENSMUSG00000036553	152.929088362124	156.716558007604	302.108426160999	34.9626321761016	36.4898003804163	29.3689951331768	203.918024176909	33.6071425632316	2.60133365804502	7.65656159193293e-12	1.94166755989709e-10	Sh3tc1	5	35697180	35739987	-	5735	protein_coding	SH3 domain and tetratricopeptide repeats 1 [Source:MGI Symbol;Acc:MGI:2678949]	-
ENSMUSG00000105813	81.366117526002	197.422157490099	87.9200992542844	8.47578961844887	0	5.06361985054772	122.236124756795	4.51313648966553	4.78704127586118	7.99689012260571e-12	2.01883234839038e-10	Gm42928	3	121424236	121427574	-	3339	TEC	predicted gene 42928 [Source:MGI Symbol;Acc:MGI:5663065]	-
ENSMUSG00000018899	502.901425190832	326.662435847019	312.39694841416	75.2226328637337	100.113042069347	47.5980265951485	380.65360315067	74.3112338427432	2.35490443902946	7.99875364773955e-12	2.01883234839038e-10	Irf1	11	53770014	53778374	+	3976	protein_coding	interferon regulatory factor 1 [Source:MGI Symbol;Acc:MGI:96590]	IRF
ENSMUSG00000039831	995.019389022796	1025.78110695886	1250.52311386147	455.573691991627	437.877604564996	487.12022962269	1090.44120328104	460.190508726438	1.24491625611412	8.02180905296402e-12	2.02216784765286e-10	Arhgap29	3	121952541	122016753	+	8815	protein_coding	Rho GTPase activating protein 29 [Source:MGI Symbol;Acc:MGI:2443818]	-
ENSMUSG00000028868	1624.38140651308	1300.5439034657	1901.50597642511	649.457379513644	600.678252416084	579.278110902659	1608.8104288013	609.804580944129	1.39983697750435	8.09606442251893e-12	2.03259385713614e-10	Wasf2	4	133130505	133199756	+	6258	protein_coding	WAS protein family, member 2 [Source:MGI Symbol;Acc:MGI:1098641]	-
ENSMUSG00000042354	860.716279371443	1181.48002497941	970.86237261646	371.875269509444	361.155460175403	421.29317156557	1004.35289232244	384.774633750139	1.3841774234655	8.09730254822576e-12	2.03259385713614e-10	Gnl3	14	31012433	31019152	-	6101	protein_coding	guanine nucleotide binding protein-like 3 (nucleolar) [Source:MGI Symbol;Acc:MGI:1353651]	-
ENSMUSG00000037225	309.7794354002	485.414273828748	433.053254837592	114.42315984906	118.825760213151	74.9415737881062	409.415654688847	102.730164616772	1.99412049811601	8.16213571855309e-12	2.0455272361955e-10	Fgf2	3	37348346	37410108	+	6782	protein_coding	fibroblast growth factor 2 [Source:MGI Symbol;Acc:MGI:95516]	-
ENSMUSG00000052684	7041.60026734063	3726.59763262238	4038.71264446809	1505.51213097698	1013.29368748695	1057.28382479436	4935.6368481437	1192.0298810861	2.04996396529678	8.63531432421234e-12	2.15650018445922e-10	Jun	4	95049034	95052222	-	3189	protein_coding	jun proto-oncogene [Source:MGI Symbol;Acc:MGI:96646]	TF_bZIP
ENSMUSG00000090125	1059.720157176	764.247630283837	936.255525037646	327.377374012587	377.061270597635	351.415217628012	920.074437499162	351.951287412745	1.38611214201375	8.92147094656587e-12	2.22015390308115e-10	Pou3f1	4	124656807	124660655	+	3849	protein_coding	POU domain, class 3, transcription factor 1 [Source:MGI Symbol;Acc:MGI:101896]	Pou
ENSMUSG00000052776	72.5432855051102	128.222638369858	91.6613800736157	9.53526332075498	10.2919949790918	15.1908595516432	97.4757679828613	11.6727059504966	3.06148101838377	9.24084238381189e-12	2.29694777666232e-10	Oas1a	5	120896256	120907521	-	1885	protein_coding	2'-5' oligoadenylate synthetase 1A [Source:MGI Symbol;Acc:MGI:2180860]	-
ENSMUSG00000048779	195.082619128607	316.486035976396	397.511087053946	37.0815795807138	32.7472567516557	69.8779539375585	303.02658071965	46.568930089976	2.70334496170997	9.89372150264431e-12	2.45350472001547e-10	P2ry6	7	100937630	100974649	-	2887	protein_coding	pyrimidinergic receptor P2Y, G-protein coupled, 6 [Source:MGI Symbol;Acc:MGI:2673874]	-
ENSMUSG00000046865	877.381628744239	1114.31578583329	1256.13503509047	419.551586113219	361.155460175403	422.30589553568	1082.610816556	401.004313941434	1.433272708615	9.99904397035535e-12	2.47673993786639e-10	Fbl	7	28169710	28179269	+	4209	protein_coding	fibrillarin [Source:MGI Symbol;Acc:MGI:95486]	-
ENSMUSG00000070871	631.322646828257	637.042631901041	786.604292264396	251.095267446548	251.686059034154	296.728123242096	684.989856997898	266.503149907599	1.36226361499875	1.00152646830797e-11	2.47787651891945e-10	Ccnyl1	1	64690455	64725644	+	3456	protein_coding	cyclin Y-like 1 [Source:MGI Symbol;Acc:MGI:2138614]	-
ENSMUSG00000020184	1732.21602010175	1828.69905675107	2045.54528796936	913.266331387865	886.982840016274	801.064660356649	1868.8201216074	867.104610586929	1.10793891817241	1.04256464780003e-11	2.57146514200444e-10	Mdm2	10	117688875	117710758	-	5083	protein_coding	transformed mouse 3T3 cell double minute 2 [Source:MGI Symbol;Acc:MGI:96952]	-
ENSMUSG00000038811	128.421221637425	104.816918667424	137.492070110424	30.7247373668771	19.6483540509934	19.2417554320813	123.576736805091	23.204948949984	2.41860343138815	1.04297525241378e-11	2.57146514200444e-10	Gngt2	11	95837216	95845734	+	1877	protein_coding	guanine nucleotide binding protein (G protein), gamma transducing activity polypeptide 2 [Source:MGI Symbol;Acc:MGI:893584]	-
ENSMUSG00000026712	334.2873021249	286.974476351587	413.411530536103	118.661054658284	87.0141393686851	77.9797456984349	344.891103004197	94.5516465751347	1.8689516226082	1.10537314672522e-11	2.71901371495849e-10	Mrc1	2	14229392	14332057	+	6371	protein_coding	mannose receptor, C type 1 [Source:MGI Symbol;Acc:MGI:97142]	-
ENSMUSG00000014496	2729.19603846253	2737.45156519776	3399.88894456728	1018.15422791617	1163.93106854456	1350.97377612613	2955.51218274252	1177.68635752895	1.32742973632212	1.11352338775713e-11	2.73590256124594e-10	Ankrd28	14	31698768	31830651	-	12233	protein_coding	ankyrin repeat domain 28 [Source:MGI Symbol;Acc:MGI:2145661]	-
ENSMUSG00000054555	238.216464564078	375.509155226013	310.526308004494	91.1147383983253	91.6923189046359	78.9924696685444	308.083975931528	87.2665089905019	1.81937864105221	1.13962475365526e-11	2.79680720073322e-10	Adam12	7	133883199	134232146	-	10573	protein_coding	a disintegrin and metallopeptidase domain 12 (meltrin alpha) [Source:MGI Symbol;Acc:MGI:105378]	-
ENSMUSG00000057561	1897.88919916072	2450.47708884618	1940.78942502809	858.173698867948	868.270121872471	949.935083962752	2096.38523767833	892.126301567723	1.23249594345301	1.14410930694892e-11	2.80458187072795e-10	Eif1a	18	46597704	46610225	+	2879	protein_coding	eukaryotic translation initiation factor 1A [Source:MGI Symbol;Acc:MGI:95298]	-
ENSMUSG00000017999	949.924914249349	946.405187968	966.185771592296	454.51421828932	465.946681780701	485.094781682471	954.171957936548	468.518560584164	1.0261127616179	1.19887555552552e-11	2.93208347690065e-10	Ddx27	2	167015193	167034947	+	4817	protein_coding	DEAD (Asp-Glu-Ala-Asp) box polypeptide 27 [Source:MGI Symbol;Acc:MGI:2385884]	-
ENSMUSG00000026822	14441.9957035309	2085.14433349079	2838.69682166759	77.3415802683459	13.0989027006623	18.2290314619718	6455.27895289641	36.2231714769933	7.47893136567026	1.22540831221742e-11	2.99353759941003e-10	Lcn2	2	32384633	32388252	-	2623	protein_coding	lipocalin 2 [Source:MGI Symbol;Acc:MGI:96757]	-
ENSMUSG00000034579	352.913280835671	244.233596894968	157.133794411913	38.1410532830199	34.618528566036	53.6743704158058	251.426890714184	42.1446507549539	2.57735037330302	1.23133750275925e-11	3.00457634407532e-10	Pla2g3	11	3488284	3499350	+	4696	protein_coding	phospholipase A2, group III [Source:MGI Symbol;Acc:MGI:2444945]	-
ENSMUSG00000075284	936.200508883517	917.911268330254	1177.56813788451	422.730007220137	407.937255534911	432.433135236775	1010.55997169943	421.033465997274	1.26347514825368	1.25311183602348e-11	3.05420919118675e-10	Wipf1	2	73429610	73529734	-	5896	protein_coding	WAS/WASL interacting protein family, member 1 [Source:MGI Symbol;Acc:MGI:2178801]	-
ENSMUSG00000026536	68.6220268291583	53.9349193143054	83.2434982301204	0	0	0	68.600148124528	0	8.54175496862192	1.25902893609331e-11	3.06512393104682e-10	Ifi211	1	173896345	173913046	-	1785	protein_coding	interferon activated gene 211 [Source:MGI Symbol;Acc:MGI:3041120]	-
ENSMUSG00000026020	1387.14525661799	1568.18322006311	1501.18892875667	760.702118255786	668.044037733776	681.563231883723	1485.50580181259	703.436462624428	1.07871451631718	1.27110000706813e-11	3.09097857883165e-10	Nop58	1	59684971	59719044	+	10758	protein_coding	NOP58 ribonucleoprotein [Source:MGI Symbol;Acc:MGI:1933184]	-
ENSMUSG00000024661	117025.06361044	72418.3143993191	77751.2979873421	32346.7916051078	28136.4430010226	30325.0065609602	89064.8919990336	30269.4137223635	1.55699938552465	1.28495388396154e-11	3.12110463354033e-10	Fth1	19	9982703	9985092	+	866	protein_coding	ferritin heavy polypeptide 1 [Source:MGI Symbol;Acc:MGI:95588]	-
ENSMUSG00000028413	507.802998535772	556.649072923114	726.743799155096	186.467371605875	162.800647851088	98.2342251006257	597.065290204661	149.16741485253	2.00134163719089	1.34247035194427e-11	3.24969357239964e-10	B4galt1	4	40804602	40854005	-	4234	protein_coding	UDP-Gal:betaGlcNAc beta 1,4- galactosyltransferase, polypeptide 1 [Source:MGI Symbol;Acc:MGI:95705]	-
ENSMUSG00000022098	1151.86973606087	2141.11453277922	2848.05002371592	447.097902373178	450.040871358468	478.005713891705	2047.011430852	458.38149587445	2.15895271087573	1.36849241746931e-11	3.30892457172887e-10	Bmp1	14	70474558	70520234	-	8870	protein_coding	bone morphogenetic protein 1 [Source:MGI Symbol;Acc:MGI:88176]	-
ENSMUSG00000039236	106.854298919689	63.0936791978667	54.2485718803032	6.35684221383665	4.67817953595081	3.03817191032863	74.7321833326198	4.69106455337203	3.99817289989462	1.41318756443858e-11	3.41312035120982e-10	Isg20	7	78913424	78920396	+	1860	protein_coding	interferon-stimulated protein [Source:MGI Symbol;Acc:MGI:1928895]	-
ENSMUSG00000033166	633.283276166233	545.455033065428	647.241581744307	237.322109316568	247.943515405393	274.448195899686	608.659963658656	253.237940207216	1.26527076866446	1.46570676618633e-11	3.53595532653467e-10	Dis3	14	99075206	99099770	-	7754	protein_coding	DIS3 homolog, exosome endoribonuclease and 3'-5' exoribonuclease [Source:MGI Symbol;Acc:MGI:1919912]	-
ENSMUSG00000027322	51.9566774563627	197.422157490099	210.447046087383	7.41631591614276	12.1632667934721	10.1272397010954	153.275293677948	9.90227413690343	3.9474772648196	1.48559501213327e-11	3.57583558739693e-10	Siglec1	2	131069220	131086765	-	7143	protein_coding	sialic acid binding Ig-like lectin 1, sialoadhesin [Source:MGI Symbol;Acc:MGI:99668]	-
ENSMUSG00000019832	169.59443773492	158.751837981729	225.412169364708	43.4384217945504	37.4254362876065	19.2417554320813	184.586148360452	33.3685378380794	2.46877448359438	1.58693389864406e-11	3.80257209324136e-10	Rab32	10	10545002	10558265	-	2339	protein_coding	RAB32, member RAS oncogene family [Source:MGI Symbol;Acc:MGI:1915094]	-
ENSMUSG00000055491	732.295057734018	888.399708705445	1000.79261917111	312.544742180302	324.665659794986	370.656973060093	873.829128536858	335.95579167846	1.37916192806844	1.59999855517479e-11	3.82956957554309e-10	Pprc1	19	46044886	46072915	+	7516	protein_coding	peroxisome proliferative activated receptor, gamma, coactivator-related 1 [Source:MGI Symbol;Acc:MGI:2385096]	-
ENSMUSG00000019929	1162.65319741974	5331.41589221973	5434.21039007864	490.536324167728	400.452168277389	455.725786549295	3976.09315990604	448.904759664804	3.14695693269236	1.6064445412427e-11	3.84068256089249e-10	Dcn	10	97479609	97518143	+	5838	protein_coding	decorin [Source:MGI Symbol;Acc:MGI:94872]	-
ENSMUSG00000020097	1626.34203585105	1630.25925927391	2476.72790239729	628.267905467522	670.850945455346	679.537783943504	1911.10973250742	659.552211622124	1.53491169340655	1.62877824647185e-11	3.88971235497122e-10	Sgpl1	10	61098642	61147703	-	6143	protein_coding	sphingosine phosphate lyase 1 [Source:MGI Symbol;Acc:MGI:1261415]	-
ENSMUSG00000021133	1683.20028665236	1926.39249550906	1939.85410482325	928.098963220151	842.072316471146	900.311609427384	1849.81562899489	890.16096303956	1.05543738709116	1.75238137405685e-11	4.17552886243389e-10	Susd6	12	80790510	80880835	+	7615	protein_coding	sushi domain containing 6 [Source:MGI Symbol;Acc:MGI:2444661]	-
ENSMUSG00000018169	293.114086027405	249.32179683028	335.77995353498	85.8173698867948	43.9748876379376	75.9542977582158	292.738612130888	68.5821850943161	2.0976825788903	1.84760142931482e-11	4.3876929372647e-10	Mfng	15	78755882	78773475	-	2839	protein_coding	MFNG O-fucosylpeptide 3-beta-N-acetylglucosaminyltransferase [Source:MGI Symbol;Acc:MGI:1095404]	-
ENSMUSG00000046718	602.893521427605	1017.63998706237	876.395031928346	191.764740117406	111.340672955629	53.6743704158058	832.309513472772	118.92659449628	2.80806296115253	1.9078571989007e-11	4.5257432128043e-10	Bst2	8	71534255	71537456	-	903	protein_coding	bone marrow stromal cell antigen 2 [Source:MGI Symbol;Acc:MGI:1916800]	-
ENSMUSG00000030789	46.0747894424349	92.6052388226753	74.8256163866251	2.11894740461222	2.80690772157049	6.07634382065726	71.1685482172451	3.66739964894666	4.2779981247219	1.93563941351218e-11	4.58653957582162e-10	Itgax	7	128129547	128150657	+	4803	protein_coding	integrin alpha X [Source:MGI Symbol;Acc:MGI:96609]	-
ENSMUSG00000079014	128.421221637425	122.116798447484	29.93024655465	0	0	0	93.4894222131863	0	8.98681338338618	1.94823297362789e-11	4.61125097824682e-10	Serpina3i	12	104263122	104269372	+	2224	protein_coding	serine (or cysteine) peptidase inhibitor, clade A, member 3I [Source:MGI Symbol;Acc:MGI:2182841]	-
ENSMUSG00000027828	5433.88421020035	4915.20113751123	4964.67964725257	2592.53214954305	2520.6031339703	2778.91457398059	5104.58833165472	2630.68328583131	0.956389540828098	1.96809703505929e-11	4.6530968968738e-10	Ssr3	3	65379655	65392623	-	4172	protein_coding	signal sequence receptor, gamma [Source:MGI Symbol;Acc:MGI:1914687]	-
ENSMUSG00000028364	1544.97591832505	2509.50020809579	6596.81340468583	414.254217601688	320.923116166226	511.42560490532	3550.42984370223	415.534312891078	3.09512643778226	2.08728948415738e-11	4.9185221893275e-10	Tnc	4	63959785	64047015	-	7772	protein_coding	tenascin C [Source:MGI Symbol;Acc:MGI:101922]	-
ENSMUSG00000022148	192.141675121643	297.150876222211	657.530103997468	47.6763166037749	49.5887030810786	49.6234745353676	382.274218447107	48.9628314067404	2.96508956429437	2.24487650540613e-11	5.2723659667212e-10	Fyb	15	6522853	6663313	+	5384	protein_coding	FYN binding protein [Source:MGI Symbol;Acc:MGI:1346327]	-
ENSMUSG00000024691	149.98814435516	248.304156843217	406.864289102274	44.4978954968566	43.9748876379376	35.445338953834	268.385530100217	41.3060406962094	2.7001825966542	2.26337401623798e-11	5.30995520857945e-10	Fam111a	19	12545740	12589768	+	4125	protein_coding	family with sequence similarity 111, member A [Source:MGI Symbol;Acc:MGI:1915508]	-
ENSMUSG00000028268	358.795168849599	495.590673699372	199.223203629389	69.9252643522031	64.5588775961212	62.7888861467917	351.203015392787	65.7576760317054	2.41684790971391	2.33733294411236e-11	5.47141388741555e-10	Gbp3	3	142560026	142573209	+	3265	protein_coding	guanylate binding protein 3 [Source:MGI Symbol;Acc:MGI:1926263]	-
ENSMUSG00000028581	1148.92879205391	943.352268006813	1184.11537931834	383.529480234811	455.654686801609	485.094781682471	1092.13214645969	441.426316239631	1.30671676398969	2.39122617972583e-11	5.59142701213168e-10	Laptm5	4	130913125	130936141	+	3788	protein_coding	lysosomal-associated protein transmembrane 5 [Source:MGI Symbol;Acc:MGI:108046]	-
ENSMUSG00000030560	1023.44851442345	1944.71001527618	2205.48504299577	333.734216226424	320.923116166226	122.539600383255	1724.54785756513	259.065644258635	2.73476991845008	2.57825501196269e-11	6.00897026967497e-10	Ctsc	7	88278085	88310888	+	5808	protein_coding	cathepsin C [Source:MGI Symbol;Acc:MGI:109553]	-
ENSMUSG00000022372	485.255761149048	168.928237852353	429.311974018261	54.0331588176115	36.4898003804163	61.7761621766822	361.165324339887	50.76637379157	2.83271986449199	2.71575976944644e-11	6.31422269743923e-10	Sla	15	66780819	66831829	-	9186	protein_coding	src-like adaptor [Source:MGI Symbol;Acc:MGI:104295]	-
ENSMUSG00000029298	271.547163309669	271.709876545652	223.541528955042	82.6389487798764	89.8210470902556	90.1324333397494	255.599522936788	87.5308097366271	1.54499594825667	2.71812140341366e-11	6.31422269743923e-10	Gbp9	5	105077630	105139539	-	5173	protein_coding	guanylate-binding protein 9 [Source:MGI Symbol;Acc:MGI:3605620]	-
ENSMUSG00000096727	114.696816271593	129.24027835692	120.656306423433	32.8436847714894	21.5196258653737	18.2290314619718	121.531133683982	24.1974473662783	2.33299410522589	2.73982319378815e-11	6.35338825175499e-10	Psmb9	17	34181988	34187764	-	3659	protein_coding	proteasome (prosome, macropain) subunit, beta type 9 (large multifunctional peptidase 2) [Source:MGI Symbol;Acc:MGI:1346526]	-
ENSMUSG00000024451	671.515548256764	426.391154579131	752.932764890415	170.575266071283	173.09264283018	193.430278290923	616.946489242103	179.032729064129	1.78527485338522	2.97221890752336e-11	6.8819790400068e-10	Arap3	18	37972624	37997574	-	5224	protein_coding	ArfGAP with RhoGAP domain, ankyrin repeat and PH domain 3 [Source:MGI Symbol;Acc:MGI:2147274]	-
ENSMUSG00000053931	5198.60868964324	4235.41762615357	3531.7690934487	1849.84108422647	1605.55121673832	1642.63827951768	4321.93180308184	1699.34352682749	1.34674995008802	3.03465871452857e-11	7.01892507458063e-10	Cnn3	3	121426497	121458207	+	3037	protein_coding	calponin 3, acidic [Source:MGI Symbol;Acc:MGI:1919244]	-
ENSMUSG00000024620	1204.80672818622	2102.44421327085	2297.14642306939	478.882113442361	537.990646634343	572.189043111892	1868.13245484215	529.687267729532	1.8183164709347	3.13016701530266e-11	7.22414060238106e-10	Pdgfrb	18	61045150	61085061	+	5478	protein_coding	platelet derived growth factor receptor, beta polypeptide [Source:MGI Symbol;Acc:MGI:97531]	-
ENSMUSG00000036887	1924.3576952234	2837.18028392988	4765.45644362318	805.200013752642	620.326606467078	680.550507913613	3175.66480759215	702.025709377778	2.17765314887089	3.15443613931999e-11	7.27227258006433e-10	C1qa	4	136895917	136898803	-	1040	protein_coding	complement component 1, q subcomponent, alpha polypeptide [Source:MGI Symbol;Acc:MGI:88223]	-
ENSMUSG00000056498	86.2676908709419	55.9701992884301	69.2136951576282	8.47578961844887	7.4850872575213	5.06361985054772	70.4838617723334	7.00816557550596	3.33169080892654	3.39456156986507e-11	7.800534041129e-10	Tmem154	3	84666192	84704575	+	4738	protein_coding	transmembrane protein 154 [Source:MGI Symbol;Acc:MGI:2444725]	-
ENSMUSG00000106022	76.4645441810622	43.7585194436817	120.656306423433	2.11894740461222	2.80690772157049	6.07634382065726	80.2931233493923	3.66739964894666	4.45358569798419	3.49779154607782e-11	8.02909003389543e-10	Gm42929	3	121428046	121429331	+	1286	TEC	predicted gene 42929 [Source:MGI Symbol;Acc:MGI:5663066]	-
ENSMUSG00000010067	499.960481183868	325.644795859957	540.615078393366	123.958423169815	134.731570635383	83.0433655489826	455.40678514573	113.911119784727	1.9989512311253	3.50186142434897e-11	8.02977955451902e-10	Rassf1	9	107551555	107562267	+	5845	protein_coding	Ras association (RalGDS/AF-6) domain family member 1 [Source:MGI Symbol;Acc:MGI:1928386]	-
ENSMUSG00000037465	936.200508883517	420.285314656757	710.843355672938	87.936317291407	97.3061343477769	178.23941873928	689.109726404404	121.160623459488	2.50801589338393	3.5365994498266e-11	8.09201304835729e-10	Klf10	15	38291463	38300706	-	4179	protein_coding	Kruppel-like factor 10 [Source:MGI Symbol;Acc:MGI:1101353]	zf-C2H2
ENSMUSG00000022894	200.964507142535	350.068155549454	271.242859401516	73.1036854591215	74.850872575213	62.7888861467917	274.091840697835	70.2478147270421	1.96348598485533	3.67389398928648e-11	8.39209840120955e-10	Adamts5	16	85856173	85901828	-	10791	protein_coding	a disintegrin-like and metallopeptidase (reprolysin type) with thrombospondin type 1 motif, 5 (aggrecanase-2) [Source:MGI Symbol;Acc:MGI:1346321]	-
ENSMUSG00000001918	252.921184598898	175.034077774727	386.287244595952	50.8547377106932	60.8163339673606	43.5471307147104	271.414168989859	51.739400797588	2.39050723239538	3.67563036725589e-11	8.39209840120955e-10	Slc1a5	7	16781340	16798274	+	4173	protein_coding	solute carrier family 1 (neutral amino acid transporter), member 5 [Source:MGI Symbol;Acc:MGI:105305]	-
ENSMUSG00000064246	633.283276166233	1239.48550424196	1535.79577633548	227.786845995813	201.161720045885	289.639055451329	1136.18818558122	239.529207164343	2.24623150615787	3.6828366426529e-11	8.39954883959231e-10	Chil1	1	134182176	134190181	+	2804	protein_coding	chitinase-like 1 [Source:MGI Symbol;Acc:MGI:1340899]	-
ENSMUSG00000012848	5129.00634814509	6262.5564803818	5964.53694621885	2891.30373359337	2411.13373282905	2709.03662004303	5785.36659158191	2670.49136215515	1.11539527422406	3.82690513223813e-11	8.71879498683814e-10	Rps5	7	12922290	12926686	+	1734	protein_coding	ribosomal protein S5 [Source:MGI Symbol;Acc:MGI:1097682]	-
ENSMUSG00000056758	67.6417121601704	55.9701992884301	110.367784170272	1.05947370230611	0.935635907190162	1.01272397010954	77.9932318729575	1.00261119320194	6.28596341858604	3.857778765764e-11	8.77974393892144e-10	Hmga2	10	120361275	120476469	-	6772	protein_coding	high mobility group AT-hook 2 [Source:MGI Symbol;Acc:MGI:101761]	HMGI/HMGY
ENSMUSG00000040751	72.5432855051102	121.099158460422	148.715912568417	13.7731581299794	17.7770822366131	16.2035835217527	114.119452177983	15.9179412961151	2.83938872255926	3.92776334238614e-11	8.91995892532084e-10	Lat2	5	134600022	134615025	-	2621	protein_coding	linker for activation of T cells family, member 2 [Source:MGI Symbol;Acc:MGI:1926479]	-
ENSMUSG00000028645	7702.33235423853	4425.71630373423	6300.31689975383	2156.02898419293	1851.62346032933	2138.87302487136	6142.7885192422	2048.84182313121	1.58416228763113	3.96580028362774e-11	8.99674948262387e-10	Slc2a1	4	119108711	119137983	+	3506	protein_coding	solute carrier family 2 (facilitated glucose transporter), member 1 [Source:MGI Symbol;Acc:MGI:95755]	-
ENSMUSG00000032802	7435.6867642738	4893.83069778292	6838.1260175327	2441.02741011327	2378.38647607739	2587.50974362988	6389.21449319647	2468.97454327352	1.37176955647073	3.99472073843411e-11	9.05271714575782e-10	Srxn1	2	152105516	152111376	+	2820	protein_coding	sulfiredoxin 1 homolog (S. cerevisiae) [Source:MGI Symbol;Acc:MGI:104971]	-
ENSMUSG00000041779	155.870032369088	257.462916726779	306.785027185163	59.3305273291421	40.232344009177	33.4198910136149	240.03932542701	44.3275874506447	2.43951857810265	4.00485016911432e-11	9.06602744978462e-10	Tram2	1	20996299	21079229	-	6661	protein_coding	translocating chain-associating membrane protein 2 [Source:MGI Symbol;Acc:MGI:1924817]	-
ENSMUSG00000049037	88.2283202089179	64.111319184929	49.5719708561391	6.35684221383665	2.80690772157049	5.06361985054772	67.3038700833287	4.74245659531829	3.84079986348548	4.18643508748521e-11	9.45699260165534e-10	Clec4a1	6	122921848	122934619	+	1558	protein_coding	C-type lectin domain family 4, member a1 [Source:MGI Symbol;Acc:MGI:3036291]	-
ENSMUSG00000000078	4342.79398361674	2251.01965138195	2977.12421198284	917.50422619709	1033.87767744513	861.828098563222	3190.31261566051	937.736667401814	1.76637811449493	4.24724728711955e-11	9.58420145235389e-10	Klf6	13	5861482	5870394	+	4391	protein_coding	Kruppel-like factor 6 [Source:MGI Symbol;Acc:MGI:1346318]	zf-C2H2
ENSMUSG00000032714	487.216390487024	614.654552185669	568.67468453835	245.797898935017	203.968627767455	207.608413872456	556.848542403681	219.124980191643	1.34621216134118	4.2750809389064e-11	9.6368014984745e-10	Syde1	10	78584503	78591964	-	3288	protein_coding	synapse defective 1, Rho GTPase, homolog 1 (C. elegans) [Source:MGI Symbol;Acc:MGI:1918959]	-
ENSMUSG00000031586	253.901499267886	256.445276739716	325.491431281819	99.5905280167742	66.4301494105015	82.030641578873	278.61273576314	82.6837730020496	1.75557686560602	4.40001198962496e-11	9.89747153146684e-10	Rbpms	8	33782643	33929863	-	6556	protein_coding	RNA binding protein gene with multiple splicing [Source:MGI Symbol;Acc:MGI:1334446]	-
ENSMUSG00000029802	670.535233587776	527.137513298306	726.743799155096	255.333162255772	221.745710004068	253.180992527386	641.472182013726	243.419954929075	1.39877844247329	4.59853584027311e-11	1.03331234672466e-09	Abcg2	6	58584523	58695676	+	8153	protein_coding	ATP binding cassette subfamily G member 2 (Junior blood group) [Source:MGI Symbol;Acc:MGI:1347061]	-
ENSMUSG00000026880	372.519574215431	355.156355484766	402.18768807811	151.504739429773	112.276308862819	92.1578812799685	376.621205926102	118.64630985752	1.66799766568799	4.77674394455139e-11	1.06900853978045e-09	Stom	2	35313986	35336976	-	2827	protein_coding	stomatin [Source:MGI Symbol;Acc:MGI:95403]	-
ENSMUSG00000068220	603.873836096593	2537.99412773354	2275.63405835823	283.938952218037	208.646807303406	177.22669476917	1805.83400739612	223.270818096871	3.01603977902979	4.77746751418173e-11	1.06900853978045e-09	Lgals1	15	78926725	78930465	+	903	protein_coding	lectin, galactose binding, soluble 1 [Source:MGI Symbol;Acc:MGI:96777]	-
ENSMUSG00000079018	1975.33405801077	3222.86583902651	4421.25860824471	898.43369955558	499.629574439547	688.65229967449	3206.48616842733	695.571857889872	2.20505193062028	4.81901010552297e-11	1.07717264709182e-09	Ly6c1	15	75044018	75048830	-	1677	protein_coding	lymphocyte antigen 6 complex, locus C1 [Source:MGI Symbol;Acc:MGI:96882]	-
ENSMUSG00000009291	3982.03818542916	2425.03608916962	2939.71140378953	1114.56633482603	1097.50091913406	1139.31446637324	3115.59522612944	1117.12724011111	1.47975291718623	4.99226534321346e-11	1.11472994068274e-09	Pttg1ip	10	77581720	77598732	+	3877	protein_coding	pituitary tumor-transforming 1 interacting protein [Source:MGI Symbol;Acc:MGI:2652132]	-
ENSMUSG00000030144	508.78331320476	177.069357748852	97.2733013026126	0	0	0	261.041990752075	0	10.46889664815	5.00328808811821e-11	1.11602139113188e-09	Clec4d	6	123262111	123275265	+	1599	protein_coding	C-type lectin domain family 4, member d [Source:MGI Symbol;Acc:MGI:1298389]	-
ENSMUSG00000032280	3223.27463163247	1725.91741805777	2131.59474681398	683.36053798744	756.929448916841	713.970398927228	2360.26226550141	718.08679527717	1.71665354666341	5.01179537094769e-11	1.11674963380677e-09	Tle3	9	61372366	61418497	+	11653	protein_coding	transducin-like enhancer of split 3 [Source:MGI Symbol;Acc:MGI:104634]	-
ENSMUSG00000085385	294.094400696393	505.767073569996	343.262515173642	88.9957909937131	98.2417702549671	117.475980532707	381.041329813344	101.571180593796	1.90685323914717	5.0209645740907e-11	1.11762369234357e-09	Snhg17	2	158353700	158361580	-	7052	processed_transcript	small nucleolar RNA host gene 17 [Source:MGI Symbol;Acc:MGI:1915358]	-
ENSMUSG00000012428	418.594363657866	326.662435847019	182.387439942399	34.9626321761016	37.4254362876065	6.07634382065726	309.214746482428	26.1548040947884	3.56187052681628	6.15273525428545e-11	1.35678640151955e-09	Steap4	5	7960457	7982213	+	3155	protein_coding	STEAP family member 4 [Source:MGI Symbol;Acc:MGI:1923560]	-
ENSMUSG00000038393	3558.54224842635	1357.5317427412	1452.55227810536	359.161585081771	394.838352834248	431.420411266666	2122.87542309097	395.140116394228	2.42552976976668	6.23213691519591e-11	1.37145641082132e-09	Txnip	3	96557957	96561883	+	3123	protein_coding	thioredoxin interacting protein [Source:MGI Symbol;Acc:MGI:1889549]	-
ENSMUSG00000052560	507.802998535772	362.279835394202	382.545963776621	158.921055345916	126.310847470672	136.717735964788	417.542932568865	140.649879593792	1.57092929030078	6.84816444290057e-11	1.50236456192243e-09	Cpne8	15	90487482	90679432	-	4164	protein_coding	copine VIII [Source:MGI Symbol;Acc:MGI:1914121]	-
ENSMUSG00000039384	432.318769023698	622.795672082168	1245.84651283731	150.445265727467	101.984313883728	138.743183905007	766.986984647724	130.390921172068	2.5573387031237	7.09080526225386e-11	1.55399520263921e-09	Dusp10	1	184013302	184075636	+	3042	protein_coding	dual specificity phosphatase 10 [Source:MGI Symbol;Acc:MGI:1927070]	-
ENSMUSG00000027463	143.125941672245	137.381398253419	204.835124858386	44.4978954968566	31.8116208444655	28.3562711630672	161.780821594683	34.8885958347964	2.21678561370083	7.31615413969469e-11	1.60173397208403e-09	Slc52a3	2	151996511	152009258	+	2767	protein_coding	solute carrier protein family 52, member 3 [Source:MGI Symbol;Acc:MGI:1916948]	-
ENSMUSG00000019997	1419.49564069459	1876.528136143	1091.51867903989	96.4121069098559	39.2967081019868	261.282784288262	1462.51415195916	132.330533100035	3.46692304631344	7.51431664004907e-11	1.64174331350077e-09	Ctgf	10	24595442	24598683	+	2861	protein_coding	connective tissue growth factor [Source:MGI Symbol;Acc:MGI:95537]	-
ENSMUSG00000027287	629.362017490281	656.377791655226	790.345573083727	309.366321073384	229.23079726159	235.964685035524	692.028460743078	258.187267790166	1.42352140280807	7.62015284461054e-11	1.66316081860547e-09	Snap23	2	120567671	120601255	+	4293	protein_coding	synaptosomal-associated protein 23 [Source:MGI Symbol;Acc:MGI:109356]	-
ENSMUSG00000031875	420.554992995842	518.996393401807	683.719069732786	186.467371605875	176.835186458941	160.010387277308	541.090152043478	174.437648447375	1.63355453593473	7.94246203986894e-11	1.72996243735469e-09	Cmtm3	8	104339410	104347672	+	2986	protein_coding	CKLF-like MARVEL transmembrane domain containing 3 [Source:MGI Symbol;Acc:MGI:2447162]	-
ENSMUSG00000025358	159.79129104504	180.122277710039	198.287883424556	42.3789480922443	46.7817953595081	60.7634382065726	179.400484059878	49.9747272194417	1.8438692847091	8.02064441755885e-11	1.74520702127516e-09	Cdk2	10	128697939	128705031	-	6219	protein_coding	cyclin-dependent kinase 2 [Source:MGI Symbol;Acc:MGI:104772]	-
ENSMUSG00000002870	247.03929658497	295.115596248086	359.1629586558	82.6389487798764	102.919949790918	98.2342251006257	300.439283829619	94.5977078904733	1.66628105125246	8.13181858681752e-11	1.76759183200395e-09	Mcm2	6	88883474	88898780	-	6956	protein_coding	minichromosome maintenance complex component 2 [Source:MGI Symbol;Acc:MGI:105380]	-
ENSMUSG00000102037	65.6810828221944	61.0583992237419	47.7013304464735	2.11894740461222	3.74254362876065	0	58.1469374974699	1.95383034445762	4.86911551202344	9.78938378009527e-11	2.11066248262742e-09	Bcl2a1a	9	88956900	88962419	+	819	protein_coding	B cell leukemia/lymphoma 2 related protein A1a [Source:MGI Symbol;Acc:MGI:102687]	-
ENSMUSG00000056888	58.8188801392786	88.5346788744258	107.561823555774	11.6542107253672	3.74254362876065	9.11451573098589	84.971794189826	8.17042336170458	3.39347004807921	1.07932274608578e-10	2.32474551437001e-09	Glipr1	10	111985448	112002631	-	1543	protein_coding	GLI pathogenesis-related 1 (glioma) [Source:MGI Symbol;Acc:MGI:1920940]	-
ENSMUSG00000027276	571.52345201999	521.031673375931	728.614439564761	238.381583018874	145.023565614475	162.035835217527	607.056521653561	181.813661283625	1.74105438059941	1.1957574198485e-10	2.56515856572132e-09	Jag1	2	137081456	137116644	-	5827	protein_coding	jagged 1 [Source:MGI Symbol;Acc:MGI:1095416]	-
ENSMUSG00000009376	196.062933797595	170.963517826477	268.436898787017	48.735790306081	62.6876057817409	55.6998183560249	211.821116803697	55.7077381479489	1.92576990361549	1.2436087121102e-10	2.66512603474563e-09	Met	6	17463800	17573980	+	7679	protein_coding	met proto-oncogene [Source:MGI Symbol;Acc:MGI:96969]	-
ENSMUSG00000070436	1004.82253571268	1759.49953763083	2734.87627893115	436.503165350117	381.739450133586	275.460919869796	1833.06611742488	364.567845117833	2.3301416938505	1.26310938866335e-10	2.70419660274439e-09	Serpinh1	7	99345376	99353239	-	2443	protein_coding	serine (or cysteine) peptidase inhibitor, clade H, member 1 [Source:MGI Symbol;Acc:MGI:88283]	-
ENSMUSG00000043263	59.7991948082666	82.4288389520516	59.8604931093	0	0	5.06361985054772	67.3628422898727	1.68787328351591	5.33140925868775	1.28541904731345e-10	2.74592951943951e-09	Ifi209	1	173630917	173647928	+	3547	protein_coding	interferon activated gene 209 [Source:MGI Symbol;Acc:MGI:2138243]	-
ENSMUSG00000041483	1992.97972205256	1914.18081566431	2801.28401347428	884.6605414256	906.631194067267	778.784733014239	2236.14818373038	856.692156169036	1.3842261601631	1.28646965561948e-10	2.74592951943951e-09	Zfp281	1	136624901	136630053	+	4937	protein_coding	zinc finger protein 281 [Source:MGI Symbol;Acc:MGI:3029290]	zf-C2H2
ENSMUSG00000028639	4267.30975410466	5051.56489577758	6431.26172843042	2115.7689835053	2217.45710004068	2000.12984096635	5250.04545943756	2111.11864150411	1.31432871151508	1.31489535065028e-10	2.80099007595522e-09	Ybx1	4	119277981	119294604	-	2531	protein_coding	Y box protein 1 [Source:MGI Symbol;Acc:MGI:99146]	CSD
ENSMUSG00000021457	603.873836096593	195.386877515974	347.939116197806	41.3194743899382	65.4945135033114	64.8143340870108	382.399943270125	57.2094406600868	2.73943870561901	1.32305630291382e-10	2.81555897748952e-09	Syk	13	52583173	52648792	+	9362	protein_coding	spleen tyrosine kinase [Source:MGI Symbol;Acc:MGI:99515]	-
ENSMUSG00000039616	113.716501602605	96.6757987709247	118.785666013767	24.3678951530405	14.0345386078524	25.3180992527386	109.725988795766	21.2401776712105	2.37595545861711	1.33241002222676e-10	2.83263456022699e-09	Mocos	18	24653691	24701556	+	2884	protein_coding	molybdenum cofactor sulfurase [Source:MGI Symbol;Acc:MGI:1915841]	-
ENSMUSG00000007892	16153.6251155839	16036.9885561158	15257.8785014377	8508.63330322035	6430.62559011799	7426.30487281328	15816.1640577125	7455.18792205054	1.0851334896066	1.40528036947482e-10	2.98457451949676e-09	Rplp1	9	61913284	61914542	-	499	protein_coding	ribosomal protein, large, P1 [Source:MGI Symbol;Acc:MGI:1927099]	-
ENSMUSG00000029528	1844.95220703537	1076.66310631198	1868.76976925596	548.807377794564	503.372118068307	453.700338609076	1596.79502753444	501.959944823982	1.6697379480827	1.48946656067943e-10	3.15080602538166e-09	Pxn	5	115506676	115555987	+	8195	protein_coding	paxillin [Source:MGI Symbol;Acc:MGI:108295]	-
ENSMUSG00000074813	58.8188801392786	79.3759189908645	82.3081780252876	4.23789480922443	2.80690772157049	11.139963671205	73.5009923851436	6.06158873399997	3.60772412877853	1.52835387293658e-10	3.22986053584277e-09	Gm14005	2	128178319	128502765	-	4070	lincRNA	predicted gene 14005 [Source:MGI Symbol;Acc:MGI:3652191]	-
ENSMUSG00000009772	210.767653832415	106.852198641548	199.223203629389	29.665263664571	37.4254362876065	32.4071670435054	172.281018701117	33.1659556652276	2.37573522753418	1.57430507769334e-10	3.323671631816e-09	Nuak2	1	132316126	132333488	+	3920	protein_coding	NUAK family, SNF1-like kinase, 2 [Source:MGI Symbol;Acc:MGI:1921387]	-
ENSMUSG00000061950	901.889495468938	967.77562769631	1110.22508313655	465.108955312382	439.748876379376	474.967541981376	993.296735433932	459.941791224378	1.11110004734523	1.6242477356142e-10	3.42232693017346e-09	Ppp4r1	17	65782573	65841926	+	5449	protein_coding	protein phosphatase 4, regulatory subunit 1 [Source:MGI Symbol;Acc:MGI:1917601]	-
ENSMUSG00000042079	2045.91671417791	2128.90285293447	2950.93524624753	962.002121693946	977.73952301372	937.782396321437	2375.2516044533	959.174680343034	1.30829244975459	1.62602716593625e-10	3.42269077952312e-09	Hnrnpf	6	117900324	117925622	+	3047	protein_coding	heterogeneous nuclear ribonucleoprotein F [Source:MGI Symbol;Acc:MGI:2138741]	-
ENSMUSG00000054717	687.200582960571	278.833356455088	506.943551019385	92.1742121006314	103.855585698108	117.475980532707	490.992496811681	104.501926110482	2.23212460398368	1.64969743394776e-10	3.46566614772734e-09	Hmgb2	8	57511907	57515999	+	3003	protein_coding	high mobility group box 2 [Source:MGI Symbol;Acc:MGI:96157]	HMG
ENSMUSG00000040033	757.783239127706	1138.73914552279	854.882667217191	316.782636989526	367.704911525734	336.224358076368	917.135017289228	340.23730219721	1.43005253044297	1.71134107873628e-10	3.581040045112e-09	Stat2	10	128270559	128292849	+	5926	protein_coding	signal transducer and activator of transcription 2 [Source:MGI Symbol;Acc:MGI:103039]	STAT
ENSMUSG00000057191	171.555067072896	121.099158460422	79.5022174107891	13.7731581299794	0.935635907190162	2.02544794021909	124.052147648036	5.57808065912955	4.50112594025038	1.7379984372886e-10	3.6332524741042e-09	AB124611	9	21526176	21545333	+	1447	protein_coding	cDNA sequence AB124611 [Source:MGI Symbol;Acc:MGI:3043001]	-
ENSMUSG00000059070	4560.42384013207	6140.43968193432	6300.31689975383	2596.77004435227	2348.44612704731	2361.67229829546	5667.06014060674	2435.62948989834	1.2183555201016	1.77363987961987e-10	3.70412516820221e-09	Rpl18	7	45715457	45720836	+	4043	protein_coding	ribosomal protein L18 [Source:MGI Symbol;Acc:MGI:98003]	-
ENSMUSG00000030095	1148.92879205391	1221.16798447484	1299.15976451278	620.851589551379	495.887030810786	577.25266296244	1223.08551368051	564.663761108202	1.11564296089083	1.91901017386268e-10	3.98817119254857e-09	Tmem43	6	91473703	91488463	+	3973	protein_coding	transmembrane protein 43 [Source:MGI Symbol;Acc:MGI:1921372]	-
ENSMUSG00000029249	421.53530766483	454.885074216878	520.973354091877	196.00263492663	177.770822366131	137.730459934898	465.797911991195	170.501305742553	1.45035918209293	2.08620897503898e-10	4.31460423167771e-09	Rest	5	77265491	77286432	+	7222	protein_coding	RE1-silencing transcription factor [Source:MGI Symbol;Acc:MGI:104897]	zf-C2H2
ENSMUSG00000089929	44.1141601044589	77.3406390167398	55.183892085136	1.05947370230611	0.935635907190162	2.02544794021909	58.8795637354449	1.34018584990512	5.46261230504624	2.10761364592436e-10	4.35464460576923e-09	Bcl2a1b	9	89199209	89207827	+	817	protein_coding	B cell leukemia/lymphoma 2 related protein A1b [Source:MGI Symbol;Acc:MGI:1278326]	-
ENSMUSG00000001247	198.023563135571	212.686757296034	259.083696738689	81.5794750775703	66.4301494105015	66.8397820272299	223.264672390098	71.6164688384339	1.64236656404074	2.16900997633259e-10	4.46457861458479e-09	Lsr	7	30957770	30973464	-	2172	protein_coding	lipolysis stimulated lipoprotein receptor [Source:MGI Symbol;Acc:MGI:1927471]	-
ENSMUSG00000086841	974.432780974048	1545.79514034773	749.191484071083	334.79368992873	258.235510384485	279.511815750234	1089.80646846429	290.847005354483	1.90592556085234	2.18495222317286e-10	4.49264983185602e-09	2410006H16Rik	11	62602877	62604807	+	462	processed_transcript	RIKEN cDNA 2410006H16 gene [Source:MGI Symbol;Acc:MGI:1916471]	-
ENSMUSG00000001555	233.314891219138	276.798076480964	405.928968897441	86.8768435891009	88.8854111830654	77.9797456984349	305.347312199181	84.5806668235337	1.85232144421767	2.31353010448964e-10	4.74786303331776e-09	Fkbp10	11	100415697	100424824	+	2935	protein_coding	FK506 binding protein 10 [Source:MGI Symbol;Acc:MGI:104769]	-
ENSMUSG00000025888	49.9960481183868	83.446478939114	104.755862941275	9.53526332075498	5.61381544314097	9.11451573098589	79.3994633329253	8.08786483162728	3.30352908497085	2.34193537471507e-10	4.80153102523393e-09	Casp1	9	5298517	5307265	+	1497	protein_coding	caspase 1 [Source:MGI Symbol;Acc:MGI:96544]	-
ENSMUSG00000032334	252.921184598898	502.714153608809	390.028525415283	95.3526332075497	72.9796007608327	38.4835108641627	381.887954540997	68.9385816108484	2.47043088024449	2.3886729025451e-10	4.89264520865536e-09	Loxl1	9	58287738	58313186	-	3297	protein_coding	lysyl oxidase-like 1 [Source:MGI Symbol;Acc:MGI:106096]	-
ENSMUSG00000043017	92.1495788848698	51.8996393401807	119.7209862186	1.05947370230611	9.35635907190162	6.07634382065726	87.9234014812168	5.49739219828833	3.97891749924265	2.41271036331955e-10	4.93713315652574e-09	Ptgir	7	16906490	16910905	+	3334	protein_coding	prostaglandin I receptor (IP) [Source:MGI Symbol;Acc:MGI:99535]	-
ENSMUSG00000035621	1987.09783403863	2231.68449162777	2549.68287837425	805.200013752642	840.201044656766	1095.76733565853	2256.15506801355	913.722798022645	1.30409313990727	2.41526456855764e-10	4.93761668324518e-09	Midn	10	80148272	80158368	+	4307	protein_coding	midnolin [Source:MGI Symbol;Acc:MGI:1890222]	-
ENSMUSG00000068335	170.574752403908	111.94039857686	135.621429700758	37.0815795807138	28.0690772157049	20.2544794021909	139.378860227175	28.4683787328698	2.29416512251523	2.45654643139303e-10	5.01719578921709e-09	Dok1	6	83030934	83033471	-	1977	protein_coding	docking protein 1 [Source:MGI Symbol;Acc:MGI:893587]	-
ENSMUSG00000040809	3839.8925584259	819.200189585204	153.392513592581	0	0	1.01272397010954	1604.1617538679	0.337574656703181	12.1265721757302	2.47485137486098e-10	5.04973984552573e-09	Chil3	3	106147554	106167564	-	1632	protein_coding	chitinase-like 3 [Source:MGI Symbol;Acc:MGI:1330860]	-
ENSMUSG00000114277	186.259787107716	155.698918020542	143.10399133942	43.4384217945504	30.8759849372754	49.6234745353676	161.687565489226	41.3126270890645	1.97163698099231	2.54880266467253e-10	5.19565496295255e-09	Gm48583	13	60641790	60642009	+	220	processed_pseudogene	predicted gene, 48583 [Source:MGI Symbol;Acc:MGI:6098152]	-
ENSMUSG00000025508	4315.34517288507	4281.21142557137	4463.34801746218	2300.11740770656	2024.71610315951	2424.46118444225	4353.30153863954	2249.76489843611	0.952461366334495	2.55409121104214e-10	5.20145802845311e-09	Rplp2	7	141447370	141451585	+	2072	protein_coding	ribosomal protein, large P2 [Source:MGI Symbol;Acc:MGI:1914436]	-
ENSMUSG00000050721	754.842295120742	722.52439081428	1259.8763159098	300.890531454935	276.012592621098	249.130096646948	912.414333948274	275.34440690766	1.72883078331391	2.69321305723107e-10	5.4743153191924e-09	Plekho2	9	65552698	65580040	-	5547	protein_coding	pleckstrin homology domain containing, family O member 2 [Source:MGI Symbol;Acc:MGI:2143132]	-
ENSMUSG00000046352	952.865858256313	1194.70934481122	410.605569921605	145.147897215937	135.667206542574	196.468450201251	852.726924329712	159.094517986587	2.42219318957325	2.702732587339e-10	5.48842798622453e-09	Gjb2	14	57098600	57104702	-	2406	protein_coding	gap junction protein, beta 2 [Source:MGI Symbol;Acc:MGI:95720]	-
ENSMUSG00000020250	3190.92424755586	3423.3409164778	4324.92062714693	1684.56318666671	1643.91228893312	1601.11659674319	3646.39526372686	1643.19735744767	1.15003798738173	2.75904565244938e-10	5.59212088377513e-09	Txnrd1	10	82833951	82897712	+	7086	protein_coding	thioredoxin reductase 1 [Source:MGI Symbol;Acc:MGI:1354175]	-
ENSMUSG00000028633	1266.56655233247	1494.91314099462	1471.25868220202	654.754748025175	697.048750856671	719.034018777776	1410.91279184303	690.279172553207	1.03125958824423	2.76889534924076e-10	5.60674987923258e-09	Ctps	4	120539868	120570276	-	3316	protein_coding	cytidine 5'-triphosphate synthase [Source:MGI Symbol;Acc:MGI:1858304]	-
ENSMUSG00000042485	212.728283170391	205.563277386598	88.8554194591172	30.7247373668771	17.7770822366131	11.139963671205	169.048993338702	19.8805944248984	3.09159377291984	2.82574958067261e-10	5.71101684701024e-09	Mustn1	14	30879200	30881610	+	1236	protein_coding	musculoskeletal, embryonic nuclear protein 1 [Source:MGI Symbol;Acc:MGI:1913425]	-
ENSMUSG00000023027	543.094326619339	471.167314009875	496.655028766224	226.727372293507	194.612268695554	231.913789155085	503.638889798479	217.751143381382	1.21058294142002	2.83470841875917e-10	5.72369277122350e-09	Atf1	15	100227819	100261244	+	3060	protein_coding	activating transcription factor 1 [Source:MGI Symbol;Acc:MGI:1298366]	TF_bZIP
ENSMUSG00000004677	1588.10976376052	1252.71482407377	1737.82494057937	589.067378482196	654.945135033114	685.614127764161	1526.21650947122	643.20888042649	1.24660786120191	3.00914820790991e-10	6.07015862925161e-09	Myo9b	8	71272714	71360713	+	7496	protein_coding	myosin IXb [Source:MGI Symbol;Acc:MGI:106624]	-
ENSMUSG00000056313	126.460592299449	102.781638693299	191.740641990727	20.1300003438161	32.7472567516557	19.2417554320813	140.327624327825	24.0396708425177	2.54094525351228	3.56087830179978e-10	7.12911932189276e-09	Tcim	8	24437180	24438984	-	1805	protein_coding	transcriptional and immune response regulator [Source:MGI Symbol;Acc:MGI:1916318]	-
ENSMUSG00000028128	1403.81060599078	1436.90766173206	1227.14010874065	542.450535580727	653.073863218733	670.423268212518	1355.9527921545	621.98255567066	1.12393757991535	3.60656749430515e-10	7.2138122782806e-09	F3	3	121723537	121735048	+	2527	protein_coding	coagulation factor III [Source:MGI Symbol;Acc:MGI:88381]	-
ENSMUSG00000004552	76.4645441810622	71.2347990943656	36.4774879884797	3.17842110691833	1.87127181438032	0	61.3922770879692	1.68323097376622	5.19896907137494	3.81322659626619e-10	7.58444005169583e-09	Ctse	1	131638306	131675505	+	3170	protein_coding	cathepsin E [Source:MGI Symbol;Acc:MGI:107361]	-
ENSMUSG00000026480	461.728209093337	182.157557684163	340.456554559144	51.9142114129993	24.3265335869442	65.8270580571203	328.114107112215	47.3559343523546	2.79558477233279	4.07358774424036e-10	8.07331204840358e-09	Ncf2	1	152800194	152836991	+	8478	protein_coding	neutrophil cytosolic factor 2 [Source:MGI Symbol;Acc:MGI:97284]	-
ENSMUSG00000015243	2226.29461327169	1918.25137561256	2624.50849476087	1059.47370230611	974.932615292149	1006.64762628889	2256.35149454838	1013.68464796238	1.15459259922824	4.09360189572857e-10	8.10426650397862e-09	Abca1	4	53030787	53159895	-	10363	protein_coding	ATP-binding cassette, sub-family A (ABC1), member 1 [Source:MGI Symbol;Acc:MGI:99607]	-
ENSMUSG00000115338	505.842369197796	366.350395342452	429.311974018261	181.170003094345	132.860298821003	146.844975665884	433.834912852836	153.625092527077	1.49922974011238	4.34040151574683e-10	8.54521562739733e-09	Pnp	14	50931082	50965237	+	3979	protein_coding	purine-nucleoside phosphorylase [Source:MGI Symbol;Acc:MGI:97365]	-
ENSMUSG00000020227	376.440832891383	111.94039857686	123.462267037931	23.3084214507344	22.4552617725639	19.2417554320813	203.947832835391	21.6684795517932	3.23458318092428	4.3937269976565e-10	8.64221352761576e-09	Irak3	10	120141648	120202130	-	3676	protein_coding	interleukin-1 receptor-associated kinase 3 [Source:MGI Symbol;Acc:MGI:1921164]	-
ENSMUSG00000020374	444.082545051553	405.020714850822	372.25744152346	84.7578961844887	132.860298821003	154.94676742676	407.120233808611	124.188320810751	1.71147832740518	4.51191560467895e-10	8.85832499639364e-09	Rasgef1c	11	49901835	49980994	+	3563	protein_coding	RasGEF domain family, member 1C [Source:MGI Symbol;Acc:MGI:1921813]	-
ENSMUSG00000021877	2757.62516386318	2901.2916031148	3099.65115881594	1593.44844826839	1613.03630399584	1525.16229898497	2919.52264193131	1577.21568374973	0.888360352717822	4.54166645022861e-10	8.90852474426978e-09	Arf4	14	26638074	26665084	+	3603	protein_coding	ADP-ribosylation factor 4 [Source:MGI Symbol;Acc:MGI:99433]	-
ENSMUSG00000027078	158.810976376052	341.927035652955	239.4419724372	60.3900010314482	54.2668826170294	40.5089588043817	246.726661488736	51.7219474842864	2.25406654885938	4.78272691328559e-10	9.34694024833117e-09	Ube2l6	2	84798828	84810335	+	1996	protein_coding	ubiquitin-conjugating enzyme E2L 6 [Source:MGI Symbol;Acc:MGI:1914500]	-
ENSMUSG00000025134	700.924988326403	881.276228796009	885.748233976674	377.172638020975	372.383091061685	358.504285418778	822.649817033029	369.353338167146	1.15531363572626	5.21173242135521e-10	1.01388423780556e-08	Alyref	11	120592121	120598365	-	3839	protein_coding	Aly/REF export factor [Source:MGI Symbol;Acc:MGI:1341044]	-
ENSMUSG00000001082	461.728209093337	386.703195083699	486.366506513063	177.991581987426	199.290448231505	173.175798888732	444.9326368967	183.485943035888	1.27759726760009	5.22472720199833e-10	1.01537476477214e-08	Mfsd10	5	34633642	34637212	-	2894	protein_coding	major facilitator superfamily domain containing 10 [Source:MGI Symbol;Acc:MGI:1915544]	-
ENSMUSG00000026923	1526.34993961428	1275.10290378914	2131.59474681398	541.391061878421	566.059723850048	640.041549109232	1644.34919673913	582.4974449459	1.49732482580055	5.22892741036068e-10	1.01537476477214e-08	Notch1	2	26457903	26516663	-	14232	protein_coding	notch 1 [Source:MGI Symbol;Acc:MGI:97363]	-
ENSMUSG00000058818	204.885765818487	33.5821195730581	70.149015362461	3.17842110691833	0	3.03817191032863	102.872300251335	2.07219767241565	5.6631652343176	5.23468177566542e-10	1.01556640423702e-08	Pirb	7	3711409	3720391	-	4471	protein_coding	paired Ig-like receptor B [Source:MGI Symbol;Acc:MGI:894311]	-
ENSMUSG00000024165	307.818806062225	524.084593337118	554.644881465858	130.315265383651	145.023565614475	131.654116114241	462.1827602884	135.664315704122	1.76808006591997	5.35961134055388e-10	1.03791309796799e-08	Jpt2	17	24937419	24960689	-	4840	protein_coding	Jupiter microtubule associated homolog 2 [Source:MGI Symbol;Acc:MGI:1196260]	-
ENSMUSG00000019487	412.712475643938	316.486035976396	356.356998041302	154.683160536692	123.503939749101	116.463256562598	361.851836553879	131.550118949464	1.46103739053128	5.6161589795196e-10	1.08463661452155e-08	Trip10	17	57249455	57263665	+	3180	protein_coding	thyroid hormone receptor interactor 10 [Source:MGI Symbol;Acc:MGI:2146901]	-
ENSMUSG00000068523	926.397362193638	1001.35774726937	1118.64296498004	502.190534893095	407.001619627721	365.593353209545	1015.46602481435	424.928502576787	1.25737040105181	5.67464042198457e-10	1.09458278533462e-08	Gng5	3	146499807	146505572	+	2765	protein_coding	guanine nucleotide binding protein (G protein), gamma 5 [Source:MGI Symbol;Acc:MGI:109164]	-
ENSMUSG00000037563	4924.12058232661	4990.50649655384	4970.29156848157	2854.22215401266	2321.31268573879	2464.97014324663	4961.63954912067	2546.83499433269	0.96224533331343	5.67793623976507e-10	1.09458278533462e-08	Rps16	7	28350652	28353155	+	1266	protein_coding	ribosomal protein S16 [Source:MGI Symbol;Acc:MGI:98118]	-
ENSMUSG00000032518	13569.5156481316	11843.2941694318	12617.4695631946	7121.78222690166	5884.21422031893	6016.5931064208	12676.759793586	6340.86318454713	0.999484876182186	5.76662641880409e-10	1.11067518963259e-08	Rpsa	9	120127689	120132369	+	3170	protein_coding	ribosomal protein SA [Source:MGI Symbol;Acc:MGI:105381]	-
ENSMUSG00000004328	352.913280835671	134.328478292232	317.073549438324	58.271053626836	29.9403490300852	28.3562711630672	268.105102855409	38.8558912733295	2.79018039357795	5.86505864313604e-10	1.12798306624702e-08	Hif3a	7	17031507	17062427	-	6710	protein_coding	hypoxia inducible factor 3, alpha subunit [Source:MGI Symbol;Acc:MGI:1859778]	-
ENSMUSG00000039646	324.48415543502	336.838835717643	347.003795992974	134.553160192876	153.444288779187	119.501428472926	336.108929048546	135.83295914833	1.30607292935907	5.86707932307621e-10	1.12798306624702e-08	Vasn	16	4639941	4650802	+	3007	protein_coding	vasorin [Source:MGI Symbol;Acc:MGI:2177651]	-
ENSMUSG00000030199	671.515548256764	810.041429701643	708.972715263272	315.72316328722	343.37837793879	353.440665568231	730.176564407226	337.514068931414	1.11288302027712	5.93573833954896e-10	1.13922680956907e-08	Etv6	6	134035700	134270158	+	5983	protein_coding	ets variant 6 [Source:MGI Symbol;Acc:MGI:109336]	ETS
ENSMUSG00000060550	75.4842295120742	67.1642391461161	61.7311335189657	12.7136844276733	7.4850872575213	9.11451573098589	68.126534059052	9.7710958053935	2.80965066102983	5.93625837302446e-10	1.13922680956907e-08	H2-Q7	17	35439155	35443773	+	4265	protein_coding	histocompatibility 2, Q region locus 7 [Source:MGI Symbol;Acc:MGI:95936]	-
ENSMUSG00000025608	1919.45612187846	2641.7934064139	4469.89525889601	873.006330700233	741.023638494609	749.415737881062	3010.38159572946	787.815235691968	1.9341597426129	6.00288814387578e-10	1.15097680684826e-08	Podxl	6	31519488	31563981	-	5488	protein_coding	podocalyxin-like [Source:MGI Symbol;Acc:MGI:1351317]	-
ENSMUSG00000038402	227.433003205211	349.050515562391	381.610643571788	97.471580612162	87.0141393686851	102.285120981064	319.364720779797	95.590280320637	1.74107169912233	6.29649957123528e-10	1.20294200777089e-08	Foxf2	13	31625816	31631403	+	2363	protein_coding	forkhead box F2 [Source:MGI Symbol;Acc:MGI:1347479]	Fork
ENSMUSG00000025650	79.4054881880261	121.099158460422	193.611282400392	12.7136844276733	23.3908976797541	18.2290314619718	131.371976349613	18.111204523133	2.85396571886544	6.72209242833888e-10	1.27966052643856e-08	Col7a1	9	108953586	108984875	+	10287	protein_coding	collagen, type VII, alpha 1 [Source:MGI Symbol;Acc:MGI:88462]	-
ENSMUSG00000078763	201.944821811523	64.111319184929	31.8008869643156	4.23789480922443	1.87127181438032	1.01272397010954	99.2856759869226	2.3739635312381	5.40006024238728	6.96517949894437e-10	1.32121330085942e-08	Slfn1	11	83116849	83122670	+	1864	protein_coding	schlafen 1 [Source:MGI Symbol;Acc:MGI:1313259]	-
ENSMUSG00000091649	44.1141601044589	83.446478939114	81.3728578204547	7.41631591614276	8.42072316471146	6.07634382065726	69.6444989546759	7.30446096717049	3.25030122521139	6.99103858259823e-10	1.32493864667711e-08	Phf11b	14	59320964	59341351	-	1184	protein_coding	PHD finger protein 11B [Source:MGI Symbol;Acc:MGI:3645789]	-
ENSMUSG00000046733	115.677130940581	28.4939196377462	81.3728578204547	3.17842110691833	1.87127181438032	4.05089588043817	75.1813027995941	3.03352960057894	4.64118968261072	7.03883723869151e-10	1.3328116520765e-08	Gprc5a	6	135065651	135084709	+	2083	protein_coding	G protein-coupled receptor, family C, group 5, member A [Source:MGI Symbol;Acc:MGI:1891250]	-
ENSMUSG00000043895	153.909403031112	236.092476998469	273.113499811181	52.9736851153054	32.7472567516557	59.7507142364631	221.038459946921	48.4905520344747	2.19169751567358	7.12776582563972e-10	1.34845175504243e-08	S1pr2	9	20962361	20976781	-	7971	protein_coding	sphingosine-1-phosphate receptor 2 [Source:MGI Symbol;Acc:MGI:99569]	-
ENSMUSG00000035873	212.728283170391	162.822397929979	144.974631749086	55.0926325199176	37.4254362876065	31.3944430733959	173.508437616485	41.3041706269733	2.07336080027952	7.20075541419946e-10	1.36105139159962e-08	Pawr	10	108332121	108414240	+	1745	protein_coding	PRKC, apoptosis, WT1, regulator [Source:MGI Symbol;Acc:MGI:2149961]	-
ENSMUSG00000035697	339.18887546984	227.95135710197	404.058328487775	79.4605276729581	98.2417702549671	99.2469490707353	323.732853686528	92.3164156662202	1.8098100064666	7.33642811119406e-10	1.38423907550625e-08	Arhgap45	10	80016653	80031472	+	4478	protein_coding	Rho GTPase activating protein 45 [Source:MGI Symbol;Acc:MGI:1917969]	-
ENSMUSG00000060594	238.216464564078	152.645998059355	227.282809774374	64.6278958406726	53.3312467098393	41.5216827744913	206.048424132602	53.1602751083344	1.95616568878641	7.60959317179866e-10	1.43197485641038e-08	Layn	9	51054640	51077094	-	2409	protein_coding	layilin [Source:MGI Symbol;Acc:MGI:2685357]	-
ENSMUSG00000058587	1142.06658937099	1262.8912239444	1673.2878464459	533.974745962279	566.059723850048	574.214491052111	1359.41521992043	558.082986954813	1.28449965013979	7.78719434724835e-10	1.4602360386011e-08	Tmod3	9	75497707	75559657	-	11151	protein_coding	tropomodulin 3 [Source:MGI Symbol;Acc:MGI:1355315]	-
ENSMUSG00000062997	3162.49512215521	3539.35187500291	3338.15781104831	1856.1979264403	1572.80395998666	1766.19060387104	3346.66826940214	1731.73083009934	0.950658266177393	8.16400901389359e-10	1.52686321346761e-08	Rpl35	2	39001580	39005624	-	1241	protein_coding	ribosomal protein L35 [Source:MGI Symbol;Acc:MGI:1913739]	-
ENSMUSG00000014867	2725.27477978657	2327.34265041163	2900.42795518655	1386.8510763187	1250.00957200606	1184.88704502817	2651.01512846159	1273.91589778431	1.05744763913562	8.27166990316917e-10	1.54175473793729e-08	Surf4	2	26920040	26933928	-	3281	protein_coding	surfeit gene 4 [Source:MGI Symbol;Acc:MGI:98445]	-
ENSMUSG00000036693	681.318694946644	846.676469235888	850.206066193027	353.86421657024	340.571470217219	378.758764820969	792.73374345852	357.731483869476	1.14814384105414	8.28987462591247e-10	1.54362682938101e-08	Nop14	5	34638536	34660148	-	2730	protein_coding	NOP14 nucleolar protein [Source:MGI Symbol;Acc:MGI:1922666]	-
ENSMUSG00000003970	8822.83202089179	9296.14128181471	9666.53431694712	5409.67272397499	4936.4150463353	5176.03221122988	9261.83587321787	5174.03999384672	0.840052834595421	8.30210444149526e-10	1.54455396342997e-08	Rpl8	15	76904078	76906314	+	1359	protein_coding	ribosomal protein L8 [Source:MGI Symbol;Acc:MGI:1350927]	-
ENSMUSG00000006390	1016.58631174053	1467.43686134393	2362.61883740769	457.692639396239	357.412916546642	437.496755087323	1615.54733683072	417.534103676735	1.95240006642557	8.3673069385692e-10	1.55532611173997e-08	Elovl1	4	118428093	118432953	+	2726	protein_coding	elongation of very long chain fatty acids (FEN1/Elo2, SUR4/Elo3, yeast)-like 1 [Source:MGI Symbol;Acc:MGI:1858959]	-
ENSMUSG00000004451	1137.16501602605	791.723909934521	1215.91626628266	382.470006532505	386.417629669537	431.420411266666	1048.26839741441	400.102682489569	1.38979146560803	8.51256906038523e-10	1.57957095927113e-08	Ralb	1	119470305	119504794	-	4930	protein_coding	v-ral simian leukemia viral oncogene B [Source:MGI Symbol;Acc:MGI:1927244]	-
ENSMUSG00000052384	235.275520557114	213.704397283097	416.217491150602	78.401053970652	64.5588775961212	49.6234745353676	288.399136330271	64.1944687007136	2.16889597535894	8.57068413810263e-10	1.58805551864479e-08	Nrros	16	32142785	32165594	-	4177	protein_coding	negative regulator of reactive oxygen species [Source:MGI Symbol;Acc:MGI:2445095]	-
ENSMUSG00000022475	627.401388152305	728.630230736654	823.081780252876	277.5821100042	301.274762115232	341.287977926916	726.371133047278	306.71495001545	1.24378861877024	8.59447180988514e-10	1.59061197649151e-08	Hdac7	15	97792664	97844502	-	6755	protein_coding	histone deacetylase 7 [Source:MGI Symbol;Acc:MGI:1891835]	-
ENSMUSG00000069793	121.559018954509	124.152078421609	87.9200992542844	8.47578961844887	25.2621694941344	17.2163074918622	111.210398876801	16.9847555348152	2.70004498585172	8.61032242445997e-10	1.59216222470353e-08	Slfn9	11	82978390	82991830	-	5965	protein_coding	schlafen 9 [Source:MGI Symbol;Acc:MGI:2445121]	-
ENSMUSG00000078122	226.452688536223	40.7055994824946	41.1540890126438	1.05947370230611	0.935635907190162	3.03817191032863	102.770792343787	1.6777605066083	5.94225332554064	8.77304897674523e-10	1.62084552734282e-08	F630028O10Rik	X	96239926	96243636	+	3295	antisense	RIKEN cDNA F630028O10 gene [Source:MGI Symbol;Acc:MGI:3641813]	-
ENSMUSG00000039680	680.338380277656	889.417348692508	479.819265079233	228.846319698119	204.904263674646	217.735653573552	683.191664683132	217.162078982106	1.65345822237242	9.39116381786888e-10	1.73054127723393e-08	Mrps6	16	92058270	92112227	+	1533	protein_coding	mitochondrial ribosomal protein S6 [Source:MGI Symbol;Acc:MGI:2153111]	-
ENSMUSG00000071415	3888.9082918753	4970.15369681259	4099.50845778222	2195.22951117826	1847.88091670057	2049.75331550172	4319.52348215671	2030.95458112685	1.08878572446814	9.81344845161619e-10	1.8005691551794e-08	Rpl23	11	97777527	97782437	-	1770	protein_coding	ribosomal protein L23 [Source:MGI Symbol;Acc:MGI:1929455]	-
ENSMUSG00000059336	1038.15323445827	913.840708382004	799.698775132055	322.080005501057	397.645260555819	424.331343475899	917.230905990776	381.352203177592	1.26564355769722	9.87434083012217e-10	1.81018251603496e-08	Slc14a1	18	78100091	78142119	-	3995	protein_coding	solute carrier family 14 (urea transporter), member 1 [Source:MGI Symbol;Acc:MGI:1351654]	-
ENSMUSG00000022483	99.9920962367736	104.816918667424	180.516799532733	21.1894740461222	23.3908976797541	28.3562711630672	128.441938145643	24.3122142963145	2.4019088520175	1.00363537751763e-09	1.83830101563892e-08	Col2a1	15	97975602	98004695	-	9243	protein_coding	collagen, type II, alpha 1 [Source:MGI Symbol;Acc:MGI:88452]	-
ENSMUSG00000073421	156.850347038076	90.5699588485506	76.6962567962907	19.07052664151	7.4850872575213	5.06361985054772	108.038854227639	10.539744583193	3.36794706936159	1.01887503255475e-09	1.86461133535063e-08	H2-Ab1	17	34263209	34269418	+	1637	protein_coding	histocompatibility 2, class II antigen A, beta 1 [Source:MGI Symbol;Acc:MGI:103070]	-
ENSMUSG00000025362	4616.30177626438	5542.06736954164	5790.56738811995	2798.07004779043	2396.16355831401	2538.89899306463	5316.31217797532	2577.71086638969	1.04442865117538	1.02099189331755e-09	1.86528038691685e-08	Rps26	10	128624534	128626747	-	1544	protein_coding	ribosomal protein S26 [Source:MGI Symbol;Acc:MGI:1351628]	-
ENSMUSG00000027808	1901.81045783667	2686.56956584465	2543.13563694042	1087.02001856607	1003.00169250785	1025.88938172097	2377.17188687391	1038.63703093163	1.19462183162436	1.03289112994864e-09	1.88540247216503e-08	Serp1	3	58519817	58525892	-	4611	protein_coding	stress-associated endoplasmic reticulum protein 1 [Source:MGI Symbol;Acc:MGI:92638]	-
ENSMUSG00000029082	125.480277630461	54.9525593013677	64.5370941334641	0	0.935635907190162	0	81.6566436884309	0.311878635730054	7.83059674558493	1.04276759401189e-09	1.90180096640764e-08	Bst1	5	43818885	43843986	+	3317	protein_coding	bone marrow stromal cell antigen 1 [Source:MGI Symbol;Acc:MGI:105370]	-
ENSMUSG00000059326	452.905377072445	400.950154902572	539.679758188533	187.526845308181	201.161720045885	176.213970799061	464.51176338785	188.300845384376	1.30267831632523	1.07291121972842e-09	1.95343203441494e-08	Csf2ra	19	61224402	61228418	-	1849	protein_coding	colony stimulating factor 2 receptor, alpha, low-affinity (granulocyte-macrophage) [Source:MGI Symbol;Acc:MGI:1339754]	-
ENSMUSG00000032715	179.3975844248	101.763998706237	131.880148881427	36.0221058784077	18.7127181438032	20.2544794021909	137.680577337488	24.9964344748006	2.46752554854165	1.12525393498687e-09	2.04523543712375e-08	Trib3	2	152337422	152344032	-	2125	protein_coding	tribbles pseudokinase 3 [Source:MGI Symbol;Acc:MGI:1345675]	-
ENSMUSG00000024360	2851.73537208602	3311.40051790094	3382.11786067545	1691.97950258285	1689.75844838543	1635.54921172691	3181.7512502208	1672.42905423173	0.927883517006306	1.15798651831494e-09	2.10201920036076e-08	Etf1	18	34902785	34932007	-	3709	protein_coding	eukaryotic translation termination factor 1 [Source:MGI Symbol;Acc:MGI:2385071]	-
ENSMUSG00000021904	522.507718570591	741.859550568465	1432.91055380387	218.251582675058	139.409750171334	184.315762559937	899.092607647642	180.65903180211	2.31605672960785	1.15846894245776e-09	2.10201920036076e-08	Sema3g	14	31217860	31230352	+	4540	protein_coding	sema domain, immunoglobulin domain (Ig), short basic domain, secreted, (semaphorin) 3G [Source:MGI Symbol;Acc:MGI:3041242]	-
ENSMUSG00000047180	147.047200348196	44.7761594307441	86.0494588446188	8.47578961844887	9.35635907190162	7.0890677907668	92.6242728745198	8.30707216037243	3.47764061764319	1.2333133511364e-09	2.23098793765939e-08	Neurl3	1	36264597	36274679	-	3217	protein_coding	neuralized E3 ubiquitin protein ligase 3 [Source:MGI Symbol;Acc:MGI:2429944]	-
ENSMUSG00000029380	1920.43643654745	246.268876869093	299.3024655465	0	0	2.02544794021909	822.002592987679	0.675149313406362	10.2584931727385	1.23333325453816e-09	2.23098793765939e-08	Cxcl1	5	90891241	90893115	+	1875	protein_coding	chemokine (C-X-C motif) ligand 1 [Source:MGI Symbol;Acc:MGI:108068]	-
ENSMUSG00000024778	241.157408571042	135.346118279295	151.521873182916	38.1410532830199	14.0345386078524	9.11451573098589	176.008466677751	20.4300358739527	3.11414211052566	1.23373570113734e-09	2.23098793765939e-08	Fas	19	34290659	34327770	+	1801	protein_coding	Fas (TNF receptor superfamily member 6) [Source:MGI Symbol;Acc:MGI:95484]	-
ENSMUSG00000027398	891.10603411007	168.928237852353	101.949902326777	0	1.87127181438032	1.01272397010954	387.3280580964	0.961331928163289	8.62453839086012	1.23495428993807e-09	2.23129739476343e-08	Il1b	2	129364570	129371139	-	1907	protein_coding	interleukin 1 beta [Source:MGI Symbol;Acc:MGI:96543]	-
ENSMUSG00000048677	127.440906968437	157.734197994667	232.89473100337	41.3194743899382	30.8759849372754	44.5598546848199	172.689945322158	38.9184380040112	2.15265057704518	1.26355951714335e-09	2.28104617238879e-08	Tpcn2	7	145186524	145284011	-	5256	protein_coding	two pore segment channel 2 [Source:MGI Symbol;Acc:MGI:2385297]	-
ENSMUSG00000056529	432.318769023698	128.222638369858	147.780592363584	34.9626321761016	23.3908976797541	13.1654116114241	236.10733325238	23.8396471557599	3.30999296634844	1.40876898767285e-09	2.53673685337337e-08	Ptafr	4	132564067	132582683	+	3637	protein_coding	platelet-activating factor receptor [Source:MGI Symbol;Acc:MGI:106066]	-
ENSMUSG00000056076	2818.40467334043	3317.50635782331	3710.41525257177	1627.35160674218	1560.64069319319	1602.1293207133	3282.10876124517	1596.70720688289	1.03959819469231	1.41788148608741e-09	2.55098913991841e-08	Eif3b	5	140419328	140443360	+	3346	protein_coding	eukaryotic translation initiation factor 3, subunit B [Source:MGI Symbol;Acc:MGI:106478]	-
ENSMUSG00000025510	1188.14137881343	2003.7331345258	2377.58396068501	642.041063597502	541.733190263104	452.687614638966	1856.48615800808	545.487289499857	1.76712200223201	1.5123571687329e-09	2.71637710019799e-08	Cd151	7	141467392	141471473	+	2741	protein_coding	CD151 antigen [Source:MGI Symbol;Acc:MGI:1096360]	-
ENSMUSG00000013974	300.956603379309	55.9701992884301	33.6715273739813	2.11894740461222	0	4.05089588043817	130.19944334724	2.05661442835013	6.00437519270268	1.53696320131221e-09	2.75592509380073e-08	Mcemp1	8	3665754	3669259	+	1494	protein_coding	mast cell expressed membrane protein 1 [Source:MGI Symbol;Acc:MGI:1916439]	-
ENSMUSG00000017652	64.7007681532064	64.111319184929	132.815469086259	13.7731581299794	6.54945135033114	7.0890677907668	87.2091854747983	9.13722575702578	3.26505936860835	1.5653105790888e-09	2.8043941089781e-08	Cd40	2	165055627	165072948	+	3406	protein_coding	CD40 antigen [Source:MGI Symbol;Acc:MGI:88336]	-
ENSMUSG00000024014	969.531207629109	354.138715497703	404.058328487775	100.65000171908	103.855585698108	123.552324353364	575.909417204862	109.352637256851	2.39686701024184	1.63936924828151e-09	2.93214472937807e-08	Pim1	17	29490812	29496111	+	2638	protein_coding	proviral integration site 1 [Source:MGI Symbol;Acc:MGI:97584]	-
ENSMUSG00000070034	49.0157334493988	67.1642391461161	72.0196557721266	3.17842110691833	9.35635907190162	7.0890677907668	62.7332094558805	6.54128265652892	3.24682595698054	1.67093220656057e-09	2.98108859833779e-08	Sp110	1	85576899	85598817	-	6781	protein_coding	Sp110 nuclear body protein [Source:MGI Symbol;Acc:MGI:1923364]	SAND
ENSMUSG00000033191	717.590337699199	517.978753414744	807.181336770718	258.51158336269	195.547904602744	260.270060318153	680.916809294887	238.109849427862	1.51689243346615	1.67502857126728e-09	2.98589611925821e-08	Tie1	4	118471191	118490061	-	4917	protein_coding	tyrosine kinase with immunoglobulin-like and EGF-like domains 1 [Source:MGI Symbol;Acc:MGI:99906]	-
ENSMUSG00000026222	156.850347038076	196.404517503037	197.352563219724	37.0815795807138	40.232344009177	65.8270580571203	183.535809253612	47.7136605490037	1.94386313505315	1.71291493498313e-09	3.05087909239219e-08	Sp100	1	85649988	85709998	+	7556	protein_coding	nuclear antigen Sp100 [Source:MGI Symbol;Acc:MGI:109561]	SAND
ENSMUSG00000063060	312.720379407164	101.763998706237	186.12872076173	30.7247373668771	35.5541644732262	27.3435471929577	200.20436629171	31.2074830110203	2.68065150057599	1.74765760076813e-09	3.11015891491751e-08	Sox7	14	63943673	63950732	+	3299	protein_coding	SRY (sex determining region Y)-box 7 [Source:MGI Symbol;Acc:MGI:98369]	HMG
ENSMUSG00000031465	1648.88927323778	521.031673375931	694.94291219078	140.910002406712	193.676632788364	179.252142709389	954.954619601496	171.279592634822	2.47868387761785	1.76575297522557e-09	3.13973872105636e-08	Angpt2	8	18690263	18741562	-	3690	protein_coding	angiopoietin 2 [Source:MGI Symbol;Acc:MGI:1202890]	-
ENSMUSG00000020812	120.578704285521	199.457437464224	119.7209862186	18.0110529392038	37.4254362876065	26.3308232228481	146.585709322782	27.2557708165528	2.42044389170882	1.78253778520431e-09	3.16694077568159e-08	1810032O08Rik	11	116671660	116675799	+	2776	protein_coding	RIKEN cDNA 1810032O08 gene [Source:MGI Symbol;Acc:MGI:1913543]	-
ENSMUSG00000048534	181.358213762776	55.9701992884301	59.8604931093	7.41631591614276	5.61381544314097	9.11451573098589	99.0629687201686	7.38154903008988	3.74994667269898	1.81837637320123e-09	3.22792112516105e-08	Jaml	9	45079183	45108534	+	3108	protein_coding	junction adhesion molecule like [Source:MGI Symbol;Acc:MGI:2685484]	-
ENSMUSG00000019850	1277.35001369133	258.480556713841	361.968919270299	64.6278958406726	72.9796007608327	74.9415737881062	632.599829891824	70.8496901298705	3.15825673178302	1.85525394849649e-09	3.28790512569653e-08	Tnfaip3	10	19000910	19015657	-	7226	protein_coding	tumor necrosis factor, alpha-induced protein 3 [Source:MGI Symbol;Acc:MGI:1196377]	-
ENSMUSG00000033213	135.283424320341	42.7408794566194	45.8306900368078	1.05947370230611	2.80690772157049	5.06361985054772	74.618331271256	2.97666709147477	4.64108737077303	1.86050671624062e-09	3.29447332247362e-08	AA467197	2	122636986	122641191	+	1203	protein_coding	expressed sequence AA467197 [Source:MGI Symbol;Acc:MGI:3034182]	-
ENSMUSG00000006589	650.928940208016	626.866232030417	766.962567962907	326.317900310281	325.601295702177	293.689951331768	681.585913400447	315.203049114742	1.11281395768767	1.90318842814584e-09	3.36725248308661e-08	Aprt	8	122574635	122576909	-	1615	protein_coding	adenine phosphoribosyl transferase [Source:MGI Symbol;Acc:MGI:88061]	-
ENSMUSG00000020358	3617.36112856563	4469.47482317791	4677.5363443689	2110.47161499377	2091.14625257001	2118.61854546917	4254.79076537081	2106.74547101098	1.01409351678405	1.91011007235685e-09	3.37545175358616e-08	Hnrnpab	11	51600100	51606847	-	2782	protein_coding	heterogeneous nuclear ribonucleoprotein A/B [Source:MGI Symbol;Acc:MGI:1330294]	-
ENSMUSG00000034205	96.0708375608217	367.368035329514	326.426751486652	27.5463162599588	43.0392517307475	18.2290314619718	263.288541458996	29.604866484226	3.14977337540141	1.91099183871228e-09	3.37545175358616e-08	Loxl2	14	69609068	69695834	+	5405	protein_coding	lysyl oxidase-like 2 [Source:MGI Symbol;Acc:MGI:2137913]	-
ENSMUSG00000000031	37.2519574215431	243.215956907905	61.7311335189657	5.29736851153054	0	2.02544794021909	114.066349282805	2.44093881724988	5.5781700101711	1.94220481299609e-09	3.42207170607466e-08	H19	7	142575529	142578143	-	2460	lincRNA	H19, imprinted maternally expressed transcript [Source:MGI Symbol;Acc:MGI:95891]	-
ENSMUSG00000000957	649.948625539028	720.489110840155	839.917543939866	340.091058440261	330.279475238127	345.338873807354	736.785093439683	338.569802495247	1.1220961516315	2.00041330630703e-09	3.51881125111085e-08	Mmp14	14	54431612	54445364	+	5960	protein_coding	matrix metallopeptidase 14 (membrane-inserted) [Source:MGI Symbol;Acc:MGI:101900]	-
ENSMUSG00000017697	87.2480055399299	105.834558654486	227.282809774374	23.3084214507344	18.7127181438032	18.2290314619718	140.12179132293	20.0833903521698	2.80524209532257	2.01272030367763e-09	3.53462225135539e-08	Ada	2	163726584	163750239	-	2002	protein_coding	adenosine deaminase [Source:MGI Symbol;Acc:MGI:87916]	-
ENSMUSG00000041974	149.007829686172	217.774957231346	266.566258377352	56.1521062222237	62.6876057817409	46.585302625039	211.116348431623	55.1416715430012	1.93613206175496	2.021699636788e-09	3.54746669381038e-08	Spidr	16	15889224	16146851	-	6952	protein_coding	scaffolding protein involved in DNA repair [Source:MGI Symbol;Acc:MGI:1924834]	-
ENSMUSG00000026068	232.33457655015	53.9349193143054	41.1540890126438	1.05947370230611	0	0	109.141194959033	0.353157900768703	8.24895420470942	2.07580419039019e-09	3.63342488608807e-08	Il18rap	1	40515362	40551705	+	6752	protein_coding	interleukin 18 receptor accessory protein [Source:MGI Symbol;Acc:MGI:1338888]	-
ENSMUSG00000005057	283.310939337525	249.32179683028	421.829412379599	84.7578961844887	106.662493419679	95.1960531902971	318.154049515801	95.5388142648214	1.73505309543827	2.09734018933626e-09	3.66810679090649e-08	Sh2b2	5	136218147	136246556	-	5406	protein_coding	SH2B adaptor protein 2 [Source:MGI Symbol;Acc:MGI:1345171]	-
ENSMUSG00000020715	503.88173985982	429.444074540318	483.560545898564	198.121582331242	224.552617725639	167.099455068075	472.295453432901	196.591218374985	1.26386113142798	2.13858749891062e-09	3.73717726839984e-08	Ern1	11	106394650	106487852	-	8173	protein_coding	endoplasmic reticulum (ER) to nucleus signalling 1 [Source:MGI Symbol;Acc:MGI:1930134]	-
ENSMUSG00000030413	714.649393692235	298.168516209273	368.516160704128	118.661054658284	55.2025185242196	80.0051936386539	460.444690201879	84.6229222737192	2.44601644004535	2.20998186251828e-09	3.85877324880036e-08	Pglyrp1	7	18871331	18890459	+	1837	protein_coding	peptidoglycan recognition protein 1 [Source:MGI Symbol;Acc:MGI:1345092]	-
ENSMUSG00000081051	771.507644493537	687.924631254159	786.604292264396	367.63737470022	305.952941651183	373.695144970422	748.678856004031	349.095153773941	1.10152709104379	2.32172287081729e-09	4.04393627098528e-08	Gm15427	1	95498621	95499151	+	531	processed_pseudogene	predicted pseudogene 15427 [Source:MGI Symbol;Acc:MGI:3642341]	-
ENSMUSG00000043702	665.633660242836	705.22451103422	770.703848782238	335.853163631036	372.383091061685	322.046222494835	713.854006686431	343.427492395852	1.05529355912648	2.33819424925499e-09	4.06929852104818e-08	Pde12	14	26659958	26669883	-	7725	protein_coding	phosphodiesterase 12 [Source:MGI Symbol;Acc:MGI:2443226]	-
ENSMUSG00000031616	322.523526097044	282.903916403338	429.311974018261	81.5794750775703	123.503939749101	116.463256562598	344.913138839548	107.182223796423	1.68493474540462	2.44673963609371e-09	4.25340939857696e-08	Ednra	8	77663031	77724464	-	5476	protein_coding	endothelin receptor type A [Source:MGI Symbol;Acc:MGI:105923]	-
ENSMUSG00000031805	324.48415543502	487.449553802873	611.69941396066	156.802107941304	145.023565614475	114.437808622378	474.544374399518	138.754494059386	1.77433897505865	2.46357894766681e-09	4.2770300524204e-08	Jak3	8	71676296	71690575	+	5352	protein_coding	Janus kinase 3 [Source:MGI Symbol;Acc:MGI:99928]	-
ENSMUSG00000024810	1979.25531668672	10031.8949924608	11516.5976821064	850.757382951805	925.343912211071	1202.10335252003	7842.58266375132	992.734882560968	2.98184583090903	2.48239389367281e-09	4.3061852380308e-08	Il33	19	29925114	29960718	+	2886	protein_coding	interleukin 33 [Source:MGI Symbol;Acc:MGI:1924375]	-
ENSMUSG00000017677	1440.08224874334	1496.94842096874	1457.22887912952	846.51948814258	748.50872575213	773.721113163691	1464.7531829472	789.583109019467	0.8917463040727	2.51340567742789e-09	4.35643350208046e-08	Wsb1	11	79239372	79254671	-	3987	protein_coding	WD repeat and SOCS box-containing 1 [Source:MGI Symbol;Acc:MGI:1926139]	-
ENSMUSG00000032041	290.173142020441	209.633837334847	289.949263498172	99.5905280167742	87.9497752758753	91.1451573098589	263.252080951153	92.8951535341695	1.50407579428072	2.54709821881089e-09	4.41124278513086e-08	Tirap	9	35184551	35200291	-	4929	protein_coding	toll-interleukin 1 receptor (TIR) domain-containing adaptor protein [Source:MGI Symbol;Acc:MGI:2152213]	-
ENSMUSG00000031377	111.755872264629	123.134438434546	130.944828676594	36.0221058784077	21.5196258653737	34.4326149837245	121.94504645859	30.6581155758353	1.99736169971263	2.60710923800526e-09	4.50784423603799e-08	Bmx	X	164192842	164258193	-	3092	protein_coding	BMX non-receptor tyrosine kinase [Source:MGI Symbol;Acc:MGI:1101778]	-
ENSMUSG00000021493	1172.45634410962	856.852869106512	792.216213493393	350.685795463322	364.898003804163	408.127759954146	940.508475569841	374.570519740544	1.32811418800632	2.64056928772136e-09	4.56199569886783e-08	Pdlim7	13	55495795	55513676	-	4849	protein_coding	PDZ and LIM domain 7 [Source:MGI Symbol;Acc:MGI:1914649]	-
ENSMUSG00000026821	2961.53061501268	3669.60979334689	3155.77037110591	1720.58529254512	1691.62972019981	1641.62555554757	3262.30359315516	1684.61352276417	0.953434348401925	2.69115468878437e-09	4.64562213780265e-08	Ralgds	2	28513125	28553081	+	6159	protein_coding	ral guanine nucleotide dissociation stimulator [Source:MGI Symbol;Acc:MGI:107485]	-
ENSMUSG00000034786	107.834613588677	72.252439081428	98.2086215074454	16.9515792368977	22.4552617725639	17.2163074918622	92.7652247258502	18.8743828337746	2.29393595731869	2.72804688531443e-09	4.70367466056695e-08	Gpsm3	17	34589806	34591754	+	1343	protein_coding	G-protein signalling modulator 3 (AGS3-like, C. elegans) [Source:MGI Symbol;Acc:MGI:2146785]	-
ENSMUSG00000037965	1002.8619063747	887.382068718383	974.603653435791	472.525271228524	502.436482161117	507.374709024881	954.949209509625	494.112154138174	0.950513993013229	2.78223294514419e-09	4.78346458413734e-08	Zc3h7a	16	11136592	11176393	-	9160	protein_coding	zinc finger CCCH type containing 7 A [Source:MGI Symbol;Acc:MGI:2445044]	-
ENSMUSG00000029338	348.011707490732	153.663638046417	139.362710520089	43.4384217945504	35.5541644732262	28.3562711630672	213.679352019079	35.7829524769479	2.57895378603186	2.80826159177370e-09	4.82432164741639e-08	Antxr2	5	97882783	98031043	-	6655	protein_coding	anthrax toxin receptor 2 [Source:MGI Symbol;Acc:MGI:1919164]	-
ENSMUSG00000042759	158.810976376052	93.6228788097377	166.486996460241	7.41631591614276	27.1334413085147	23.2926513125195	139.64028388201	19.2808028457257	2.8490802453385	2.89745678563209e-09	4.97353943976912e-08	Apobr	7	126584942	126589112	+	3779	protein_coding	apolipoprotein B receptor [Source:MGI Symbol;Acc:MGI:2176230]	-
ENSMUSG00000004098	181.358213762776	207.598557360723	438.665176066589	44.4978954968566	65.4945135033114	36.4580629239436	275.873982396696	48.8168239747038	2.49686745269212	2.95335667519184e-09	5.0613357920303e-08	Col5a3	9	20770050	20815067	-	6809	protein_coding	collagen, type V, alpha 3 [Source:MGI Symbol;Acc:MGI:1858212]	-
ENSMUSG00000031078	3082.1093192982	2842.26848386519	3532.70441365354	1662.31423891828	1607.4224885527	1634.5364877568	3152.36073893897	1634.75773840926	0.947464680491674	3.0169763129323e-09	5.1620585877979e-08	Cttn	7	144435733	144471009	-	4192	protein_coding	cortactin [Source:MGI Symbol;Acc:MGI:99695]	-
ENSMUSG00000034457	61.7598241462425	91.5875988356129	231.959410798538	10.5947370230611	2.80690772157049	13.1654116114241	128.435611260131	8.85568545201855	3.86852111335511	3.05213459617752e-09	5.21802336820013e-08	Eda2r	X	97333840	97377216	-	5891	protein_coding	ectodysplasin A2 receptor [Source:MGI Symbol;Acc:MGI:2442860]	-
ENSMUSG00000044811	150.968459024148	119.063878486297	145.909951953919	47.6763166037749	33.6828926588458	36.4580629239436	138.647429821455	39.2724240621881	1.82360144761852	3.11050498732112e-09	5.30929304807006e-08	Cd300c2	11	114996721	115001880	-	1275	protein_coding	CD300C molecule 2 [Source:MGI Symbol;Acc:MGI:2153249]	-
ENSMUSG00000053158	338.208560800852	252.374716791467	402.18768807811	122.898949467509	110.405037048439	104.310568921283	330.923655223476	112.538185145744	1.55712371596964	3.11316763458841e-09	5.30958342289851e-08	Fes	7	80377756	80387946	-	5074	protein_coding	feline sarcoma oncogene [Source:MGI Symbol;Acc:MGI:95514]	-
ENSMUSG00000057604	172.535381741884	231.004277063157	250.665814895194	80.5200013752642	58.0094262457901	51.6489224755867	218.068491233412	63.392783365547	1.78459706904398	3.15829401868542e-09	5.37793598609406e-08	Lmcd1	6	112273758	112330425	+	1730	protein_coding	LIM and cysteine-rich domains 1 [Source:MGI Symbol;Acc:MGI:1353635]	-
ENSMUSG00000061589	1942.98367393417	1457.26046147331	1561.04942186597	754.345276041949	799.033064740399	783.848352864787	1653.76451909115	779.075564549045	1.08585501788386	3.42769227467972e-09	5.81343159516141e-08	Dot1l	10	80755206	80795461	+	8705	protein_coding	DOT1-like, histone H3 methyltransferase (S. cerevisiae) [Source:MGI Symbol;Acc:MGI:2143886]	-
ENSMUSG00000043279	859.735964702455	591.248832483235	810.922617590049	307.247373668771	327.472567516557	286.600883541001	753.96913825858	307.106941575443	1.29575602333816	3.50730481310535e-09	5.93136456196194e-08	Trim56	5	137105644	137116209	-	9281	protein_coding	tripartite motif-containing 56 [Source:MGI Symbol;Acc:MGI:2685298]	-
ENSMUSG00000027555	99.9920962367736	197.422157490099	222.60620875021	24.3678951530405	37.4254362876065	37.4707868940531	173.340154159027	33.0880394449	2.38693061259294	3.5083651056577e-09	5.93136456196194e-08	Car13	3	14641727	14663002	+	2299	protein_coding	carbonic anhydrase 13 [Source:MGI Symbol;Acc:MGI:1931322]	-
ENSMUSG00000031165	109.795242926653	76.3229990296774	155.263154002247	24.3678951530405	20.5839899581836	19.2417554320813	113.793798652859	21.3978801811018	2.41357880247472	3.61457572725398e-09	6.10124343438703e-08	Was	X	8081453	8090498	-	2381	protein_coding	Wiskott-Aldrich syndrome [Source:MGI Symbol;Acc:MGI:105059]	-
ENSMUSG00000030142	502.901425190832	175.034077774727	65.4724143382969	1.05947370230611	0	0	247.802639101285	0.353157900768703	9.43199713085636	3.68944588339944e-09	6.21776710507712e-08	Clec4e	6	123281789	123289870	-	4965	protein_coding	C-type lectin domain family 4, member e [Source:MGI Symbol;Acc:MGI:1861232]	-
ENSMUSG00000021996	2138.06629306278	2220.49045177008	2729.26435770215	1224.75159986586	1111.53545774191	1128.17450270203	2362.60703417834	1154.82052010327	1.03290313469956	3.76989740991742e-09	6.3433139515056e-08	Esd	14	74732297	74750765	+	3366	protein_coding	esterase D/formylglutathione hydrolase [Source:MGI Symbol;Acc:MGI:95421]	-
ENSMUSG00000074457	2852.71568675501	2977.61460214448	3167.92953376874	1541.53423685539	1257.49465926358	1628.46014393615	2999.41994088941	1475.82968001837	1.0233784858301	3.87171552203417e-09	6.50435994088106e-08	S100a16	3	90537254	90543151	+	1617	protein_coding	S100 calcium binding protein A16 [Source:MGI Symbol;Acc:MGI:1915110]	-
ENSMUSG00000033502	322.523526097044	444.708674346254	761.35064673391	141.969476109019	123.503939749101	104.310568921283	509.527615725736	123.261328259801	2.04804080001425	3.87722541837034e-09	6.508483519474e-08	Cdc14a	3	116272553	116424032	-	12205	protein_coding	CDC14 cell division cycle 14A [Source:MGI Symbol;Acc:MGI:2442676]	-
ENSMUSG00000024236	579.365969371894	421.302954643819	597.669610888168	220.370530079671	205.839899581836	157.984939337089	532.779511634627	194.731789666198	1.45242523353291	3.91050328860843e-09	6.5591764609399e-08	Svil	18	4920540	5119299	+	10701	protein_coding	supervillin [Source:MGI Symbol;Acc:MGI:2147319]	-
ENSMUSG00000061613	1150.88942139188	1033.92222685536	995.180697942113	538.212640771503	547.347005706245	569.150871201564	1059.99744872979	551.570172559771	0.942373439707714	3.92321641669561e-09	6.57532306124705e-08	U2af1	17	31647082	31658754	-	974	protein_coding	U2 small nuclear ribonucleoprotein auxiliary factor (U2AF) 1 [Source:MGI Symbol;Acc:MGI:98884]	-
ENSMUSG00000031885	744.058833761874	745.930110516714	1082.16547699156	351.745269165628	304.081669836803	353.440665568231	857.384807090051	336.422534856887	1.35027217995272	3.99710510899011e-09	6.68863574483169e-08	Cbfb	8	105170674	105217989	+	3480	protein_coding	core binding factor beta [Source:MGI Symbol;Acc:MGI:99851]	CBF
ENSMUSG00000073555	56.8582508013026	69.1995191202409	32.7362071691485	1.05947370230611	2.80690772157049	0	52.9313256968973	1.28879380795887	5.32046158594597	4.11168361139616e-09	6.86585316282604e-08	Gm4951	18	60212080	60247820	+	2645	protein_coding	predicted gene 4951 [Source:MGI Symbol;Acc:MGI:3644953]	-
ENSMUSG00000080316	285.271568675501	256.445276739716	262.82497755802	113.363686146754	118.825760213151	108.361464801721	268.180607657746	113.516970387208	1.23988598752602	4.11262458938092e-09	6.86585316282604e-08	Spaca6	17	17827158	17843009	+	7067	protein_coding	sperm acrosome associated 6 [Source:MGI Symbol;Acc:MGI:1922452]	-
ENSMUSG00000038650	2177.2788798223	1616.01229945504	2171.81351562179	946.110016159355	916.923189046359	802.077384326759	1988.36823163304	888.370196510824	1.16245890903977	4.11267892017934e-09	6.86585316282604e-08	Rnh1	7	141160326	141172857	-	2594	protein_coding	ribonuclease/angiogenin inhibitor 1 [Source:MGI Symbol;Acc:MGI:1195456]	-
ENSMUSG00000027881	1445.96413675727	1267.97942387971	1272.03547857263	718.323170163541	682.078576341628	710.9322270169	1328.65967973653	703.777991174023	0.916902597124859	4.11838041006689e-09	6.86998743110767e-08	Prpf38b	3	108902805	108911727	-	6949	protein_coding	PRP38 pre-mRNA processing factor 38 (yeast) domain containing B [Source:MGI Symbol;Acc:MGI:1914171]	-
ENSMUSG00000031803	164.69286438998	212.686757296034	57.0545324948016	8.47578961844887	1.87127181438032	17.2163074918622	144.811384726939	9.18778964156381	3.98588393218369	4.21391211026411e-09	7.00193102752309e-08	B3gnt3	8	71690756	71701789	-	3055	protein_coding	UDP-GlcNAc:betaGal beta-1,3-N-acetylglucosaminyltransferase 3 [Source:MGI Symbol;Acc:MGI:2152535]	-
ENSMUSG00000053332	2442.94415511804	1865.33409628532	2130.65942660915	1111.38791371911	884.175932294703	956.011427783409	2146.3125593375	983.858424599073	1.12562983282297	4.25764814486676e-09	7.06908969461821e-08	Gas5	1	161034422	161038539	+	3760	processed_transcript	growth arrest specific 5 [Source:MGI Symbol;Acc:MGI:95659]	-
ENSMUSG00000055172	53.9173067943387	132.293198318108	154.327833797414	12.7136844276733	13.0989027006623	18.2290314619718	113.51277963662	14.6805395301025	2.95151516980297	4.41269297889001e-09	7.32080886575661e-08	C1ra	6	124512405	124523443	+	2981	protein_coding	complement component 1, r subcomponent A [Source:MGI Symbol;Acc:MGI:1355313]	-
ENSMUSG00000067038	1272.44844034639	1433.85474177087	1775.23774877268	727.858433484296	552.025185242196	573.201767082002	1493.84697696332	617.695128602831	1.27453340304664	4.57540855750401e-09	7.58485238069653e-08	Rps12-ps3	19	59322290	59322783	+	494	protein_coding	ribosomal protein S12, pseudogene 3 [Source:MGI Symbol;Acc:MGI:3704503]	-
ENSMUSG00000028763	1127.36186933617	1874.49285616888	3513.99800955688	481.001060846973	521.14920030492	346.351597777464	2171.95091168731	449.500619643119	2.27257473250328	4.70121956231105e-09	7.77526235375389e-08	Hspg2	4	137468769	137570630	+	14307	protein_coding	perlecan (heparan sulfate proteoglycan 2) [Source:MGI Symbol;Acc:MGI:96257]	-
ENSMUSG00000016524	76.4645441810622	55.9701992884301	16.8357636869906	0	0	0	49.7568357188276	0	8.07675853680621	4.81635020053192e-09	7.9594951102972e-08	Il19	1	130932656	130940115	-	1149	protein_coding	interleukin 19 [Source:MGI Symbol;Acc:MGI:1890472]	-
ENSMUSG00000049969	405.850272961022	298.168516209273	360.098278860633	135.612633895182	144.087929707285	99.2469490707353	354.705689343643	126.315837557734	1.48920769770721	4.8699156197561e-09	8.04177849085616e-08	Plekhf2	4	10988662	11007927	-	3039	protein_coding	pleckstrin homology domain containing, family F (with FYVE domain) member 2 [Source:MGI Symbol;Acc:MGI:1919051]	-
ENSMUSG00000063550	1050.89732515511	981.004947528121	967.121091797129	515.963693023075	527.698651655252	558.010907530359	999.674454826787	533.891084069562	0.904857039297776	4.90156195985462e-09	8.08150718798941e-08	Nup98	7	102119398	102210176	-	12602	protein_coding	nucleoporin 98 [Source:MGI Symbol;Acc:MGI:109404]	-
ENSMUSG00000023045	90.1889495468938	37.6526795213075	86.9847790494516	0	1.87127181438032	0	71.6088027058843	0.623757271460108	6.7591139436268	5.08575105295779e-09	8.37223098377951e-08	Soat2	15	102150526	102163469	+	2213	protein_coding	sterol O-acyltransferase 2 [Source:MGI Symbol;Acc:MGI:1332226]	-
ENSMUSG00000027613	1814.56245229674	1528.49526056767	1587.23838760128	836.984224821826	776.577802967835	898.286161487165	1643.43203348857	837.282729758942	0.97309884725277	5.20554202613455e-09	8.56281515372341e-08	Eif6	2	155819832	155826925	-	2702	protein_coding	eukaryotic translation initiation factor 6 [Source:MGI Symbol;Acc:MGI:1196288]	-
ENSMUSG00000015568	1303.81850975401	857.870509093574	1362.76153844141	239.44105672118	450.976507265658	361.542457329107	1174.81685242966	350.653340438649	1.74365594557378	5.36611365185654e-09	8.81333485056655e-08	Lpl	8	68880491	68907448	+	10478	protein_coding	lipoprotein lipase [Source:MGI Symbol;Acc:MGI:96820]	-
ENSMUSG00000025809	3703.62881943657	4308.68770522206	7125.26932041637	1829.71108388265	1454.9138356807	1656.81641509921	5045.86194835833	1647.14711155419	1.61524690785875	5.44440276614937e-09	8.9281499403013e-08	Itgb1	8	128685654	128733200	+	4081	protein_coding	integrin beta 1 (fibronectin receptor beta) [Source:MGI Symbol;Acc:MGI:96610]	-
ENSMUSG00000030790	539.173067943387	237.110116985531	132.815469086259	36.0221058784077	36.4898003804163	51.6489224755867	303.032884671726	41.3869429114702	2.87225871627674	5.67856825902196e-09	9.29069593346281e-08	Adm	7	110627661	110629820	+	1619	protein_coding	adrenomedullin [Source:MGI Symbol;Acc:MGI:108058]	-
ENSMUSG00000021886	39.2125867595191	42.7408794566194	52.3779314706375	0	2.80690772157049	2.02544794021909	44.7771325622587	1.61078522059652	4.75883725090982	5.70352517166068e-09	9.32436632438341e-08	Gpr65	12	98268635	98276644	+	2069	protein_coding	G-protein coupled receptor 65 [Source:MGI Symbol;Acc:MGI:108031]	-
ENSMUSG00000032440	1817.50339630371	1291.38514358214	1563.85538248046	655.814221727481	654.009499125924	764.606597432705	1557.58130745544	691.476772762037	1.1716666657014	5.92326731523896e-09	9.66876937541918e-08	Tgfbr2	9	116084293	116175360	-	8187	protein_coding	transforming growth factor, beta receptor II [Source:MGI Symbol;Acc:MGI:98729]	-
ENSMUSG00000028073	245.078667246994	595.319392431484	617.311335189657	121.839475765202	102.919949790918	109.374188771831	485.903131622712	111.37787144265	2.12568915818468	6.06697427342776e-09	9.89576462270736e-08	Pear1	3	87747890	87824306	-	6781	protein_coding	platelet endothelial aggregation receptor 1 [Source:MGI Symbol;Acc:MGI:1920432]	-
ENSMUSG00000037860	86.2676908709419	81.4111989649893	125.332907447597	24.3678951530405	19.6483540509934	18.2290314619718	97.6705990945094	20.7484268886686	2.23822260927927	6.08448753293439e-09	9.91241435340315e-08	Aim2	1	173350879	173466040	+	3501	protein_coding	absent in melanoma 2 [Source:MGI Symbol;Acc:MGI:2686159]	-
ENSMUSG00000028191	665.633660242836	491.520113751123	598.604931093	261.690004469609	264.784961734816	250.142820617057	585.252901695653	258.872595607161	1.17694280257758	6.08648858053296e-09	9.91241435340315e-08	Bcl10	3	145922804	145934356	+	4564	protein_coding	B cell leukemia/lymphoma 10 [Source:MGI Symbol;Acc:MGI:1337994]	-
ENSMUSG00000049699	45.0944747734469	356.173995471828	488.237146922728	0	0	0	296.501872389334	0	10.6527039120346	6.10751685923585e-09	9.93906219522094e-08	Ucn2	9	108986010	108987164	+	1155	protein_coding	urocortin 2 [Source:MGI Symbol;Acc:MGI:2176375]	-
ENSMUSG00000019432	3875.18388650947	3412.14687662011	3785.24086895839	2114.70950980299	2095.82443210596	1997.09166905602	3690.85721069599	2069.20853698833	0.834912253456146	6.19018081254345e-09	1.00582175185965e-07	Ddx39b	17	35241746	35253707	+	3783	protein_coding	DEAD (Asp-Glu-Ala-Asp) box polypeptide 39B [Source:MGI Symbol;Acc:MGI:99240]	-
ENSMUSG00000108218	266.64558996473	141.451958201669	424.635372994097	48.735790306081	42.1036158235573	61.7761621766822	277.577640386832	50.8718561021068	2.44935472215345	6.22045152917343e-09	1.00996995788455e-07	Olfr1372-ps1	11	52154722	52168159	-	9812	transcribed_unprocessed_pseudogene	olfactory receptor 1372, pseudogene 1 [Source:MGI Symbol;Acc:MGI:3031206]	-
ENSMUSG00000001435	645.047052194088	1258.82066399615	1214.04562587299	335.853163631036	296.596582579281	187.353934470266	1039.30444735441	273.267893560194	1.92731674712348	6.30976404473274e-09	1.02369073633585e-07	Col18a1	10	77052178	77166548	-	7021	protein_coding	collagen, type XVIII, alpha 1 [Source:MGI Symbol;Acc:MGI:88451]	-
ENSMUSG00000001305	250.960555260922	282.903916403338	338.585914149478	101.709475421386	107.598129326869	123.552324353364	290.816795271246	110.95330970054	1.39037413344656	6.32729076206439e-09	1.02506853311361e-07	Rrp15	1	186720978	186749358	-	3239	protein_coding	ribosomal RNA processing 15 homolog (S. cerevisiae) [Source:MGI Symbol;Acc:MGI:1914473]	-
ENSMUSG00000028893	624.460444145341	1044.09862672599	687.460350552118	271.225267790364	297.532218486472	280.524539720344	785.339807141149	283.094008665726	1.47158118502593	6.32788057949675e-09	1.02506853311361e-07	Sesn2	4	132492032	132510501	-	3475	protein_coding	sestrin 2 [Source:MGI Symbol;Acc:MGI:2651874]	-
ENSMUSG00000039529	189.200731114679	398.914874928447	607.958133141329	76.2821065660398	72.0439648536425	84.0560895190921	398.691246394818	77.4607203129248	2.36421761938473	6.49667977374844e-09	1.05001724233983e-07	Atp8b1	18	64528979	64661000	-	6440	protein_coding	ATPase, class I, type 8B, member 1 [Source:MGI Symbol;Acc:MGI:1859665]	-
ENSMUSG00000038806	886.204460765131	683.85407130591	768.833208372572	368.696848402526	345.24964975317	382.809660701407	779.630580147871	365.585386285701	1.0929151167708	6.73195217111699e-09	1.08229468037082e-07	Sde2	1	180851127	180868113	+	3471	protein_coding	SDE2 telomere maintenance homolog (S. pombe) [Source:MGI Symbol;Acc:MGI:2384788]	-
ENSMUSG00000093674	11049.1266341635	10397.2277478162	11258.4493055726	6121.63905192469	4304.86080898194	4577.51234489514	10901.6012291841	5001.33740193392	1.12423420911243	6.75122874219982e-09	1.0832103096968e-07	Rpl41	10	128548114	128549305	-	1168	protein_coding	ribosomal protein L41 [Source:MGI Symbol;Acc:MGI:1915195]	-
ENSMUSG00000030766	475.452614459169	423.338234617944	469.530742826072	223.548951186589	220.810074096878	189.379382410485	456.107197301062	211.246135897984	1.11054716969485	6.78787844992426e-09	1.08800140511879e-07	Arhgap17	7	123279218	123369915	-	9759	protein_coding	Rho GTPase activating protein 17 [Source:MGI Symbol;Acc:MGI:1917747]	-
ENSMUSG00000043832	67.6417121601704	62.0760392108043	57.9898526996344	8.47578961844887	13.0989027006623	7.0890677907668	62.5692013568697	9.55458670329265	2.70241960152012	6.9554481054151e-09	1.11234951607772e-07	Clec4a3	6	122952515	122969875	+	1327	protein_coding	C-type lectin domain family 4, member a3 [Source:MGI Symbol;Acc:MGI:1920399]	-
ENSMUSG00000107176	1829.26717233156	2397.55980951893	1881.86425212362	1029.80843864154	850.493039635858	947.909636022533	2036.23041132471	942.737038099976	1.1111081905456	7.46643561985373e-09	1.19061469379611e-07	Gm9794	6	66875321	66875743	-	423	processed_pseudogene	predicted pseudogene 9794 [Source:MGI Symbol;Acc:MGI:3642653]	-
ENSMUSG00000073409	157.830661707064	72.252439081428	60.7958133141329	9.53526332075498	14.9701745150426	10.1272397010954	96.9596380342083	11.544225845631	3.0646085027872	7.46719195808658e-09	1.19061469379611e-07	H2-Q6	17	35424850	35430055	+	2085	protein_coding	histocompatibility 2, Q region locus 6 [Source:MGI Symbol;Acc:MGI:95935]	-
ENSMUSG00000001128	195.082619128607	223.88079715372	178.646159123067	79.4605276729581	47.7174312666983	57.725266296244	199.203191801798	61.6344084119668	1.69561047441401	7.63433334312996e-09	1.21635429226144e-07	Cfp	X	20925454	20931555	-	1736	protein_coding	complement factor properdin [Source:MGI Symbol;Acc:MGI:97545]	-
ENSMUSG00000014444	745.039148430862	663.501271564662	1304.77168574177	216.132635270446	231.10206907597	85.0688134892017	904.4373685791	177.434505945206	2.34957397049645	7.64592436223954e-09	1.21729058867284e-07	Piezo1	8	122481698	122551329	-	9935	protein_coding	piezo-type mechanosensitive ion channel component 1 [Source:MGI Symbol;Acc:MGI:3603204]	-
ENSMUSG00000041143	153.909403031112	183.175197671226	156.19847420708	62.5089484360604	55.2025185242196	54.6870943859154	164.427691636473	57.4661871153984	1.51730858016457	7.67111315273351e-09	1.2203887406985e-07	Tmco4	4	138972888	139059171	+	3596	protein_coding	transmembrane and coiled-coil domains 4 [Source:MGI Symbol;Acc:MGI:1924306]	-
ENSMUSG00000030787	190.181045783667	1293.42042355627	1011.08114142427	37.0815795807138	26.1978054013245	10.1272397010954	831.560870254735	24.4688748943779	5.08741053968618	7.90541172618037e-09	1.25578732730122e-07	Lyve1	7	110850607	110863239	-	2919	protein_coding	lymphatic vessel endothelial hyaluronan receptor 1 [Source:MGI Symbol;Acc:MGI:2136348]	-
ENSMUSG00000011008	110.775557595641	31.5468395989333	19.6417243014891	0	0	0	53.9880404986879	0	8.19512178850759	7.9676036042845e-09	1.26378177199157e-07	Mcoln2	3	146149833	146195513	+	3288	protein_coding	mucolipin 2 [Source:MGI Symbol;Acc:MGI:1915529]	-
ENSMUSG00000003545	1049.91701048612	330.732995795269	448.95369831975	42.3789480922443	61.7519698745507	134.692288024569	609.867901533714	79.6077353304548	2.9373986185776	8.27546786206423e-09	1.30968808616413e-07	Fosb	7	19302696	19310051	-	6243	protein_coding	FBJ osteosarcoma oncogene B [Source:MGI Symbol;Acc:MGI:95575]	TF_bZIP
ENSMUSG00000021067	532.310865260471	472.184953996938	525.649955116041	243.678951530405	262.913689920436	242.041028856181	510.048591457817	249.544556769007	1.03109519243928	8.61365208920864e-09	1.36118706828132e-07	Sav1	12	69965012	69987002	-	5265	protein_coding	salvador family WW domain containing 1 [Source:MGI Symbol;Acc:MGI:1927144]	-
ENSMUSG00000020423	1426.35784337751	542.402113104241	955.897249339135	272.28474149267	246.072243591013	228.875617244757	974.885735273627	249.07753410948	1.96884935973776	8.67734225258919e-09	1.3692203308493e-07	Btg2	1	134075170	134079120	-	2743	protein_coding	B cell translocation gene 2, anti-proliferative [Source:MGI Symbol;Acc:MGI:108384]	-
ENSMUSG00000013707	97.0511522298097	94.6405187968	154.327833797414	21.1894740461222	30.8759849372754	17.2163074918622	115.339834941341	23.0939221584199	2.31656922686538	9.32218986496117e-09	1.46771092759352e-07	Tnfaip8l2	3	95139521	95142360	-	1122	protein_coding	tumor necrosis factor, alpha-induced protein 8-like 2 [Source:MGI Symbol;Acc:MGI:1917019]	-
ENSMUSG00000027342	1076.3855065488	1188.60350488884	1576.94986534812	571.056325542992	470.624861316652	564.087251351016	1280.64629226192	535.25614607022	1.25903171847006	9.64700983747302e-09	1.51660962035314e-07	Pcna	2	132249162	132253314	-	2400	protein_coding	proliferating cell nuclear antigen [Source:MGI Symbol;Acc:MGI:97503]	-
ENSMUSG00000030744	10255.0717522832	10132.64135118	10936.6991551101	6067.60589310708	4675.37262822924	5413.00962023551	10441.4707528578	5385.32938052394	0.955297409176792	9.71317420293171e-09	1.52588522766114e-07	Rps3	7	99477896	99483738	-	4483	protein_coding	ribosomal protein S3 [Source:MGI Symbol;Acc:MGI:1350917]	-
ENSMUSG00000030830	179.3975844248	59.0231192496172	38.3481283981453	4.23789480922443	0.935635907190162	7.0890677907668	92.2562773575207	4.08753283572713	4.50936846261261	9.79941156065497e-09	1.53829819502632e-07	Itgal	7	127296260	127335138	+	6569	protein_coding	integrin alpha L [Source:MGI Symbol;Acc:MGI:96606]	-
ENSMUSG00000032691	311.740064738176	92.6052388226753	135.621429700758	29.665263664571	13.0989027006623	24.305375282629	179.988911087203	22.3565138826208	3.01391487479167	1.00333404209168e-08	1.57270211660316e-07	Nlrp3	11	59541568	59566956	+	4057	protein_coding	NLR family, pyrin domain containing 3 [Source:MGI Symbol;Acc:MGI:2653833]	-
ENSMUSG00000032661	66.6613974911824	48.8467193789936	31.8008869643156	0	2.80690772157049	1.01272397010954	49.1030012781639	1.27321056389334	5.21635958613255	1.02063876368683e-08	1.59865051059241e-07	Oas3	5	120753098	120777661	-	7069	protein_coding	2'-5' oligoadenylate synthetase 3 [Source:MGI Symbol;Acc:MGI:2180850]	-
ENSMUSG00000030750	398.007755609118	479.308433906374	433.053254837592	194.943161224324	176.835186458941	215.710205633333	436.789814784362	195.829517772199	1.15776663823393	1.03270875067053e-08	1.61636750968286e-07	Nsmce1	7	125467640	125491596	-	1329	protein_coding	NSE1 homolog, SMC5-SMC6 complex component [Source:MGI Symbol;Acc:MGI:1914961]	-
ENSMUSG00000056952	1295.9759924021	1167.23306516053	1282.32400082579	639.922116192889	651.202591404353	715.995846867447	1248.51101946281	669.040184821563	0.90012552900722	1.07236308768526e-08	1.67597054247039e-07	Tatdn2	6	113697050	113711069	+	3548	protein_coding	TatD DNase domain containing 2 [Source:MGI Symbol;Acc:MGI:3576210]	-
ENSMUSG00000024539	681.318694946644	559.701992884301	589.251729044672	310.42579477569	258.235510384485	285.588159570891	610.090805625206	284.749821577022	1.10007334688945	1.08488269621789e-08	1.69305283478633e-07	Ptpn2	18	67665511	67724595	-	3125	protein_coding	protein tyrosine phosphatase, non-receptor type 2 [Source:MGI Symbol;Acc:MGI:97806]	-
ENSMUSG00000030157	321.543211428056	651.289591719914	355.421677836469	129.255791681345	93.5635907190162	128.615944203912	442.75149366148	117.145108868091	1.91882540520446	1.08720076199416e-08	1.69542830395311e-07	Clec2d	6	129180615	129186534	+	1213	protein_coding	C-type lectin domain family 2, member d [Source:MGI Symbol;Acc:MGI:2135589]	-
ENSMUSG00000020893	4121.24286842545	2067.84445371073	3073.46219308062	951.407384670885	1063.81802647521	1138.30174240313	3087.51650507227	1051.17571784974	1.55443234981225	1.09236087372996e-08	1.70222906599821e-07	Per1	11	69095217	69109960	+	5631	protein_coding	period circadian clock 1 [Source:MGI Symbol;Acc:MGI:1098283]	-
ENSMUSG00000001098	1142.06658937099	935.211148110314	1105.54848211239	535.034219664585	518.34229258335	560.036355470578	1060.9420731979	537.804289239504	0.980436212302519	1.09518122242591e-08	1.70537649123661e-07	Kctd10	5	114363567	114380508	-	4039	protein_coding	potassium channel tetramerisation domain containing 10 [Source:MGI Symbol;Acc:MGI:2141207]	-
ENSMUSG00000061232	1240.09805626979	1238.4678642549	1165.40897522169	457.692639396239	231.10206907597	148.870423606103	1214.65829858212	279.221710692771	2.12179383955544	1.10126022466818e-08	1.71358986894678e-07	H2-K1	17	33996017	34000333	-	2608	protein_coding	histocompatibility 2, K1, K region [Source:MGI Symbol;Acc:MGI:95904]	-
ENSMUSG00000033684	1095.01148525957	873.13510889951	1084.03611740123	453.454744587014	508.985933511448	509.4001569651	1017.39423718677	490.613611687854	1.05213039845202	1.10580677290108e-08	1.71940845812692e-07	Qsox1	1	155776029	155812889	-	8291	protein_coding	quiescin Q6 sulfhydryl oxidase 1 [Source:MGI Symbol;Acc:MGI:1330818]	-
ENSMUSG00000036478	2710.57005975175	1299.52626347864	1430.10459318937	607.0784314214	495.887030810786	387.873280551955	1813.40030547326	496.946247594714	1.86766915709804	1.1455072545162e-08	1.77854194866648e-07	Btg1	10	96617006	96622809	+	5276	protein_coding	B cell translocation gene 1, anti-proliferative [Source:MGI Symbol;Acc:MGI:88215]	-
ENSMUSG00000027540	1685.16091599033	1797.15221715214	2008.13247977605	904.790541769416	884.175932294703	1033.99117348184	1830.14853763951	940.985882515321	0.95985269631148	1.15438720636169e-08	1.791023763286e-07	Ptpn1	2	167932057	167979385	+	5533	protein_coding	protein tyrosine phosphatase, non-receptor type 1 [Source:MGI Symbol;Acc:MGI:97805]	-
ENSMUSG00000024085	1018.54694107851	834.46478939114	1178.50345808934	364.458953593301	485.595035831694	419.267723625351	1010.505062853	423.107237683449	1.25560534486359	1.17389931221209e-08	1.81758705306468e-07	Man2a1	17	64600736	64755110	+	7223	protein_coding	mannosidase 2, alpha 1 [Source:MGI Symbol;Acc:MGI:104669]	-
ENSMUSG00000030082	1757.70420149544	2180.80249227465	2711.49327381033	911.147383983253	1011.42241567257	948.922359992642	2216.66665586014	957.164053216154	1.21152389317666	1.23380922543257e-08	1.90730073440962e-07	Sec61a1	6	88503579	88518905	-	6732	protein_coding	Sec61 alpha 1 subunit (S. cerevisiae) [Source:MGI Symbol;Acc:MGI:1858417]	-
ENSMUSG00000072612	160.771605714028	54.9525593013677	51.4426112658047	10.5947370230611	3.74254362876065	6.07634382065726	89.0555920937335	6.80454149082633	3.7215695297619	1.25483067870062e-08	1.93698573316526e-07	Gm10382	5	125389322	125390554	+	1233	protein_coding	predicted gene 10382 [Source:MGI Symbol;Acc:MGI:3647829]	-
ENSMUSG00000026581	247.03929658497	28.4939196377462	32.7362071691485	2.11894740461222	1.87127181438032	0	102.756474463955	1.33007307299751	6.26985013421817	1.30401618989625e-08	2.01145205482766e-07	Sell	1	164061982	164084181	+	5911	protein_coding	selectin, lymphocyte [Source:MGI Symbol;Acc:MGI:98279]	-
ENSMUSG00000066245	76.4645441810622	77.3406390167398	87.9200992542844	10.5947370230611	13.0989027006623	22.27992734241	80.5750941506955	15.3245223553778	2.39430259932838	1.32453017201269e-08	2.04161662259148e-07	Gm10156	7	107863039	107863500	+	462	processed_pseudogene	predicted gene 10156 [Source:MGI Symbol;Acc:MGI:3642344]	-
ENSMUSG00000071068	50.9763627873748	33.5821195730581	54.2485718803032	0	3.74254362876065	3.03817191032863	46.2690180802453	2.26023851302976	4.32434133479054	1.33646301912495e-08	2.05852026271871e-07	Treml2	17	48299498	48312533	+	4917	protein_coding	triggering receptor expressed on myeloid cells-like 2 [Source:MGI Symbol;Acc:MGI:2147038]	-
ENSMUSG00000006333	8085.63538981283	7085.82722991525	8219.59396007076	4564.21270953471	3785.5828804914	3987.09427032127	7797.01885993295	4112.29662011579	0.923066107857089	1.33917866469902e-08	2.06121271065162e-07	Rps9	7	3703993	3706897	+	2522	protein_coding	ribosomal protein S9 [Source:MGI Symbol;Acc:MGI:1924096]	-
ENSMUSG00000101188	1357.73581654835	1801.22277710039	2166.2015943928	728.917907186603	616.584062838317	783.848352864787	1775.05339601384	709.783440963235	1.32267236936032	1.35387239332597e-08	2.08082176930951e-07	Eif4a-ps4	1	60703932	60705149	+	1218	processed_pseudogene	eukaryotic translation initiation factor 4A, pseudogene 4 [Source:MGI Symbol;Acc:MGI:1195958]	-
ENSMUSG00000035042	29.4094400696393	73.2700790684903	43.0247294223094	2.11894740461222	0.935635907190162	3.03817191032863	48.5680828534797	2.030918407377	4.59403859142277	1.39923918340472e-08	2.13974106854898e-07	Ccl5	11	83525778	83530518	-	960	protein_coding	chemokine (C-C motif) ligand 5 [Source:MGI Symbol;Acc:MGI:98262]	-
ENSMUSG00000024675	83.326746863978	88.5346788744258	30.8655667594828	2.11894740461222	0	0	67.5756641659622	0.706315801537405	6.65061931175024	1.44977831200877e-08	2.21226313972182e-07	Ms4a4c	19	11404770	11427246	+	1751	protein_coding	membrane-spanning 4-domains, subfamily A, member 4C [Source:MGI Symbol;Acc:MGI:1927656]	-
ENSMUSG00000095115	531.330550591483	673.677671435286	1154.18513276369	218.251582675058	257.299874477295	182.290314619718	786.397784930154	219.28059059069	1.84231322815189	1.44977905504256e-08	2.21226313972182e-07	Itpripl2	7	118485111	118491975	-	6865	protein_coding	inositol 1,4,5-triphosphate receptor interacting protein-like 2 [Source:MGI Symbol;Acc:MGI:2442416]	-
ENSMUSG00000027639	666.613974911824	643.148471823415	645.370941334641	241.560004125793	328.408203423747	320.020774554616	651.711129356627	296.662994034719	1.13448988488916	1.45110000984525e-08	2.21269380169817e-07	Samhd1	2	157097533	157135265	-	9150	protein_coding	SAM domain and HD domain, 1 [Source:MGI Symbol;Acc:MGI:1927468]	-
ENSMUSG00000045690	494.07859316994	433.514634488568	514.426112658047	244.738425232711	222.681345911259	217.735653573552	480.673113438852	228.385141572507	1.07427166098526	1.45771007367203e-08	2.22118311798008e-07	Wdr89	12	75630596	75669537	-	3192	protein_coding	WD repeat domain 89 [Source:MGI Symbol;Acc:MGI:1919588]	-
ENSMUSG00000046280	269.586533971693	375.509155226013	538.7444379837	103.828422825999	104.791221605298	135.705011994679	394.613375727136	114.774885475325	1.78208969754053	1.4598908163987e-08	2.22291595217478e-07	She	3	89831370	89858834	+	7222	protein_coding	src homology 2 domain-containing transforming protein E [Source:MGI Symbol;Acc:MGI:1099462]	-
ENSMUSG00000056220	316.641638083116	566.825472793738	638.823699900811	170.575266071283	149.701745150426	128.615944203912	507.430270259222	149.630985141874	1.7621911378392	1.46200799175905e-08	2.22454958860366e-07	Pla2g4a	1	149829618	149961290	-	6391	protein_coding	phospholipase A2, group IVA (cytosolic, calcium-dependent) [Source:MGI Symbol;Acc:MGI:1195256]	-
ENSMUSG00000002249	164.69286438998	187.245757619475	115.979705399269	45.5573691991627	45.846159452318	45.5725786549295	155.972775802908	45.65870243547	1.7713377075788	1.48660013243635e-08	2.26035374883362e-07	Tead3	17	28331671	28350817	-	6714	protein_coding	TEA domain family member 3 [Source:MGI Symbol;Acc:MGI:109241]	TEA
ENSMUSG00000037638	106.854298919689	121.099158460422	133.750789291092	20.1300003438161	39.2967081019868	18.2290314619718	120.568082223734	25.8852466359249	2.21236973926105	1.50953626551897e-08	2.2919559178963e-07	Zbtb42	12	112678828	112682747	+	3490	protein_coding	zinc finger and BTB domain containing 42 [Source:MGI Symbol;Acc:MGI:3644133]	ZBTB
ENSMUSG00000037960	655.830513552956	433.514634488568	719.261237516433	228.846319698119	188.998453252413	234.951961065414	602.868795185986	217.598911338649	1.47105104168525	1.51093360284765e-08	2.29244356181344e-07	Card19	13	49202950	49216037	-	1477	protein_coding	caspase recruitment domain family, member 19 [Source:MGI Symbol;Acc:MGI:1915730]	-
ENSMUSG00000071001	138.224368327305	49.8643593660559	109.432463965439	9.53526332075498	16.8414463294229	13.1654116114241	99.1737305529332	13.1807070872007	2.90664738144521	1.56940985788321e-08	2.37947108844328e-07	Hrct1	4	43727188	43728639	+	1452	protein_coding	histidine rich carboxyl terminus 1 [Source:MGI Symbol;Acc:MGI:1917945]	-
ENSMUSG00000045128	6134.80919852676	6063.09904291758	5542.70753383925	3321.45005672965	2615.1023605965	3215.3986050978	5913.53859176119	3050.65034080798	0.955005389817662	1.59147788391963e-08	2.41121350521024e-07	Rpl18a	8	70894722	70897412	-	1739	protein_coding	ribosomal protein L18A [Source:MGI Symbol;Acc:MGI:1924058]	-
ENSMUSG00000021025	4221.23496466223	877.205668847759	1469.38804179235	345.388426951791	286.30458760019	369.644249089983	2189.27622510078	333.779087880655	2.71360487849129	1.64965863466559e-08	2.49581166446353e-07	Nfkbia	12	55489410	55492647	-	1610	protein_coding	nuclear factor of kappa light polypeptide gene enhancer in B cells inhibitor, alpha [Source:MGI Symbol;Acc:MGI:104741]	-
ENSMUSG00000063286	410.751846305962	193.351597541849	178.646159123067	57.2115799245299	64.5588775961212	49.6234745353676	260.916534323626	57.1313106853396	2.19042052292164	1.69603941496237e-08	2.56416122196794e-07	Gm8995	7	106504239	106511671	-	7433	transcribed_unprocessed_pseudogene	predicted gene 8995 [Source:MGI Symbol;Acc:MGI:3644223]	-
ENSMUSG00000021109	3474.23518689339	3037.65536138116	2756.3886436423	1591.32950086377	1603.67994492394	1690.23630611283	3089.42639730562	1628.41525063351	0.923837561839058	1.70588079790099e-08	2.57721083382176e-07	Hif1a	12	73901375	73947530	+	5896	protein_coding	hypoxia inducible factor 1, alpha subunit [Source:MGI Symbol;Acc:MGI:106918]	-
ENSMUSG00000049517	7400.39543619023	8584.81093085812	6950.36444211263	4142.54217601688	3172.74136128184	3830.12205495429	7645.19026972033	3715.13519741767	1.04120253688455	1.71976443626497e-08	2.59634457982398e-07	Rps23	13	90922958	90924950	+	1268	protein_coding	ribosomal protein S23 [Source:MGI Symbol;Acc:MGI:1913725]	-
ENSMUSG00000022678	1225.39333623497	993.216627372869	1032.59350613543	563.64000962685	541.733190263104	555.985459590139	1083.73448991442	553.786219826698	0.968731403543611	1.74944611558844e-08	2.63700104604116e-07	Nde1	16	14163275	14192928	+	3205	protein_coding	nudE neurodevelopment protein 1 [Source:MGI Symbol;Acc:MGI:1914453]	-
ENSMUSG00000028010	515.645515887676	480.326073893437	581.76916740601	250.035793744242	261.042418106055	257.231888407824	525.913585729041	256.103366752707	1.038220854698	1.76585905319565e-08	2.65839784813948e-07	Gar1	3	129824912	129831396	-	1714	protein_coding	GAR1 ribonucleoprotein [Source:MGI Symbol;Acc:MGI:1930948]	-
ENSMUSG00000020706	817.582433935972	1251.69718408671	1284.19464123545	414.254217601688	463.13977405913	466.8657502205	1117.82475308604	448.086580627106	1.31870620472487	1.87231039319487e-08	2.80872929548149e-07	Ftsj3	11	106249142	106256079	-	4358	protein_coding	FtsJ RNA methyltransferase homolog 3 (E. coli) [Source:MGI Symbol;Acc:MGI:1860295]	-
ENSMUSG00000000958	75.4842295120742	166.892957878228	234.765371413036	18.0110529392038	18.7127181438032	33.4198910136149	159.047519601113	23.381220698874	2.76694703380932	1.91895636650388e-08	2.87465601401306e-07	Slc7a7	14	54369442	54417780	-	3315	protein_coding	solute carrier family 7 (cationic amino acid transporter, y+ system), member 7 [Source:MGI Symbol;Acc:MGI:1337120]	-
ENSMUSG00000018604	230.373947212174	161.804757942916	240.377292642033	72.0442117568154	58.9450621529802	76.9670217283253	210.851999265708	69.318765212707	1.60700768831101	1.98911469341987e-08	2.97766136326283e-07	Tbx3	5	119670669	119684724	+	6624	protein_coding	T-box 3 [Source:MGI Symbol;Acc:MGI:98495]	T-box
ENSMUSG00000060419	608.775409441533	626.866232030417	603.281532117164	341.150532142567	313.438028908704	299.766295152425	612.974391196372	318.118285401232	0.94652087535828	1.99628572535791e-08	2.98629764898695e-07	Rps16-ps2	5	129128077	129128517	-	441	processed_pseudogene	ribosomal protein S16, pseudogene 2 [Source:MGI Symbol;Acc:MGI:3704259]	-
ENSMUSG00000025921	597.991948082666	1206.92102465597	2273.76341794857	264.868425576527	305.952941651183	184.315762559937	1359.55879689573	251.712376595882	2.43318235490072	2.02818308253263e-08	3.03106866788165e-07	Rdh10	1	16105774	16133734	+	4160	protein_coding	retinol dehydrogenase 10 (all-trans) [Source:MGI Symbol;Acc:MGI:1924238]	-
ENSMUSG00000040463	1909.65297518858	2448.44180887205	3272.68539671001	975.775279823926	972.125707570579	1085.64009595743	2543.59339359021	1011.18036111731	1.33091002545024	2.0718643050424e-08	3.09284186587338e-07	Mybbp1a	11	72441355	72451768	+	5803	protein_coding	MYB binding protein (P160) 1a [Source:MGI Symbol;Acc:MGI:106181]	-
ENSMUSG00000006392	461.728209093337	450.814514268628	378.804682957289	207.656845651997	199.290448231505	198.493898141471	430.449135439751	201.813730674991	1.09270221341313	2.14880575212533e-08	3.20545239018024e-07	Med8	4	118409337	118415782	+	3001	protein_coding	mediator complex subunit 8 [Source:MGI Symbol;Acc:MGI:1915269]	-
ENSMUSG00000042377	82.34643219499	36.6350395342452	71.0843355672938	9.53526332075498	5.61381544314097	3.03817191032863	63.355269098843	6.06241689140819	3.39380536877924	2.18543261214775e-08	3.25325545101127e-07	Fam83g	11	61684091	61709951	+	6659	protein_coding	family with sequence similarity 83, member G [Source:MGI Symbol;Acc:MGI:1916890]	-
ENSMUSG00000015143	2078.26709825451	1278.15582375033	1580.69114616745	679.122643178215	712.954561278904	656.245132630984	1645.70468939077	682.774112362701	1.2692083352783	2.21179616587755e-08	3.29020125178238e-07	Actn1	12	80167547	80260371	-	5533	protein_coding	actinin, alpha 1 [Source:MGI Symbol;Acc:MGI:2137706]	-
ENSMUSG00000045551	250.960555260922	33.5821195730581	28.0596061449844	2.11894740461222	0	3.03817191032863	104.200760326321	1.71903977164695	5.94485033544761	2.22238213532562e-08	3.30133781357785e-07	Fpr1	17	17876471	17883940	-	1324	protein_coding	formyl peptide receptor 1 [Source:MGI Symbol;Acc:MGI:107443]	-
ENSMUSG00000036781	608.775409441533	1245.59134416434	999.857298966277	352.804742867934	247.007879498203	202.544794021909	951.408017524049	267.452472129349	1.83119444364527	2.27183408576058e-08	3.36775293631677e-07	Rps27l	9	66946086	66949516	+	816	protein_coding	ribosomal protein S27-like [Source:MGI Symbol;Acc:MGI:1915191]	-
ENSMUSG00000024725	881.302887420191	647.219031771665	932.514244218315	375.053690616362	350.863465196311	358.504285418778	820.34538780339	361.473813743817	1.18276239047177	2.32665825948017e-08	3.44662546894621e-07	Ostf1	19	18579328	18631789	-	4784	protein_coding	osteoclast stimulating factor 1 [Source:MGI Symbol;Acc:MGI:700012]	-
ENSMUSG00000035299	232.33457655015	122.116798447484	189.870001581061	44.4978954968566	56.1381544314097	35.445338953834	181.440458859565	45.3604629607001	1.99839736393799	2.35985682929923e-08	3.49094931789807e-07	Mid1	X	169685199	170005736	+	6720	protein_coding	midline 1 [Source:MGI Symbol;Acc:MGI:1100537]	-
ENSMUSG00000029217	137.244053658317	131.275558331045	216.994287521213	51.9142114129993	35.5541644732262	28.3562711630672	161.837966503525	38.6082156830976	2.07083510041153	2.38856749527934e-08	3.53096910370857e-07	Tec	5	72755716	72868483	-	3744	protein_coding	tec protein tyrosine kinase [Source:MGI Symbol;Acc:MGI:98662]	-
ENSMUSG00000019558	4006.54605215386	3849.73207105693	4565.29791978896	2050.08161396232	1806.7129367842	2352.55778256447	4140.52534766658	2069.78411110366	1.00046305925405	2.45253192442492e-08	3.62301213967404e-07	Slc6a8	X	73673150	73682502	+	5210	protein_coding	solute carrier family 6 (neurotransmitter transporter, creatine), member 8 [Source:MGI Symbol;Acc:MGI:2147834]	-
ENSMUSG00000055320	1304.798824423	993.216627372869	977.40961405029	419.551586113219	509.921569418638	310.90625882363	1091.80835528205	413.459804785162	1.40045065502417	2.47247656248354e-08	3.64994426431216e-07	Tead1	7	112679318	112906807	+	13570	protein_coding	TEA domain family member 1 [Source:MGI Symbol;Acc:MGI:101876]	TEA
ENSMUSG00000062867	877.381628744239	1301.56154345277	1354.34365659791	425.908428327056	497.758302625166	513.451052845539	1177.76227626497	479.03926126592	1.29765529325881	2.49747073205383e-08	3.68428819488994e-07	Impdh2	9	108560286	108565584	+	3077	protein_coding	inosine monophosphate dehydrogenase 2 [Source:MGI Symbol;Acc:MGI:109367]	-
ENSMUSG00000009097	111.755872264629	74.2877190555527	128.138868062095	25.4273688553466	20.5839899581836	26.3308232228481	104.727486460759	24.1140606787928	2.12209493731536	2.52184654860976e-08	3.71178555823629e-07	Tbx1	16	18580979	18590671	-	3517	protein_coding	T-box 1 [Source:MGI Symbol;Acc:MGI:98493]	T-box
ENSMUSG00000036854	865.617852716383	357.19163545889	226.347489569541	81.5794750775703	94.4992266262064	68.865229967449	483.052325914938	81.6479772237419	2.56413686838481	2.52308022172854e-08	3.71178555823629e-07	Hspb6	7	30552178	30555443	+	2299	protein_coding	heat shock protein, alpha-crystallin-related, B6 [Source:MGI Symbol;Acc:MGI:2685325]	-
ENSMUSG00000061175	785.232049859369	854.817589132387	1183.18005911351	414.254217601688	399.516532370199	329.135290285602	941.076566035088	380.96868008583	1.30484638341068	2.5833402891322e-08	3.79257855541655e-07	Fnip2	3	79455974	79567796	-	8364	protein_coding	folliculin interacting protein 2 [Source:MGI Symbol;Acc:MGI:2683054]	-
ENSMUSG00000004894	2957.60935633672	2693.69304575408	2026.83888387271	781.891592301908	740.088002587418	1224.38327986244	2559.3804286545	915.454291583922	1.48327374028617	2.63150681579465e-08	3.86063072934282e-07	Hapln2	3	88021750	88027583	-	2371	protein_coding	hyaluronan and proteoglycan link protein 2 [Source:MGI Symbol;Acc:MGI:2137300]	-
ENSMUSG00000056708	2086.10961560641	1130.59802562629	1528.31321469682	522.320535236911	569.802267478809	640.041549109232	1581.67361864317	577.388117274984	1.45383768025423	2.76410757285299e-08	4.04125048160017e-07	Ier5	1	155096361	155099636	-	3276	protein_coding	immediate early response 5 [Source:MGI Symbol;Acc:MGI:1337072]	-
ENSMUSG00000030432	5152.5339002008	4679.10866051276	4882.37146922728	2910.37426023488	2463.5293436317	2814.35991293442	4904.67134331362	2729.421172267	0.845681592447492	2.77962404562217e-08	4.05836541602765e-07	Rpl28	7	4792874	4795066	+	1840	protein_coding	ribosomal protein L28 [Source:MGI Symbol;Acc:MGI:101839]	-
ENSMUSG00000044827	180.377899093788	193.351597541849	300.237785751333	23.3084214507344	35.5541644732262	69.8779539375585	224.655760795657	42.913513287173	2.38795248128322	2.8062756200028e-08	4.09166894300477e-07	Tlr1	5	64924679	64933563	-	3346	protein_coding	toll-like receptor 1 [Source:MGI Symbol;Acc:MGI:1341295]	-
ENSMUSG00000097415	116.657445609569	285.956836364525	334.844633330147	32.8436847714894	60.8163339673606	38.4835108641627	245.819638434747	44.0478432010042	2.47765928297299	2.8132555553979e-08	4.09904034480753e-07	AU020206	7	75769038	75782099	-	3189	lincRNA	expressed sequence AU020206 [Source:MGI Symbol;Acc:MGI:2142134]	-
ENSMUSG00000031565	2294.91664010085	2016.96245435761	2735.81159913598	1238.52475799584	1107.79291411315	1081.58920007699	2349.23023119815	1142.635624062	1.04002949611314	2.8195652225075e-08	4.10542572589575e-07	Fgfr1	8	25513654	25575718	+	9875	protein_coding	fibroblast growth factor receptor 1 [Source:MGI Symbol;Acc:MGI:95522]	-
ENSMUSG00000041741	518.586459894639	414.179474734383	491.97842774206	214.013687865834	194.612268695554	133.67956405446	474.914787457027	180.768506871949	1.39381858409556	2.87095728096327e-08	4.17493552046878e-07	Pde3a	6	141249269	141507448	+	12737	protein_coding	phosphodiesterase 3A, cGMP inhibited [Source:MGI Symbol;Acc:MGI:1860764]	-
ENSMUSG00000004665	291.153456689429	697.083391137721	693.072271781115	162.099476452835	130.053391099433	137.730459934898	560.436373202755	143.294442495722	1.96805959784736	2.87318349122488e-08	4.17493552046878e-07	Cnn2	10	79988584	79996062	+	2460	protein_coding	calponin 2 [Source:MGI Symbol;Acc:MGI:105093]	-
ENSMUSG00000023186	590.149430730762	1049.1868266613	1326.28405045293	237.322109316568	296.596582579281	333.18618616604	988.540102614997	289.034959353963	1.77391306236797	3.01635853079742e-08	4.37700745388601e-07	Vwa5a	9	38718268	38743337	+	4899	protein_coding	von Willebrand factor A domain containing 5A [Source:MGI Symbol;Acc:MGI:1915026]	-
ENSMUSG00000085295	14.7047200348196	40.7055994824946	59.8604931093	0	0	0	38.4236042088714	0	7.7054327778201	3.08545731646502e-08	4.45905100104057e-07	4930430E12Rik	4	6352105	6357530	-	1135	antisense	RIKEN cDNA 4930430E12 gene [Source:MGI Symbol;Acc:MGI:1918889]	-
ENSMUSG00000089726	43.133845435471	54.9525593013677	57.9898526996344	4.23789480922443	9.35635907190162	6.07634382065726	52.025419145491	6.55686590059444	2.97523654772409	3.30225723466132e-08	4.75623283385771e-07	Mir17hg	14	115042879	115046727	+	3536	lincRNA	Mir17 host gene (non-protein coding) [Source:MGI Symbol;Acc:MGI:1923207]	-
ENSMUSG00000007946	35.2913280835672	77.3406390167398	14.0298030724922	0	0	0	42.2205900575997	0	7.83917877316234	3.324130803037e-08	4.78127173303809e-07	Phox2a	7	101818313	101822726	+	2035	protein_coding	paired-like homeobox 2a [Source:MGI Symbol;Acc:MGI:106633]	Homeobox
ENSMUSG00000027661	147.047200348196	150.61071808523	134.686109495925	34.9626321761016	52.3956108026491	51.6489224755867	144.114675976451	46.3357218181125	1.63358878550151	3.38160852068931e-08	4.86066293574384e-07	Slc2a10	2	165503787	165519917	+	3570	protein_coding	solute carrier family 2 (facilitated glucose transporter), member 10 [Source:MGI Symbol;Acc:MGI:2156687]	-
ENSMUSG00000099764	1672.41682529349	1544.77750036067	1815.45651758049	931.277384327069	886.982840016274	956.011427783409	1677.55028107822	924.757217375584	0.859422420845662	3.3941647118572e-08	4.87542121995833e-07	Rps10-ps2	16	20822145	20822640	-	496	processed_pseudogene	ribosomal protein S10, pseudogene 2 [Source:MGI Symbol;Acc:MGI:3645627]	-
ENSMUSG00000022538	577.405340033918	621.778032095105	714.584636492269	300.890531454935	329.343839330937	315.969878674178	637.922669540431	315.401416486683	1.01605966416368	3.49314516081869e-08	5.01421686090025e-07	Lsg1	16	30560494	30587592	-	6192	protein_coding	large 60S subunit nuclear export GTPase 1 [Source:MGI Symbol;Acc:MGI:107236]	-
ENSMUSG00000028234	4514.34905068963	5436.23281088716	4331.46786858076	2566.04530698539	1936.76632788364	2350.53233462425	4760.68324338585	2284.44798983109	1.05942498532103	3.51152636577018e-08	5.0372077201102e-07	Rps20	4	3831334	3835665	-	4080	protein_coding	ribosomal protein S20 [Source:MGI Symbol;Acc:MGI:1914677]	-
ENSMUSG00000032420	676.417121601704	340.909395665893	347.003795992974	143.028949811325	116.01885249158	130.641392144131	454.776771086857	129.896398149012	1.80837582657801	3.53973277393349e-08	5.07236263840681e-07	Nt5e	9	88327197	88372092	+	8602	protein_coding	5' nucleotidase, ecto [Source:MGI Symbol;Acc:MGI:99782]	-
ENSMUSG00000051506	118.618074947545	140.434318214606	247.859854280695	30.7247373668771	45.846159452318	37.4707868940531	168.970749147616	38.0138945710827	2.15033667126287	3.57861494573718e-08	5.12309513266757e-07	Wdfy4	14	32959547	33185508	-	10552	protein_coding	WD repeat and FYVE domain containing 4 [Source:MGI Symbol;Acc:MGI:3584510]	-
ENSMUSG00000067219	21.5669227177355	35.6173995471828	34.6068475788141	0	0	0	30.5970566145775	0	7.37612348428692	3.59476080219699e-08	5.14275316376094e-07	Nipal1	5	72647795	72671078	+	4393	protein_coding	NIPA-like domain containing 1 [Source:MGI Symbol;Acc:MGI:1917951]	-
ENSMUSG00000098098	78.4251735190381	92.6052388226753	118.785666013767	28.6057899622649	14.9701745150426	14.1781355815336	96.6053594518269	19.2513666862804	2.33431697921307	3.62233867912275e-08	5.17872876125321e-07	Bvht	18	61639542	61647472	+	699	lincRNA	braveheart long non-coding RNA [Source:MGI Symbol;Acc:MGI:5434104]	-
ENSMUSG00000117050	49.9960481183868	28.4939196377462	60.7958133141329	1.05947370230611	3.74254362876065	0	46.4285936900886	1.60067244368892	4.8177247235343	3.62828937302211e-08	5.18375722495755e-07	AC167363.2	17	29093416	29094461	-	1046	TEC	TEC	-
ENSMUSG00000026234	7992.50549625897	8252.04265508872	9487.88815782406	4721.01481747602	4563.09631936642	5056.53078275695	8577.47876972392	4780.2139731998	0.843516156689891	3.7579223344066e-08	5.35459943595514e-07	Ncl	1	86344719	86359400	-	10188	protein_coding	nucleolin [Source:MGI Symbol;Acc:MGI:97286]	-
ENSMUSG00000055723	348.011707490732	545.455033065428	932.514244218315	182.229476796651	132.860298821003	127.603220233802	608.660328258158	147.564331950485	2.04511384305506	3.77584392276078e-08	5.37653925418785e-07	Rras2	7	114046782	114117781	-	3554	protein_coding	related RAS viral (r-ras) oncogene 2 [Source:MGI Symbol;Acc:MGI:1914172]	-
ENSMUSG00000066043	678.37775093968	579.037152638486	636.017739286313	340.091058440261	298.467854393662	321.033498524725	631.14421428816	319.864137119549	0.981143092553932	3.79826236180611e-08	5.40484868611848e-07	Phactr4	4	132355923	132422489	-	4960	protein_coding	phosphatase and actin regulator 4 [Source:MGI Symbol;Acc:MGI:2140327]	-
ENSMUSG00000027671	300.956603379309	331.750635782331	472.336703440571	146.207370918243	123.503939749101	139.755907875117	368.347980867404	136.489072847487	1.43347543217078	3.94290110166888e-08	5.59198929878498e-07	Actl6a	3	32706298	32726973	+	3886	protein_coding	actin-like 6A [Source:MGI Symbol;Acc:MGI:1861453]	-
ENSMUSG00000047832	273.507792647645	237.110116985531	294.625864522336	100.65000171908	124.439575656292	109.374188771831	268.414591385171	111.487922049068	1.26659204652226	3.99119434332032e-08	5.64544634139506e-07	Cdca4	12	112820229	112829423	-	4198	protein_coding	cell division cycle associated 4 [Source:MGI Symbol;Acc:MGI:1919213]	-
ENSMUSG00000040274	231.354261881162	239.145396959656	390.963845620116	61.4494747337543	101.984313883728	83.0433655489826	287.154501486978	82.1590513888215	1.80368859422027	4.10304839569378e-08	5.79212305666461e-07	Cdk6	5	3341485	3531008	+	13989	protein_coding	cyclin-dependent kinase 6 [Source:MGI Symbol;Acc:MGI:1277162]	-
ENSMUSG00000029816	117.637760278557	311.397836041084	152.457193387749	31.7842110691833	46.7817953595081	31.3944430733959	193.830929902463	36.6534831673624	2.39971602729146	4.11837380123736e-08	5.80990719959989e-07	Gpnmb	6	49036546	49070929	+	6514	protein_coding	glycoprotein (transmembrane) nmb [Source:MGI Symbol;Acc:MGI:1934765]	-
ENSMUSG00000027936	710.728135016283	623.81331206923	552.774241056193	269.106320385752	273.205684899527	328.122566315492	629.105229380569	290.144857200257	1.11645402205271	4.13920442063752e-08	5.83542902504437e-07	Crtc2	3	90254163	90264125	+	4094	protein_coding	CREB regulated transcription coactivator 2 [Source:MGI Symbol;Acc:MGI:1921593]	-
ENSMUSG00000052760	38.2322720905311	44.7761594307441	46.7660102416407	5.29736851153054	1.87127181438032	5.06361985054772	43.2581472543053	4.07742005881953	3.4246083397652	4.31728655726823e-08	6.07041836586982e-07	A630001G21Rik	1	85717083	85778643	-	2709	protein_coding	RIKEN cDNA A630001G21 gene [Source:MGI Symbol;Acc:MGI:2443131]	-
ENSMUSG00000041801	952.865858256313	1587.51837981729	1972.5903119924	511.72579821385	514.599748954589	524.591016516744	1504.324850022	516.972187895061	1.54102272700317	4.43055452508876e-08	6.2115630272461e-07	Phlda3	1	135766119	135769136	+	1559	protein_coding	pleckstrin homology like domain, family A, member 3 [Source:MGI Symbol;Acc:MGI:1351485]	-
ENSMUSG00000043131	1465.57043013702	1188.60350488884	1899.63533601544	662.171063941318	671.786581362537	613.710725886383	1517.93642368044	649.222790396746	1.22546227094184	4.43224852192943e-08	6.2115630272461e-07	Mob1a	6	83326016	83343776	+	4794	protein_coding	MOB kinase activator 1A [Source:MGI Symbol;Acc:MGI:2442631]	-
ENSMUSG00000028955	1234.21616825586	1341.2495029482	1608.75075231244	709.847380545093	546.411369799055	684.601403794052	1394.73880783883	646.953384712733	1.108768962598	4.53092887517729e-08	6.33540417607049e-07	Vamp3	4	151047300	151057963	-	2889	protein_coding	vesicle-associated membrane protein 3 [Source:MGI Symbol;Acc:MGI:1321389]	-
ENSMUSG00000026946	97.0511522298097	176.051717761789	122.526946833099	34.9626321761016	36.4898003804163	30.3817191032863	131.876605608232	33.9447172199347	1.95660905249367	4.53251148452325e-08	6.33540417607049e-07	Nmi	2	51948487	51973494	-	2001	protein_coding	N-myc (and STAT) interactor [Source:MGI Symbol;Acc:MGI:1928368]	-
ENSMUSG00000046470	357.814854180611	840.570629313514	1339.37853332059	196.00263492663	168.414463294229	154.94676742676	845.921338938238	173.121288549206	2.28903894687355	4.57822777421687e-08	6.39510872435198e-07	Sox18	2	181669836	181671640	-	1620	protein_coding	SRY (sex determining region Y)-box 18 [Source:MGI Symbol;Acc:MGI:103559]	HMG
ENSMUSG00000026094	613.676982786473	314.450756002271	408.734929511939	133.49368649057	141.281021985715	157.984939337089	445.620889433561	144.253215937791	1.62724607785697	4.59620231463264e-08	6.41553822320862e-07	Stk17b	1	53755506	53785224	-	5185	protein_coding	serine/threonine kinase 17b (apoptosis-inducing) [Source:MGI Symbol;Acc:MGI:2138162]	-
ENSMUSG00000067608	347.031392821744	453.867434229815	458.306900368078	193.883687522018	168.414463294229	188.366658440375	419.735242473212	183.554936418874	1.19396412658856	4.59887656879146e-08	6.41553822320862e-07	Pcna-ps2	19	9283238	9284494	+	1257	protein_coding	proliferating cell nuclear antigen pseudogene 2 [Source:MGI Symbol;Acc:MGI:97505]	-
ENSMUSG00000080268	605.834465434569	512.890553479432	474.207343850236	261.690004469609	247.943515405393	254.193716497495	530.977454254746	254.609078790832	1.06046572923976	4.62187689506399e-08	6.44340455619457e-07	Brms1	19	5041404	5049917	+	1338	protein_coding	breast cancer metastasis-suppressor 1 [Source:MGI Symbol;Acc:MGI:2388804]	-
ENSMUSG00000062515	52.9369921253507	27.4762796506839	65.4724143382969	2.11894740461222	4.67817953595081	4.05089588043817	48.6285620381105	3.6160076070004	3.73896123076558	4.65813188815115e-08	6.48545918179057e-07	Fabp4	3	10204088	10208576	-	4489	protein_coding	fatty acid binding protein 4, adipocyte [Source:MGI Symbol;Acc:MGI:88038]	-
ENSMUSG00000011114	813.66117526002	1121.43926574273	1050.36459002725	482.060534549279	471.560497223842	469.903922130828	995.155010343332	474.508317967983	1.06849176316605	4.73733876796752e-08	6.5871273130055e-07	Tbrg1	9	37648763	37657312	-	3901	protein_coding	transforming growth factor beta regulated gene 1 [Source:MGI Symbol;Acc:MGI:1100877]	-
ENSMUSG00000028249	5447.60861556618	5088.19993531183	5512.7772872846	3329.9258463481	2904.21385591826	3051.33732194006	5349.52861272087	3095.15900806881	0.789502478781672	4.75511608797158e-08	6.60753313150493e-07	Sdcbp	4	6365650	6408423	+	6904	protein_coding	syndecan binding protein [Source:MGI Symbol;Acc:MGI:1337026]	-
ENSMUSG00000022799	1114.61777863933	930.122948175002	1547.95493899831	456.633165693933	486.530671738884	512.438328875429	1197.56522193755	485.200722102749	1.30359317639001	4.89160260456147e-08	6.7839139767167e-07	Arhgap31	16	38598340	38713274	-	11141	protein_coding	Rho GTPase activating protein 31 [Source:MGI Symbol;Acc:MGI:1333857]	-
ENSMUSG00000078920	188.220416445691	180.122277710039	77.6315770011235	28.6057899622649	8.42072316471146	25.3180992527386	148.658090385618	20.781537459905	2.84492415029414	4.95081959215501e-08	6.86157182511946e-07	Ifi47	11	49076587	49096974	+	2473	protein_coding	interferon gamma inducible protein 47 [Source:MGI Symbol;Acc:MGI:99448]	-
ENSMUSG00000086290	512.704571880712	760.177070335587	400.317047668444	155.742634238998	203.032991860265	194.443002261032	557.732896628248	184.406209453432	1.595691774289	4.98552457347348e-08	6.90069164809175e-07	Snhg12	4	132308623	132311024	+	2402	lincRNA	small nucleolar RNA host gene 12 [Source:MGI Symbol;Acc:MGI:1916721]	-
ENSMUSG00000070691	90.1889495468938	34.5997595601204	11.2238424579938	0	0	0	45.337517188336	0	7.9429480017999	4.99754555626128e-08	6.91283866490116e-07	Runx3	4	135120652	135177990	+	5003	protein_coding	runt related transcription factor 3 [Source:MGI Symbol;Acc:MGI:102672]	Runt
ENSMUSG00000032434	1130.30281334314	1086.83950618261	1398.30370622506	594.364746993727	638.103688703691	573.201767082002	1205.14867525027	601.89006759314	1.00165158714966	5.10412313689824e-08	7.05568014680119e-07	Cmtm6	9	114731116	114749344	+	3440	protein_coding	CKLF-like MARVEL transmembrane domain containing 6 [Source:MGI Symbol;Acc:MGI:2447165]	-
ENSMUSG00000032359	444.082545051553	747.965390490839	716.455276901935	233.084214507344	249.814787219773	168.112179038184	636.167737481442	217.003726921767	1.55137077905165	5.22019761466085e-08	7.19545642822606e-07	Ctsh	9	90054152	90076089	+	4499	protein_coding	cathepsin H [Source:MGI Symbol;Acc:MGI:107285]	-
ENSMUSG00000112794	46.0747894424349	36.6350395342452	47.7013304464735	5.29736851153054	1.87127181438032	0	43.4703864743845	2.38954677530362	4.20907178211798	5.22286760236196e-08	7.19545642822606e-07	Gm48878	10	122454132	122456809	+	2678	TEC	predicted gene, 48878 [Source:MGI Symbol;Acc:MGI:6098630]	-
ENSMUSG00000039994	275.468421985621	249.32179683028	247.859854280695	83.6984224821826	122.568303841911	99.2469490707353	257.550024365532	101.837891798276	1.33611064950205	5.22550516123637e-08	7.19545642822606e-07	Timeless	10	128232065	128252941	+	6115	protein_coding	timeless circadian clock 1 [Source:MGI Symbol;Acc:MGI:1321393]	-
ENSMUSG00000034330	219.590485853307	328.697715821144	319.879510052822	92.1742121006314	121.632667934721	86.0815374593112	289.389237242424	99.9628058315546	1.53191055523043	5.23402809090925e-08	7.19788679099735e-07	Plcg2	8	117498291	117635142	+	4298	protein_coding	phospholipase C, gamma 2 [Source:MGI Symbol;Acc:MGI:97616]	-
ENSMUSG00000020473	661.712401566884	2915.53856293368	1537.66641674514	324.198952905669	363.962367896973	203.557517992018	1704.97246041524	297.239612931554	2.5198557672412	5.29818113689695e-08	7.28140997278573e-07	Aebp1	11	5861947	5872088	+	4058	protein_coding	AE binding protein 1 [Source:MGI Symbol;Acc:MGI:1197012]	-
ENSMUSG00000039377	90.1889495468938	67.1642391461161	72.9549759769594	19.07052664151	16.8414463294229	18.2290314619718	76.7693882233231	18.0470014776349	2.09058648085023	5.31061782039342e-08	7.29379631270281e-07	Hlx	1	184727140	184732619	-	2278	protein_coding	H2.0-like homeobox [Source:MGI Symbol;Acc:MGI:96109]	Homeobox
ENSMUSG00000031320	5948.54941141904	5679.44876779506	6630.48493205981	3659.4221677653	3214.8449771054	3380.47261222566	6086.16103709131	3418.24658569878	0.832371998826899	5.34528566498288e-08	7.33195590698425e-07	Rps4x	X	102184941	102189394	-	1631	protein_coding	ribosomal protein S4, X-linked [Source:MGI Symbol;Acc:MGI:98158]	-
ENSMUSG00000029761	1508.7042755725	2295.7958108127	3159.51165192524	866.649488486397	777.513438875025	585.354454723316	2321.33724610348	743.172460694913	1.64328029705506	5.3619158491503e-08	7.35003419682109e-07	Cald1	6	34598500	34775473	+	12041	protein_coding	caldesmon 1 [Source:MGI Symbol;Acc:MGI:88250]	-
ENSMUSG00000046908	94.1102082228457	42.7408794566194	21.5123647111547	2.11894740461222	0.935635907190162	1.01272397010954	52.7878174635399	1.35576909397064	5.2996261512607	5.44252398183294e-08	7.45573285279777e-07	Ltb4r1	14	55765962	55768494	+	1394	protein_coding	leukotriene B4 receptor 1 [Source:MGI Symbol;Acc:MGI:1309472]	-
ENSMUSG00000023411	116.657445609569	144.504878162856	125.332907447597	47.6763166037749	41.1679799163671	32.4071670435054	128.831743740007	40.4171545212158	1.67313423844895	5.62695599155803e-08	7.67384228759085e-07	Nfatc4	14	55823144	55833943	+	5808	protein_coding	nuclear factor of activated T cells, cytoplasmic, calcineurin dependent 4 [Source:MGI Symbol;Acc:MGI:1920431]	RHD
ENSMUSG00000028163	1060.70047184499	764.247630283837	1004.53389999044	436.503165350117	466.882317687891	421.29317156557	943.160667373089	441.559551534526	1.09489204117295	5.95503521172553e-08	8.11087980052284e-07	Nfkb1	3	135584655	135691547	-	12061	protein_coding	nuclear factor of kappa light polypeptide gene enhancer in B cells 1, p105 [Source:MGI Symbol;Acc:MGI:97312]	RHD
ENSMUSG00000052911	1038.15323445827	1551.90098027011	1518.96001264849	652.635800620563	570.737903385999	549.909115769482	1369.67140912562	591.094273258681	1.21253597653948	6.01133780346764e-08	8.17710842206052e-07	Lamb2	9	108479736	108490530	+	6082	protein_coding	laminin, beta 2 [Source:MGI Symbol;Acc:MGI:99916]	-
ENSMUSG00000001029	133.322794982365	202.510357425411	323.620790872153	62.5089484360604	41.1679799163671	47.5980265951485	219.81798109331	50.4249849825254	2.12665028170712	6.07248428004682e-08	8.24449076695712e-07	Icam2	11	106377656	106388075	-	1904	protein_coding	intercellular adhesion molecule 2 [Source:MGI Symbol;Acc:MGI:96394]	-
ENSMUSG00000028869	1163.63351208873	1272.04998382796	1136.41404887187	637.803168788277	561.381544314097	686.626851734271	1190.69918159618	628.603854945548	0.921817317165455	6.18544915666778e-08	8.38183447425808e-07	Gnl2	4	125016585	125055380	+	3683	protein_coding	guanine nucleotide binding protein-like 2 (nucleolar) [Source:MGI Symbol;Acc:MGI:2385207]	-
ENSMUSG00000021585	580.346284040882	504.749433582933	630.405818057316	290.295794431874	255.428602662914	288.62633148122	571.833845227044	278.116909525336	1.04072298447732	6.1967945151146e-08	8.39187010559257e-07	Cast	13	74692368	74808810	-	11470	protein_coding	calpastatin [Source:MGI Symbol;Acc:MGI:1098236]	-
ENSMUSG00000061136	1422.43658470155	1379.91982245657	1492.77104691317	853.935804058723	799.033064740399	834.484551370264	1431.7091513571	829.151140056462	0.788260866387295	6.35544139106858e-08	8.5957849214313e-07	Prpf40a	2	53134704	53191284	-	10458	protein_coding	pre-mRNA processing factor 40A [Source:MGI Symbol;Acc:MGI:1860512]	-
ENSMUSG00000027082	209.787339163427	283.9215563904	384.416604186286	70.9847380545093	52.3956108026491	106.336016861502	292.708499913371	76.5721219062201	1.9362259936188	6.3760340931808e-08	8.61816486376507e-07	Tfpi	2	84432855	84476775	-	5463	protein_coding	tissue factor pathway inhibitor [Source:MGI Symbol;Acc:MGI:1095418]	-
ENSMUSG00000059552	479.37387313512	767.300550245024	838.982223735033	232.024740805038	269.463141270767	272.422747959467	695.218882371726	257.970210011757	1.43004632017859	6.65903914334286e-08	8.95523054491728e-07	Trp53	11	69580359	69591873	+	4045	protein_coding	transformation related protein 53 [Source:MGI Symbol;Acc:MGI:98834]	P53
ENSMUSG00000018476	3162.49512215521	1282.22638369858	1708.83001422955	593.305273291421	648.395683682783	541.807324008606	2051.18384002778	594.502760327603	1.786647884099	6.73648173502547e-08	9.05366144602603e-07	Kdm6b	11	69398508	69413675	-	6954	protein_coding	KDM1 lysine (K)-specific demethylase 6B [Source:MGI Symbol;Acc:MGI:2448492]	-
ENSMUSG00000015852	413.692790312926	1065.4690664543	1963.23710994407	68.865790649897	206.775535489026	191.404830350704	1147.4663222371	155.682052163209	2.88108501784013	6.74609234367383e-08	9.06086122981967e-07	Fcrls	3	87250758	87263738	-	2334	protein_coding	Fc receptor-like S, scavenger receptor [Source:MGI Symbol;Acc:MGI:1933397]	-
ENSMUSG00000028980	394.086496933166	671.642391461161	1041.94670818375	205.537898247385	165.607555572659	195.455726231142	702.558532192694	188.867060017062	1.89581256558016	6.80924515237867e-08	9.13687152759425e-07	H6pd	4	149979475	150009023	-	5236	protein_coding	hexose-6-phosphate dehydrogenase (glucose 1-dehydrogenase) [Source:MGI Symbol;Acc:MGI:2140356]	-
ENSMUSG00000039234	697.003729650451	719.471470853093	1020.4343434726	296.65263664571	363.962367896973	217.735653573552	812.303181325381	292.783552705412	1.47181580189456	6.8281317472517e-08	9.1537358388896e-07	Sec24d	3	123267455	123365641	+	6325	protein_coding	Sec24 related gene family, member D (S. cerevisiae) [Source:MGI Symbol;Acc:MGI:1916858]	-
ENSMUSG00000047884	109.795242926653	643.148471823415	693.072271781115	0	0	4.05089588043817	482.005328843728	1.35029862681272	8.4850765992328	6.84870490440973e-08	9.16977447352207e-07	Klk9	7	43791891	43796757	+	1476	protein_coding	kallikrein related-peptidase 9 [Source:MGI Symbol;Acc:MGI:1921082]	-
ENSMUSG00000038587	11559.8705767062	3056.99052113535	5685.81152517867	1310.56896975266	1569.99705226509	1526.17502295508	6767.55754100674	1468.91368165761	2.20386397560173	6.9002551831599e-08	9.23299220550705e-07	Akap12	10	4266380	4359470	+	6461	protein_coding	A kinase (PRKA) anchor protein (gravin) 12 [Source:MGI Symbol;Acc:MGI:1932576]	-
ENSMUSG00000027656	28.4291254006513	87.5170388873635	40.218768807811	0	1.87127181438032	4.05089588043817	52.0549776986086	1.97405589827283	4.70738988705814	6.97543988741087e-08	9.32188334263653e-07	Wisp2	2	163820861	163833146	+	1924	protein_coding	WNT1 inducible signaling pathway protein 2 [Source:MGI Symbol;Acc:MGI:1328326]	-
ENSMUSG00000074677	90.1889495468938	36.6350395342452	9.35320204832813	0	0	0	45.3923970431557	0	7.94465929377684	7.03804764644437e-08	9.39376509802995e-07	Sirpb1c	3	15795145	15848528	-	3682	protein_coding	signal-regulatory protein beta 1C [Source:MGI Symbol;Acc:MGI:3807521]	-
ENSMUSG00000026288	524.468347908567	466.079114074564	926.902322989318	139.850528704406	229.23079726159	185.328486530046	639.14992832415	184.803270832014	1.78950276531067	7.11305217093786e-08	9.47232185271878e-07	Inpp5d	1	87620312	87720507	+	7602	protein_coding	inositol polyphosphate-5-phosphatase D [Source:MGI Symbol;Acc:MGI:107357]	-
ENSMUSG00000060032	755.82260978973	920.964188291441	1075.61823555774	433.324744243198	431.328153214665	435.471307147104	917.468344546302	433.374734868322	1.08219704350339	7.11469109208057e-08	9.47232185271878e-07	H2afj	6	136808244	136810074	+	1831	protein_coding	H2A histone family, member J [Source:MGI Symbol;Acc:MGI:3606192]	-
ENSMUSG00000038781	77.4448588500501	62.0760392108043	103.820542736442	21.1894740461222	14.9701745150426	12.1526876413145	81.1138135990989	16.1041120674931	2.33737544237985	7.18030726549689e-08	9.55371051652809e-07	Stap2	17	55997077	56005584	-	2569	protein_coding	signal transducing adaptor family member 2 [Source:MGI Symbol;Acc:MGI:2147039]	-
ENSMUSG00000074892	2214.53083724384	2195.04945209352	2069.86361329502	1209.91896803358	1144.28271449357	1331.73202069405	2159.81463421079	1228.6445677404	0.813913893244933	7.22797632165959e-08	9.6009951611631e-07	B3galt5	16	96235801	96319859	+	6159	protein_coding	UDP-Gal:betaGlcNAc beta 1,3-galactosyltransferase, polypeptide 5 [Source:MGI Symbol;Acc:MGI:2136878]	-
ENSMUSG00000111394	350.952651497696	229.986637076095	300.237785751333	103.828422825999	125.375211563482	91.1451573098589	293.725691441708	106.782930566446	1.45889467751982	7.44179340356014e-08	9.86465980601357e-07	AC160637.1	9	59672814	59676700	+	3887	TEC	novel transcript	-
ENSMUSG00000062647	1315.58228578186	1656.71789893753	2072.66957390951	797.7836978365	685.821119970389	717.008570837557	1681.65658620964	733.537796214815	1.1971944195348	7.45806610625318e-08	9.88008235046052e-07	Rpl7a	2	26910764	26913318	+	1781	protein_coding	ribosomal protein L7A [Source:MGI Symbol;Acc:MGI:1353472]	-
ENSMUSG00000027377	48.0354187804108	44.7761594307441	123.462267037931	3.17842110691833	10.2919949790918	4.05089588043817	72.0912817496954	5.84043732214943	3.61066693756849	7.46690493609004e-08	9.88564381283965e-07	Mall	2	127704386	127729932	-	2006	protein_coding	mal, T cell differentiation protein-like [Source:MGI Symbol;Acc:MGI:2385152]	-
ENSMUSG00000072621	32.3503840766032	34.5997595601204	101.014582121944	1.05947370230611	0	4.05089588043817	55.9882419195558	1.70345652758143	5.05939109361769	7.52072998669759e-08	9.95071988674733e-07	Slfn10-ps	11	83028130	83040042	-	3621	transcribed_unprocessed_pseudogene	schlafen 10, pseudogene [Source:MGI Symbol;Acc:MGI:3512288]	-
ENSMUSG00000022367	30.3897547386273	55.9701992884301	48.6366506513063	3.17842110691833	5.61381544314097	4.05089588043817	44.9988682261212	4.28104414349916	3.38322052279724	8.06277909276737e-08	1.06348805098533e-06	Has2	15	56665627	56694539	-	4237	protein_coding	hyaluronan synthase 2 [Source:MGI Symbol;Acc:MGI:107821]	-
ENSMUSG00000054808	3834.01067041198	3110.92544044965	3863.80776616435	1866.79266346336	1954.54341012025	2016.3334244881	3602.91462567533	1945.88983269057	0.888763148701918	8.09375003303033e-08	1.06691251982433e-06	Actn4	7	28893248	28962340	-	6127	protein_coding	actinin alpha 4 [Source:MGI Symbol;Acc:MGI:1890773]	-
ENSMUSG00000002602	1731.23570543277	2090.2325334261	2555.29479960325	1008.61896459542	966.511892127438	1043.10568921283	2125.58767948737	1006.07884864523	1.07924517321768	8.39903768878715e-08	1.10647062984876e-06	Axl	7	25757273	25788705	-	5033	protein_coding	AXL receptor tyrosine kinase [Source:MGI Symbol;Acc:MGI:1347244]	-
ENSMUSG00000024308	735.236001740982	1259.83830398321	1154.18513276369	437.562639052423	417.293614606812	393.949624372612	1049.75314616263	416.268626010616	1.33448763526183	8.50295560110362e-08	1.11896225351305e-06	Tapbp	17	33915899	33929288	+	3296	protein_coding	TAP binding protein [Source:MGI Symbol;Acc:MGI:1201689]	-
ENSMUSG00000087107	20.5866080487475	37.6526795213075	26.1889657353188	0	0	0	28.1427511017913	0	7.25471233834767	8.50436526353219e-08	1.11896225351305e-06	AI662270	11	83223576	83226604	+	3029	processed_transcript	expressed sequence AI662270 [Source:MGI Symbol;Acc:MGI:2144254]	-
ENSMUSG00000002845	301.936918048297	285.956836364525	347.003795992974	149.385792025161	123.503939749101	143.806803755555	311.632516801932	138.898845176606	1.16736121531283	8.54757238013915e-08	1.12330353892051e-06	Tmem39a	16	38558698	38592162	+	4094	protein_coding	transmembrane protein 39a [Source:MGI Symbol;Acc:MGI:1915096]	-
ENSMUSG00000053617	1683.20028665236	1645.52385907985	3248.36707138436	758.583170851174	734.474187144277	705.868607166352	2192.36373903885	732.975321720601	1.58077433241588	8.54790647164654e-08	1.12330353892051e-06	Sh3pxd2a	19	47260174	47464411	-	10464	protein_coding	SH3 and PX domains 2A [Source:MGI Symbol;Acc:MGI:1298393]	-
ENSMUSG00000028214	541.133697281363	101.763998706237	364.774879884797	64.6278958406726	35.5541644732262	32.4071670435054	335.890858624132	44.1964091191347	2.92796832613656	8.60836605715505e-08	1.13055125616225e-06	Gem	4	11704457	11714752	+	2104	protein_coding	GTP binding protein (gene overexpressed in skeletal muscle) [Source:MGI Symbol;Acc:MGI:99844]	-
ENSMUSG00000022451	1775.34986553723	1550.88334028305	1707.89469402472	998.024227572354	923.47264039669	939.807844261656	1678.04263328166	953.768237410234	0.815269004130202	8.64124668847268e-08	1.13417028316602e-06	Twf1	15	94577951	94589889	-	3054	protein_coding	twinfilin actin binding protein 1 [Source:MGI Symbol;Acc:MGI:1100520]	-
ENSMUSG00000040681	1592.03102243647	1767.64065752733	2437.44445379431	923.861068410926	828.037777863294	709.91950304679	1932.37204458604	820.606116440337	1.23578643173587	8.79988001915454e-08	1.15427982862087e-06	Hmgn1	16	96120618	96127729	-	3221	protein_coding	high mobility group nucleosomal binding domain 1 [Source:MGI Symbol;Acc:MGI:96120]	-
ENSMUSG00000032116	1343.03109651353	1760.51717761789	2178.36075705562	753.285802339643	792.483613390067	760.555701552267	1760.63634372901	768.775039093993	1.19548802095261	8.82239764970276e-08	1.1565213214398e-06	Stt3a	9	36729344	36767679	-	8948	protein_coding	STT3, subunit of the oligosaccharyltransferase complex, homolog A (S. cerevisiae) [Source:MGI Symbol;Acc:MGI:105124]	-
ENSMUSG00000074063	147.047200348196	69.1995191202409	82.3081780252876	13.7731581299794	21.5196258653737	6.07634382065726	99.518299164575	13.7897092720035	2.84499848933532	9.2200306590186e-08	1.20420044818157e-06	Osgin1	8	119434124	119446256	+	2674	protein_coding	oxidative stress induced growth inhibitor 1 [Source:MGI Symbol;Acc:MGI:1919089]	-
ENSMUSG00000115518	92.1495788848698	144.504878162856	66.4077345431297	23.3084214507344	16.8414463294229	20.2544794021909	101.020730530285	20.1347823941161	2.32866274263023	9.2474822788948e-08	1.20634308967635e-06	Gm10791	16	84972214	84979451	+	1651	antisense	predicted gene 10791 [Source:MGI Symbol;Acc:MGI:3641949]	-
ENSMUSG00000030162	45.0944747734469	35.6173995471828	14.0298030724922	0	0	0	31.5805591310406	0	7.4206660054196	9.60020000961574e-08	1.25155116649226e-06	Olr1	6	129485244	129507165	-	3572	protein_coding	oxidized low density lipoprotein (lectin-like) receptor 1 [Source:MGI Symbol;Acc:MGI:1261434]	-
ENSMUSG00000025509	1427.33815804649	819.200189585204	718.325917311601	375.053690616362	292.854038950521	305.842638973082	988.288088314433	324.583456179988	1.60662686179654	9.71259598040325e-08	1.2646559876195e-06	Pnpla2	7	141455198	141460743	+	3020	protein_coding	patatin-like phospholipase domain containing 2 [Source:MGI Symbol;Acc:MGI:1914103]	-
ENSMUSG00000003762	577.405340033918	462.008554126314	501.331629790388	245.797898935017	268.527505363577	231.913789155085	513.581841316873	248.746397817893	1.04556080514007	1.00598026231756e-07	1.30667021633467e-06	Coq8b	7	27233023	27257950	+	5586	protein_coding	coenzyme Q8B [Source:MGI Symbol;Acc:MGI:1924139]	-
ENSMUSG00000030298	1193.04295215837	1300.5439034657	1355.27897680275	760.702118255786	710.147653557333	697.766815405476	1282.95527747561	722.872195739532	0.827845195661554	1.00966812061424e-07	1.31066120081197e-06	Sec13	6	113728062	113740743	-	3184	protein_coding	SEC13 homolog, nuclear pore and COPII coat complex component [Source:MGI Symbol;Acc:MGI:99832]	-
ENSMUSG00000035212	928.357991531614	1014.58706710118	1007.33986060494	546.688430389952	561.381544314097	570.163595171673	983.428306412577	559.411189958574	0.81384194073763	1.02240271868537e-07	1.3255765498135e-06	Leprot	4	101647718	101659364	+	1898	protein_coding	leptin receptor overlapping transcript [Source:MGI Symbol;Acc:MGI:2687005]	-
ENSMUSG00000031939	426.43688100977	696.065751150658	381.610643571788	184.348424201263	178.706458273321	139.755907875117	501.371091910739	167.603596783234	1.58041051608273	1.03760624131401e-07	1.34447008226709e-06	Taf1d	9	15306214	15316991	+	8949	protein_coding	TATA-box binding protein associated factor, RNA polymerase I, D [Source:MGI Symbol;Acc:MGI:1922566]	-
ENSMUSG00000029390	2198.84580254003	2146.20273271453	2391.6137637575	1358.24528635643	1109.66418592753	1228.43417574288	2245.55409967069	1232.11454934228	0.866238037788783	1.07046965286936e-07	1.38452608047499e-06	Tmed2	5	124540695	124550506	+	2527	protein_coding	transmembrane p24 trafficking protein 2 [Source:MGI Symbol;Acc:MGI:1929269]	-
ENSMUSG00000029675	351.932966166684	2724.22224536595	1193.46858136667	236.262635614262	158.122468315137	158.997663307198	1423.20793096644	184.460922412199	2.94797369589799	1.08073568364209e-07	1.39610864359877e-06	Eln	5	134702593	134747323	-	8098	protein_coding	elastin [Source:MGI Symbol;Acc:MGI:95317]	-
ENSMUSG00000037815	3751.66423821699	3231.00695892301	4465.21865787185	1993.9295077401	1988.2263027791	1827.96676604773	3815.96328500395	1936.70752552231	0.978503208258135	1.14858937228274e-07	1.48017246269613e-06	Ctnna1	18	35118888	35254773	+	3698	protein_coding	catenin (cadherin associated protein), alpha 1 [Source:MGI Symbol;Acc:MGI:88274]	-
ENSMUSG00000028069	534.271494598447	740.841910581402	798.763454927222	263.808951874221	311.566757094324	314.957154704068	691.292286702357	296.777621224204	1.21962124942976	1.17834185948368e-07	1.5141972565954e-06	Gpatch4	3	88043108	88055993	+	2447	protein_coding	G patch domain containing 4 [Source:MGI Symbol;Acc:MGI:1913864]	-
ENSMUSG00000032193	840.129671322696	1405.36082213313	1853.80464597864	393.064743555566	525.827379840871	374.707868940531	1366.43171314482	431.199997445656	1.66373193071782	1.1785461700475e-07	1.5141972565954e-06	Ldlr	9	21723483	21749919	+	9622	protein_coding	low density lipoprotein receptor [Source:MGI Symbol;Acc:MGI:96765]	-
ENSMUSG00000024986	127.440906968437	88.5346788744258	99.1439417122782	33.9031584737955	29.004713122895	21.2672033723004	105.03984251838	28.058358322997	1.90572815867239	1.18704812647883e-07	1.52420127729066e-06	Hhex	19	37434810	37440731	+	1918	protein_coding	hematopoietically expressed homeobox [Source:MGI Symbol;Acc:MGI:96086]	Homeobox
ENSMUSG00000024730	107.834613588677	14.2469598188731	16.8357636869906	0	0	0	46.3057790315137	0	7.97387932544215	1.19023354285711e-07	1.52737077891217e-06	Ms4a8a	19	11067471	11081102	-	1795	protein_coding	membrane-spanning 4-domains, subfamily A, member 8A [Source:MGI Symbol;Acc:MGI:1927657]	-
ENSMUSG00000036867	199.003877804559	283.9215563904	593.928330068836	66.7468432452848	91.6923189046359	75.9542977582158	358.951254754598	78.1311533027122	2.19927451576213	1.19219161277215e-07	1.52896241633186e-06	Smad6	9	63953076	64022059	-	3205	protein_coding	SMAD family member 6 [Source:MGI Symbol;Acc:MGI:1336883]	MH1
ENSMUSG00000007659	4110.45940706658	3035.62008140704	4534.43235302948	1874.20897937951	1851.62346032933	1847.20852147981	3893.5039471677	1857.68032039621	1.06763860641385	1.19457101227456e-07	1.53109216025708e-06	Bcl2l1	2	152780668	152831728	-	4586	protein_coding	BCL2-like 1 [Source:MGI Symbol;Acc:MGI:88139]	-
ENSMUSG00000024312	362.716427525551	653.324871694039	783.798331649897	157.86158164361	202.097355953075	201.532070051799	599.946543623162	187.163669216161	1.68018747285037	1.19790029990962e-07	1.53443609072006e-06	Wdr46	17	33940660	33949695	+	2442	protein_coding	WD repeat domain 46 [Source:MGI Symbol;Acc:MGI:1931871]	-
ENSMUSG00000058569	2388.04653365471	2544.09996765591	2578.67780472407	1535.17739464155	1522.27962099839	1484.65334018059	2503.60810201156	1514.03678527351	0.725624401986691	1.22543087275549e-07	1.56781552260886e-06	Tmed9	13	55573732	55597697	+	3439	protein_coding	transmembrane p24 trafficking protein 9 [Source:MGI Symbol;Acc:MGI:1914761]	-
ENSMUSG00000034266	32.3503840766032	34.5997595601204	46.7660102416407	1.05947370230611	1.87127181438032	0	37.9053846261214	0.976915172228811	5.25086210083733	1.23381537408992e-07	1.57664877617657e-06	Batf	12	85686669	85709087	+	1406	protein_coding	basic leucine zipper transcription factor, ATF-like [Source:MGI Symbol;Acc:MGI:1859147]	TF_bZIP
ENSMUSG00000039985	77.4448588500501	85.4817589132387	85.114138639786	25.4273688553466	22.4552617725639	15.1908595516432	82.6802521343583	21.0244967265179	1.97627924779447	1.2405901504451e-07	1.58340631424694e-06	Sinhcaf	6	148921035	148946467	-	4138	protein_coding	SIN3-HDAC complex associated factor [Source:MGI Symbol;Acc:MGI:1929091]	-
ENSMUSG00000037805	4483.959295951	7066.49207016107	6448.09749211741	2938.98005019714	2576.74128840171	2443.70293987433	5999.51628607649	2653.14142615773	1.1771734628114	1.30968458483731e-07	1.66859455898352e-06	Rpl10a	17	28328471	28331033	+	2431	protein_coding	ribosomal protein L10A [Source:MGI Symbol;Acc:MGI:1343877]	-
ENSMUSG00000040174	316.641638083116	263.568756649153	302.108426160999	121.839475765202	114.1475806772	147.857699635993	294.106273631089	127.948252026132	1.20160251221576	1.31849927750963e-07	1.67852371776949e-06	Alkbh3	2	93980550	94010807	-	3159	protein_coding	alkB homolog 3, alpha-ketoglutarate-dependent dioxygenase [Source:MGI Symbol;Acc:MGI:1916363]	-
ENSMUSG00000026042	116.657445609569	263.568756649153	491.043107537227	52.9736851153054	56.1381544314097	38.4835108641627	290.423103265316	49.1984501369593	2.56141989738104	1.32639837899681e-07	1.68686198623224e-06	Col5a2	1	45374321	45503282	-	9591	protein_coding	collagen, type V, alpha 2 [Source:MGI Symbol;Acc:MGI:88458]	-
ENSMUSG00000030069	113.716501602605	21.3704397283097	53.3132516754703	0	1.87127181438032	0	62.8000643354618	0.623757271460108	6.5761519387668	1.3791988746693e-07	1.75087571085849e-06	Prok2	6	99711299	99726392	-	1917	protein_coding	prokineticin 2 [Source:MGI Symbol;Acc:MGI:1354178]	-
ENSMUSG00000067367	347.031392821744	475.237873958125	514.426112658047	206.597371949691	167.478827387039	181.277590649608	445.565126479305	185.117929995446	1.26807788054716	1.3805076414236e-07	1.75149337567633e-06	Lyar	5	38220470	38234306	+	2401	protein_coding	Ly1 antibody reactive clone [Source:MGI Symbol;Acc:MGI:107470]	-
ENSMUSG00000113061	1373.42085125215	2240.84325151133	1624.6511957946	786.129487111132	595.064436972943	753.4666337615	1746.30509951936	711.553519281859	1.29544284080321	1.39350196035717e-07	1.76587619033482e-06	Gm11361	13	28257528	28258134	+	607	protein_coding	predicted pseudogene 11361 [Source:MGI Symbol;Acc:MGI:3649931]	-
ENSMUSG00000032363	49.9960481183868	49.8643593660559	87.9200992542844	9.53526332075498	12.1632667934721	7.0890677907668	62.5935022462424	9.5958659683313	2.70232282183837	1.4086204598805e-07	1.7829683408459e-06	Adamts7	9	90163069	90208071	+	6282	protein_coding	a disintegrin-like and metallopeptidase (reprolysin type) with thrombospondin type 1 motif, 7 [Source:MGI Symbol;Acc:MGI:1347346]	-
ENSMUSG00000019838	81.366117526002	114.993318538047	126.26822765243	33.9031584737955	22.4552617725639	29.3689951331768	107.54255457216	28.575805126512	1.91627305951416	1.40866384266437e-07	1.7829683408459e-06	Slc16a10	10	40033532	40142258	-	7356	protein_coding	solute carrier family 16 (monocarboxylic acid transporters), member 10 [Source:MGI Symbol;Acc:MGI:1919722]	-
ENSMUSG00000018042	3026.23138316588	1835.82253666051	2337.3651918772	1129.39896665831	1008.615507951	966.138667484505	2399.80637056786	1034.71771403127	1.21379529696467	1.41150382547883e-07	1.78550204812055e-06	Cyb5r3	15	83153494	83172592	-	4298	protein_coding	cytochrome b5 reductase 3 [Source:MGI Symbol;Acc:MGI:94893]	-
ENSMUSG00000045377	85.2873762019539	130.257918343983	181.452119737566	39.200526985326	18.7127181438032	21.2672033723004	132.332471427834	26.3934828338099	2.33167607594063	1.41415111133388e-07	1.78778913790115e-06	Tmem88	11	69396519	69398234	-	1582	protein_coding	transmembrane protein 88 [Source:MGI Symbol;Acc:MGI:1914270]	-
ENSMUSG00000030104	1049.91701048612	1221.16798447484	1614.36267354144	505.368956000014	479.045584481363	642.066997049451	1295.14922283413	542.160512510276	1.25657128809548	1.43467207675757e-07	1.81196308315155e-06	Edem1	6	108828641	108859356	+	6453	protein_coding	ER degradation enhancer, mannosidase alpha-like 1 [Source:MGI Symbol;Acc:MGI:2180139]	-
ENSMUSG00000024290	872.480055399299	1247.62662413846	1200.95114300533	519.142114129993	544.540097984675	491.171125503129	1107.01927418103	518.284445872599	1.09473884789882	1.43497404998435e-07	1.81196308315155e-06	Rock1	18	10064401	10181792	-	6187	protein_coding	Rho-associated coiled-coil containing protein kinase 1 [Source:MGI Symbol;Acc:MGI:107927]	-
ENSMUSG00000016494	1413.61375268066	1031.88694688124	1788.33223164034	368.696848402526	300.339126208042	617.761621766822	1411.27764373408	428.932532125796	1.71851637141794	1.45526269448398e-07	1.83540591580212e-06	Cd34	1	194938819	194961279	+	7290	protein_coding	CD34 antigen [Source:MGI Symbol;Acc:MGI:88329]	-
ENSMUSG00000024697	55.8779361323147	41.723239469557	50.5072910609719	3.17842110691833	4.67817953595081	10.1272397010954	49.3694888876145	5.99461344798819	3.04132031340297	1.53170843413931e-07	1.92611883494897e-06	Gna14	19	16435667	16610818	+	3383	protein_coding	guanine nucleotide binding protein, alpha 14 [Source:MGI Symbol;Acc:MGI:95769]	-
ENSMUSG00000000058	911.692642158818	1005.42830721762	1130.80212764287	524.439482641524	528.634287562442	398.000520253051	1015.97435900644	483.691430152339	1.07068654916905	1.53762027887601e-07	1.9301347778796e-06	Cav2	6	17281185	17289115	+	3335	protein_coding	caveolin 2 [Source:MGI Symbol;Acc:MGI:107571]	-
ENSMUSG00000030109	110.775557595641	306.309636105772	130.944828676594	33.9031584737955	41.1679799163671	31.3944430733959	182.676674126002	35.4885271545195	2.36187479625625	1.54554109422044e-07	1.9389350052464e-06	Slc6a12	6	121343076	121365775	+	3052	protein_coding	solute carrier family 6 (neurotransmitter transporter, betaine/GABA), member 12 [Source:MGI Symbol;Acc:MGI:95628]	-
ENSMUSG00000037731	263.704645957766	101.763998706237	89.7907396639501	22.2489477484283	5.61381544314097	24.305375282629	151.753128109317	17.3893794913994	3.13183440053559	1.55040180760023e-07	1.94388812863449e-06	Themis2	4	132781843	132796387	-	3079	protein_coding	thymocyte selection associated family member 2 [Source:MGI Symbol;Acc:MGI:2446213]	-
ENSMUSG00000018654	222.531429860271	145.522518149918	286.207982678841	69.9252643522031	69.237057132072	60.7634382065726	218.087310229677	66.6419198969493	1.71115371188221	1.55202165148742e-07	1.944774424705e-06	Ikzf1	11	11685003	11772926	+	5777	protein_coding	IKAROS family zinc finger 1 [Source:MGI Symbol;Acc:MGI:1342540]	zf-C2H2
ENSMUSG00000018986	61.7598241462425	38.6703195083699	105.691183146108	8.47578961844887	4.67817953595081	11.139963671205	68.7071089335734	8.09797760853489	3.09320287211532	1.56513033727455e-07	1.96004741003071e-06	Slfn3	11	83191330	83215154	+	3411	protein_coding	schlafen 3 [Source:MGI Symbol;Acc:MGI:1329005]	-
ENSMUSG00000038539	637.204534842185	990.163707411682	1200.95114300533	390.945796150954	338.700198402839	281.537263690453	942.773128419733	337.061086081415	1.48416600592425	1.56706320102528e-07	1.96131494172975e-06	Atf5	7	44812256	44816658	-	1993	protein_coding	activating transcription factor 5 [Source:MGI Symbol;Acc:MGI:2141857]	TF_bZIP
ENSMUSG00000000740	9500.22945716248	9650.27999731241	10861.8735387235	6057.01115608402	5038.39936021902	5750.24670228199	10004.1276643995	5615.21907286168	0.83324905068681	1.60642058920732e-07	2.0070364452372e-06	Rpl13	8	123102350	123105244	+	2595	protein_coding	ribosomal protein L13 [Source:MGI Symbol;Acc:MGI:105922]	-
ENSMUSG00000016559	10756.0125481361	6226.93908083462	8067.13676668301	3627.63795669611	3650.85130985601	3512.1267283399	8350.0294652179	3596.87199829734	1.21504730321745	1.61653885133002e-07	2.01849417415195e-06	H3f3b	11	116021912	116027962	-	2976	protein_coding	H3 histone, family 3B [Source:MGI Symbol;Acc:MGI:1101768]	-
ENSMUSG00000008845	252.921184598898	134.328478292232	283.402022064342	59.3305273291421	71.1083289464523	57.725266296244	223.550561651824	62.7213741906128	1.83322328415705	1.67571063838521e-07	2.08748467946677e-06	Cd163	6	124304656	124330527	+	5461	protein_coding	CD163 antigen [Source:MGI Symbol;Acc:MGI:2135946]	-
ENSMUSG00000025024	722.491911044139	768.318190232086	726.743799155096	416.373165006301	409.808527349291	428.382239356337	739.184633477107	418.18797723731	0.82178413117274	1.67820287938444e-07	2.08936748899166e-06	Smndc1	19	53379214	53390573	-	2125	protein_coding	survival motor neuron domain containing 1 [Source:MGI Symbol;Acc:MGI:1923729]	-
ENSMUSG00000052512	1404.79092065977	1353.46118279295	1610.6213927221	739.512644209664	777.513438875025	855.751754742564	1456.29116539161	790.925945942418	0.88075525003779	1.70434024696582e-07	2.12066915542442e-06	Nav2	7	48908716	49610090	+	32228	protein_coding	neuron navigator 2 [Source:MGI Symbol;Acc:MGI:2183691]	-
ENSMUSG00000032431	259.783387281814	483.378993854624	643.500300924975	153.623686834386	119.761396120341	99.2469490707353	462.220894020471	124.210677341821	1.89651902827095	1.71295889463266e-07	2.13014888344804e-06	Crtap	9	114375134	114390675	-	1772	protein_coding	cartilage associated protein [Source:MGI Symbol;Acc:MGI:1891221]	-
ENSMUSG00000007815	4021.25077218868	4289.35254546787	4974.0328493009	2465.39530526631	2380.25774789177	2586.49701965977	4428.21205565248	2477.38335760595	0.837975797268006	1.71956420863574e-07	2.13711533094273e-06	Rhoa	9	108306129	108337934	+	7494	protein_coding	ras homolog family member A [Source:MGI Symbol;Acc:MGI:1096342]	-
ENSMUSG00000024843	1255.7830909736	1162.14486522522	1219.65754710199	717.263696461235	726.989099886756	691.690471584818	1212.52850110027	711.981089310937	0.768099964680037	1.76593699633306e-07	2.18836474088929e-06	Chka	19	3851773	3894369	+	12024	protein_coding	choline kinase alpha [Source:MGI Symbol;Acc:MGI:107760]	-
ENSMUSG00000029710	336.247931462876	624.830952056293	974.603653435791	189.645792712793	168.414463294229	130.641392144131	645.22751231832	162.900549383718	1.98613147419642	1.76976048486329e-07	2.1918277818929e-06	Ephb4	5	137350109	137378669	+	4640	protein_coding	Eph receptor B4 [Source:MGI Symbol;Acc:MGI:104757]	-
ENSMUSG00000034708	1420.47595536358	2287.6546909162	3210.95426319105	792.486329324969	784.998526132546	791.950144625663	2306.36163649027	789.811666694393	1.5461031726552	1.78466930363504e-07	2.20900787368005e-06	Grn	11	102430315	102437048	+	3474	protein_coding	granulin [Source:MGI Symbol;Acc:MGI:95832]	-
ENSMUSG00000040952	5032.93551058427	6561.74263657813	5784.95546689095	3202.78900207137	2041.55754948893	2296.85796420845	5793.21120468445	2513.73483858958	1.20465511402064	1.80081225174926e-07	2.22640177520387e-06	Rps19	7	24884371	24889806	+	4685	protein_coding	ribosomal protein S19 [Source:MGI Symbol;Acc:MGI:1333780]	-
ENSMUSG00000046245	73.5236001740982	50.8819993531183	65.4724143382969	13.7731581299794	11.2276308862819	4.05089588043817	63.2926712885045	9.68389496556651	2.71019451106278	1.82635320707075e-07	2.25666914251863e-06	Pilra	5	137821952	137836281	-	3090	protein_coding	paired immunoglobin-like type 2 receptor alpha [Source:MGI Symbol;Acc:MGI:2450529]	-
ENSMUSG00000059248	1755.74357215747	1148.91554539341	1696.67085156672	728.917907186603	642.781868239642	687.63957570438	1533.77665637253	686.446450376875	1.16014624972288	1.83654777368059e-07	2.26558188267926e-06	Sept9	11	117199661	117362325	+	7565	protein_coding	septin 9 [Source:MGI Symbol;Acc:MGI:1858222]	-
ENSMUSG00000032562	7341.57655605095	6762.21771402942	10201.5374741115	3826.81901272966	3845.46357855157	3833.16022686462	8101.77724806396	3835.14760604862	1.07898912843714	1.83769579247271e-07	2.26558188267926e-06	Gnai2	9	107614125	107635367	-	3779	protein_coding	guanine nucleotide binding protein (G protein), alpha inhibiting 2 [Source:MGI Symbol;Acc:MGI:95772]	-
ENSMUSG00000033088	466.629782438277	481.343713880499	697.748872805279	236.262635614262	218.938802282498	242.041028856181	548.574123041351	232.414155584314	1.23962147329891	1.83782062401172e-07	2.26558188267926e-06	Triobp	15	78947724	79005869	+	12302	protein_coding	TRIO and F-actin binding protein [Source:MGI Symbol;Acc:MGI:1349410]	-
ENSMUSG00000038274	6712.21453856067	6534.26635692745	5673.65236251584	3864.96006601268	3411.32851761533	3373.38354443489	6306.71108600132	3549.8907093543	0.829141435184775	1.85856794698592e-07	2.28718742961838e-06	Fau	19	6057888	6059524	+	815	protein_coding	Finkel-Biskis-Reilly murine sarcoma virus (FBR-MuSV) ubiquitously expressed (fox derived) [Source:MGI Symbol;Acc:MGI:102547]	-
ENSMUSG00000057841	4120.26255375646	4847.01925837805	4649.47673822391	2704.83636198749	2064.0128112615	2375.85043387699	4538.91951678614	2381.56653570866	0.930576535025402	1.89728584721506e-07	2.33125667437118e-06	Rpl32	6	115805505	115808747	-	963	protein_coding	ribosomal protein L32 [Source:MGI Symbol;Acc:MGI:98038]	-
ENSMUSG00000025132	6445.56894859594	7290.37286731479	8768.62692030762	3846.94901307348	3835.17158357248	4126.85017819639	7501.52291207279	3936.32359161412	0.93036350573478	1.91918601712648e-07	2.35498274981729e-06	Arhgdia	11	120578104	120581624	-	2258	protein_coding	Rho GDP dissociation inhibitor (GDI) alpha [Source:MGI Symbol;Acc:MGI:2178103]	-
ENSMUSG00000056917	672.495862925752	656.377791655226	857.68862783169	337.972111035649	385.481993762347	327.109842345383	728.854094137556	350.187982381126	1.05734138191962	1.92684485993397e-07	2.36301952828517e-06	Sipa1	19	5651185	5663707	-	3868	protein_coding	signal-induced proliferation associated gene 1 [Source:MGI Symbol;Acc:MGI:107576]	-
ENSMUSG00000074578	697.003729650451	1041.0457067648	569.610004743183	299.831057752629	212.389350932167	298.753571182315	769.219813719478	270.324659955704	1.50906407491957	1.95477994062843e-07	2.39452112106192e-06	Zfas1	2	167062934	167065862	+	2929	processed_transcript	zinc finger, NFX1-type containing 1, antisense RNA 1 [Source:MGI Symbol;Acc:MGI:1916199]	-
ENSMUSG00000028081	9318.8712433997	10742.2077034303	9601.99722281366	6020.98905020561	4665.08063325015	5264.13919662941	9887.6920565479	5316.73629336172	0.895148531144278	1.95930780704362e-07	2.39846672441383e-06	Rps3a1	3	86137940	86142702	-	977	protein_coding	ribosomal protein S3A1 [Source:MGI Symbol;Acc:MGI:1202063]	-
ENSMUSG00000050295	265.665275295742	815.129629636955	492.913747946892	133.49368649057	116.95448839877	138.743183905007	524.569550959863	129.730452931449	2.01571160251875	1.98676073535032e-07	2.42950500484687e-06	Foxc1	13	31806633	31812476	+	5844	protein_coding	forkhead box C1 [Source:MGI Symbol;Acc:MGI:1347466]	Fork
ENSMUSG00000039956	30.3897547386273	29.5115596248086	62.6664537237985	2.11894740461222	3.74254362876065	2.02544794021909	40.8559226957448	2.62897965786398	3.94670917593299	2.00374423874482e-07	2.44886745689858e-06	Mrap	16	90738207	90749785	+	1581	protein_coding	melanocortin 2 receptor accessory protein [Source:MGI Symbol;Acc:MGI:1924287]	-
ENSMUSG00000000791	136.263738989329	76.3229990296774	172.098917689238	24.3678951530405	19.6483540509934	36.4580629239436	128.228551902748	26.8247707093258	2.25999684881192	2.10316091242399e-07	2.56889528420045e-06	Il12rb1	8	70808449	70821424	+	4105	protein_coding	interleukin 12 receptor, beta 1 [Source:MGI Symbol;Acc:MGI:104579]	-
ENSMUSG00000030512	525.448662577555	627.88387201748	591.122369454338	294.533689241098	230.16643316878	304.829915002973	581.484968016458	276.51001247095	1.07322567912778	2.11275983115457e-07	2.57914096981402e-06	Snrpa1	7	66059003	66074587	+	3172	protein_coding	small nuclear ribonucleoprotein polypeptide A' [Source:MGI Symbol;Acc:MGI:1916231]	-
ENSMUSG00000036560	671.515548256764	710.312710969531	548.097640032028	259.571057064997	303.146033929613	339.262529986697	643.308633086108	300.659873660435	1.09678943418126	2.14374439944001e-07	2.61396927286039e-06	Lgi4	7	31059342	31070935	+	4584	protein_coding	leucine-rich repeat LGI family, member 4 [Source:MGI Symbol;Acc:MGI:2180197]	-
ENSMUSG00000015355	32.3503840766032	121.099158460422	91.6613800736157	12.7136844276733	8.42072316471146	5.06361985054772	81.7036408702135	8.73267581431083	3.22952589077923	2.15534617704998e-07	2.62661237205485e-06	Cd48	1	171682009	171705258	+	1189	protein_coding	CD48 antigen [Source:MGI Symbol;Acc:MGI:88339]	-
ENSMUSG00000040940	808.75960191508	838.535349339389	1137.3493690767	461.930534205463	428.521245493094	422.30589553568	928.214773443724	437.585891744746	1.08526495083576	2.19738949686502e-07	2.6732604832792e-06	Arhgef1	7	24902912	24926594	+	7732	protein_coding	Rho guanine nucleotide exchange factor (GEF) 1 [Source:MGI Symbol;Acc:MGI:1353510]	-
ENSMUSG00000034158	1906.71203118161	2686.56956584465	2608.60805127872	1179.1942306667	1104.98600639158	1241.5995873543	2400.62988276832	1175.25994147086	1.03049695012777	2.22559557129233e-07	2.70140380966776e-06	Lrrc58	16	37868389	37888858	+	8604	protein_coding	leucine rich repeat containing 58 [Source:MGI Symbol;Acc:MGI:2443542]	-
ENSMUSG00000068129	27.4488107316633	34.5997595601204	61.7311335189657	1.05947370230611	0	0	41.2599012702498	0.353157900768703	6.84689355863834	2.28109342387992e-07	2.76247027376294e-06	Cst7	2	150570415	150578944	+	986	protein_coding	cystatin F (leukocystatin) [Source:MGI Symbol;Acc:MGI:1298217]	-
ENSMUSG00000029605	23.5275520557114	78.3582790038022	59.8604931093	3.17842110691833	6.54945135033114	3.03817191032863	53.9154413896045	4.25534812252603	3.64997112492238	2.29129893409232e-07	2.77325283488832e-06	Oas1b	5	120812635	120824163	+	1992	polymorphic_pseudogene	2'-5' oligoadenylate synthetase 1B [Source:MGI Symbol;Acc:MGI:97430]	-
ENSMUSG00000050212	113.716501602605	174.016437787665	190.805321785894	59.3305273291421	34.618528566036	38.4835108641627	159.512753725388	44.1441889197802	1.85710063670638	2.31842701292874e-07	2.80449359621852e-06	Eva1b	4	126147744	126149875	+	1942	protein_coding	eva-1 homolog B (C. elegans) [Source:MGI Symbol;Acc:MGI:1922063]	-
ENSMUSG00000026773	2304.71978679073	1150.95082536754	1394.56242540572	577.413167756829	490.273215367645	637.003377198903	1616.74434585466	568.229920107792	1.50872170020647	2.32992547780216e-07	2.81680320818057e-06	Pfkfb3	2	11471433	11554077	-	7561	protein_coding	6-phosphofructo-2-kinase/fructose-2,6-biphosphatase 3 [Source:MGI Symbol;Acc:MGI:2181202]	-
ENSMUSG00000017707	8675.78482054359	7288.33758734066	8531.05558828009	4817.42692438587	4603.3286633756	4858.03688461548	8165.05933205478	4759.59749079232	0.778664448084998	2.38488594103404e-07	2.88161317730613e-06	Serinc3	2	163623272	163645131	-	3840	protein_coding	serine incorporator 3 [Source:MGI Symbol;Acc:MGI:1349457]	-
ENSMUSG00000085795	908.751698151854	583.107712586736	661.271384816799	296.65263664571	319.051844351845	322.046222494835	717.71026518513	312.583567830797	1.19906650758911	2.3985906396461e-07	2.89652935406697e-06	Zfp703	8	26977325	26981461	+	3392	protein_coding	zinc finger protein 703 [Source:MGI Symbol;Acc:MGI:2662729]	-
ENSMUSG00000030263	91.1692642158818	68.1818791331785	87.9200992542844	25.4273688553466	21.5196258653737	18.2290314619718	82.4237475344483	21.7253420608974	1.92594611252282	2.44157598088245e-07	2.94176762130984e-06	Lrmp	6	145115653	145174934	+	4070	protein_coding	lymphoid-restricted membrane protein [Source:MGI Symbol;Acc:MGI:108424]	-
ENSMUSG00000034641	15.6850347038076	23.4057197024344	42.0894092174766	0	0	0	27.0600545412395	0	7.20017114167644	2.4700687680005e-07	2.97273473988399e-06	Cd300ld	11	114982274	114989922	-	2645	protein_coding	CD300 molecule like family member d [Source:MGI Symbol;Acc:MGI:2442358]	-
ENSMUSG00000011148	1177.35791745456	1704.54697832946	1441.32843564737	609.197378826012	550.153913427815	760.555701552267	1441.0777771438	639.968997935365	1.1711839494424	2.50974571173006e-07	3.01878052802223e-06	Adssl1	12	112620045	112641360	+	2090	protein_coding	adenylosuccinate synthetase like 1 [Source:MGI Symbol;Acc:MGI:87947]	-
ENSMUSG00000038843	137.244053658317	156.716558007604	212.317686497049	45.5573691991627	65.4945135033114	53.6743704158058	168.75943272099	54.9087510394266	1.61789762221206	2.52188617360082e-07	3.03167151636821e-06	Gcnt1	19	17326141	17356667	-	5571	protein_coding	glucosaminyl (N-acetyl) transferase 1, core 2 [Source:MGI Symbol;Acc:MGI:95676]	-
ENSMUSG00000017737	516.625830556664	80.3935589779269	226.347489569541	28.6057899622649	40.232344009177	38.4835108641627	274.455626368044	35.7738816118682	2.93870543995239	2.57502585470006e-07	3.09380714928486e-06	Mmp9	2	164940780	164955850	+	3539	protein_coding	matrix metallopeptidase 9 [Source:MGI Symbol;Acc:MGI:97011]	-
ENSMUSG00000062488	557.799046654159	545.455033065428	144.039311544253	74.1631591614276	61.7519698745507	94.1833292201876	415.764463754613	76.6994860853886	2.43868140797246	2.58562609073114e-07	3.10479182552168e-06	Ifit3b	19	34607970	34613401	+	2000	protein_coding	interferon-induced protein with tetratricopeptide repeats 3B [Source:MGI Symbol;Acc:MGI:3698419]	-
ENSMUSG00000101970	604.854150765581	677.748231383536	426.506013403763	208.716319354303	228.2951613544	264.320956198591	569.702798517627	233.777478969098	1.28457581006118	2.62812296209194e-07	3.15404368104127e-06	1810026B05Rik	7	73539203	73558395	-	8620	processed_transcript	RIKEN cDNA 1810026B05 gene [Source:MGI Symbol;Acc:MGI:1916420]	-
ENSMUSG00000025856	1248.92088829068	1007.46358719174	1077.4888759674	608.137905123706	613.777155116746	597.507142364631	1111.29111714994	606.474067535028	0.87373339940598	2.63343125066356e-07	3.15863471292991e-06	Pdgfa	5	138976014	138997370	-	3119	protein_coding	platelet derived growth factor, alpha [Source:MGI Symbol;Acc:MGI:97527]	-
ENSMUSG00000026355	318.602267421092	452.849794242753	422.764732584432	163.158950155141	147.830473336046	83.0433655489826	398.072264749426	131.34426301339	1.59971113062878	2.65298870561599e-07	3.18030193624264e-06	Mcm6	1	128331590	128359664	-	4666	protein_coding	minichromosome maintenance complex component 6 [Source:MGI Symbol;Acc:MGI:1298227]	-
ENSMUSG00000000317	547.995899964279	98.7110787450495	150.586552978083	14.8326318322855	35.5541644732262	36.4580629239436	265.76451056247	28.9482864098184	3.19634651458711	2.67097810645522e-07	3.19826732005111e-06	Bcl6b	11	70224128	70229798	-	3719	protein_coding	B cell CLL/lymphoma 6, member B [Source:MGI Symbol;Acc:MGI:1278332]	ZBTB
ENSMUSG00000059883	109.795242926653	171.98115781354	175.840198508569	57.2115799245299	40.232344009177	38.4835108641627	152.538866416254	45.3091449326232	1.75381039080961	2.69905700875703e-07	3.2264485073256e-06	Irak4	15	94543643	94581815	+	5021	protein_coding	interleukin-1 receptor-associated kinase 4 [Source:MGI Symbol;Acc:MGI:2182474]	-
ENSMUSG00000048039	414.673104981914	371.438595277764	456.436259958413	220.370530079671	196.483540509934	179.252142709389	414.18265340603	198.702071099665	1.06044174159409	2.72331509744714e-07	3.2526008864244e-06	Isg20l2	3	87930314	87940686	+	2893	protein_coding	interferon stimulated exonuclease gene 20-like 2 [Source:MGI Symbol;Acc:MGI:2140076]	-
ENSMUSG00000021756	4573.16793082891	5565.47308924408	5530.54837117642	2968.64531386172	2933.21856904116	3043.23553017918	5223.06313041647	2981.69980436068	0.808771469626274	2.73612320497592e-07	3.26526030881776e-06	Il6st	13	112464070	112510086	+	11099	protein_coding	interleukin 6 signal transducer [Source:MGI Symbol;Acc:MGI:96560]	-
ENSMUSG00000009545	62.7401388152305	39.6879594954323	82.3081780252876	12.7136844276733	8.42072316471146	8.10179176087635	61.5787587786501	9.74539978442037	2.66623531021577	2.78363913472213e-07	3.32010531062995e-06	Kcnq1	7	143106362	143427042	+	4093	protein_coding	potassium voltage-gated channel, subfamily Q, member 1 [Source:MGI Symbol;Acc:MGI:108083]	-
ENSMUSG00000043157	52.9369921253507	58.0054792625549	135.621429700758	14.8326318322855	8.42072316471146	12.1526876413145	82.1879670295545	11.8020142127705	2.80678030363292	2.81169544836115e-07	3.35169202243924e-06	Arl11	14	61309753	61311936	+	2184	protein_coding	ADP-ribosylation factor-like 11 [Source:MGI Symbol;Acc:MGI:2444054]	-
ENSMUSG00000016921	2596.85355814915	2511.53548806992	2259.73361487608	1445.12212994553	1468.94837428855	1469.46248062895	2456.04088703171	1461.17766162101	0.749125989461885	2.83491375384818e-07	3.3774794622189e-06	Srsf6	2	162931528	162937121	+	4810	protein_coding	serine/arginine-rich splicing factor 6 [Source:MGI Symbol;Acc:MGI:1915246]	-
ENSMUSG00000049327	1611.63731581623	1876.528136143	2599.25484923039	935.515279136294	837.394136935195	932.71877647089	2029.14010039654	901.876064180793	1.1700679082097	2.90911989932844e-07	3.46201520086561e-06	Kmt5a	5	124439930	124462308	+	5307	protein_coding	lysine methyltransferase 5A [Source:MGI Symbol;Acc:MGI:1915206]	-
ENSMUSG00000032690	59.7991948082666	116.01095852511	48.6366506513063	13.7731581299794	6.54945135033114	2.02544794021909	74.8156013282275	7.44935247350988	3.33577059230741	2.92369089267473e-07	3.47547228770966e-06	Oas2	5	120730333	120749853	-	4451	protein_coding	2'-5' oligoadenylate synthetase 2 [Source:MGI Symbol;Acc:MGI:2180852]	-
ENSMUSG00000015522	737.196631078958	658.413071629351	779.121730625733	408.956849090158	352.734737010691	392.936900402503	724.910477778014	384.876162167784	0.914108964525339	2.92731813246979e-07	3.47784332726556e-06	Arnt	3	95434388	95497240	+	8007	protein_coding	aryl hydrocarbon receptor nuclear translocator [Source:MGI Symbol;Acc:MGI:88071]	bHLH
ENSMUSG00000024909	447.023489058517	817.16490961108	588.316408839839	239.44105672118	253.557330848534	195.455726231142	617.501602503145	229.484704600285	1.42761834123114	2.94010104605863e-07	3.49108319304019e-06	Efemp2	19	5473973	5481853	+	2648	protein_coding	epidermal growth factor-containing fibulin-like extracellular matrix protein 2 [Source:MGI Symbol;Acc:MGI:1891209]	-
ENSMUSG00000025199	802.877713901153	955.563947851561	1069.07099412391	468.2873764193	512.728477140209	435.471307147104	942.50421862554	472.162386902204	0.997063942876839	2.97600757677848e-07	3.52978359691175e-06	Chuk	19	44073335	44107480	-	5087	protein_coding	conserved helix-loop-helix ubiquitous kinase [Source:MGI Symbol;Acc:MGI:99484]	-
ENSMUSG00000036098	3820.28626504614	4144.84766730502	4764.52112341835	2107.29319388685	1892.7914402457	2503.45365411079	4243.21835192317	2167.84609608111	0.968997295104278	2.9931473926994e-07	3.54813721531901e-06	Myrf	19	10208272	10240748	-	8562	protein_coding	myelin regulatory factor [Source:MGI Symbol;Acc:MGI:2684944]	NDT80/PhoG
ENSMUSG00000109336	1995.92066605952	2267.30189117495	2715.23455462966	1187.67002028515	1219.13358706878	1253.75227499561	2326.15237062138	1220.18529411651	0.930900037690621	3.02925927797001e-07	3.5849600632954e-06	Samd4b	7	28399522	28598144	-	4672	protein_coding	sterile alpha motif domain containing 4B [Source:MGI Symbol;Acc:MGI:2448542]	-
ENSMUSG00000048612	395.066811602154	561.737272858426	1103.67784170272	202.359477140467	179.642094180511	112.412360682159	686.8273087211	164.804644001046	2.05948826227694	3.03608019437996e-07	3.59103721824997e-06	Myof	19	37899036	38043577	-	12603	protein_coding	myoferlin [Source:MGI Symbol;Acc:MGI:1919192]	-
ENSMUSG00000020372	4605.51831490551	6660.45371532318	7323.55720384093	2876.47110176108	2743.28447988156	2966.26850845085	6196.50974468987	2862.00803003116	1.11445688511171	3.08743285039006e-07	3.63965105583891e-06	Rack1	11	48800332	48806434	+	5119	protein_coding	receptor for activated C kinase 1 [Source:MGI Symbol;Acc:MGI:101849]	-
ENSMUSG00000039041	2002.78286874244	1858.21061637588	1953.88390789575	1179.1942306667	1163.93106854456	1206.15424840047	1938.29246433802	1183.09318253724	0.712288288039974	3.09490590609805e-07	3.64644278825778e-06	Adrm1	2	180171485	180176286	+	4457	protein_coding	adhesion regulating molecule 1 [Source:MGI Symbol;Acc:MGI:1929289]	-
ENSMUSG00000060126	18455.4039583676	14749.6739724819	15145.6400768577	9417.661739799	7350.35568688592	8406.62167587932	16116.9060025691	8391.54636752141	0.94160232124896	3.1387770975589e-07	3.694045841558e-06	Tpt1	14	75845093	75848525	+	2380	protein_coding	tumor protein, translationally-controlled 1 [Source:MGI Symbol;Acc:MGI:104890]	-
ENSMUSG00000054277	742.098204423898	745.930110516714	735.161680998591	434.384217945504	396.709624648629	435.471307147104	741.063331979734	422.188383247079	0.812054333436787	3.20699580555574e-07	3.76808740485098e-06	Arfgap3	15	83299739	83350247	-	3841	protein_coding	ADP-ribosylation factor GTPase activating protein 3 [Source:MGI Symbol;Acc:MGI:1913501]	-
ENSMUSG00000040010	2193.94422919509	1465.40158136981	1926.7596219556	778.71317119499	745.701818030559	979.304079095929	1862.0351441735	834.573022773826	1.15791552220266	3.21027754184772e-07	3.76986395790739e-06	Slc7a5	8	121881150	121907694	-	3708	protein_coding	solute carrier family 7 (cationic amino acid transporter, y+ system), member 5 [Source:MGI Symbol;Acc:MGI:1298205]	-
ENSMUSG00000033909	1029.33040243738	1204.88574468184	1121.44892559454	561.521062222237	669.915309548156	590.418074573864	1118.55502423792	607.284815448086	0.880717518237979	3.25422101702418e-07	3.81725859607098e-06	Usp36	11	118259651	118290244	-	7689	protein_coding	ubiquitin specific peptidase 36 [Source:MGI Symbol;Acc:MGI:1919594]	-
ENSMUSG00000025616	794.054881880261	950.47574791625	875.459711723513	454.51421828932	484.659399924504	497.247469323786	873.330113840008	478.807029179203	0.866840065628194	3.2633794138081e-07	3.82589478662301e-06	Usp16	16	87454703	87483517	+	9454	protein_coding	ubiquitin specific peptidase 16 [Source:MGI Symbol;Acc:MGI:1921362]	-
ENSMUSG00000028792	561.72030533011	587.178272534985	620.117295804155	329.4963214172	289.11149532176	332.17346219593	589.67195788975	316.927092978297	0.89642774289361	3.3192478313875e-07	3.88497897275915e-06	Ak2	4	128991958	129011529	+	2140	protein_coding	adenylate kinase 2 [Source:MGI Symbol;Acc:MGI:87978]	-
ENSMUSG00000043505	123.519648292485	37.6526795213075	84.1788184349532	8.47578961844887	11.2276308862819	14.1781355815336	81.7837154162486	11.2938520287548	2.85518399939088	3.34928175791546e-07	3.91740414751953e-06	Gimap5	6	48746197	48754210	+	4149	protein_coding	GTPase, IMAP family member 5 [Source:MGI Symbol;Acc:MGI:2442232]	-
ENSMUSG00000048621	33.3306987455912	34.5997595601204	12.1591626628266	0	0	0	26.6965403228461	0	7.1779520818953	3.40775611315952e-07	3.975466633216e-06	Gm6377	X	109196756	109200439	+	2795	protein_coding	predicted gene 6377 [Source:MGI Symbol;Acc:MGI:3647255]	-
ENSMUSG00000032939	815.621804597996	501.696513621746	663.142025226465	259.571057064997	288.17585941457	297.740847212206	660.153447815402	281.829254563924	1.22792748428214	3.41050059485019e-07	3.97649062241372e-06	Nup93	8	94214564	94317227	+	4257	protein_coding	nucleoporin 93 [Source:MGI Symbol;Acc:MGI:1919055]	-
ENSMUSG00000004709	22.5472373867235	22.388079715372	23.3830051208203	0	0	0	22.7727740743053	0	6.9501575096452	3.42028316215346e-07	3.98571509410246e-06	Cd244a	1	171559193	171609746	+	4876	protein_coding	CD244 molecule A [Source:MGI Symbol;Acc:MGI:109294]	-
ENSMUSG00000068758	54.8976214633267	113.975678550985	71.0843355672938	16.9515792368977	14.0345386078524	17.2163074918622	79.9858785272018	16.0674751122041	2.31673733914368	3.42862943691685e-07	3.99325665747419e-06	Il3ra	14	14346275	14356011	+	2967	protein_coding	interleukin 3 receptor, alpha chain [Source:MGI Symbol;Acc:MGI:96553]	-
ENSMUSG00000079597	109.795242926653	17.2998797800602	8.41788184349532	0	0	0	45.1710015167363	0	7.93793707339753	3.44978292976271e-07	4.01350496831268e-06	Gm5483	16	36184212	36188111	+	1862	protein_coding	predicted gene 5483 [Source:MGI Symbol;Acc:MGI:3645124]	-
ENSMUSG00000045838	447.023489058517	353.121075510641	563.998083514186	207.656845651997	169.350099201419	185.328486530046	454.714216027782	187.445143794488	1.27963438286178	3.49343898422259e-07	4.05764652355015e-06	Ccdc9b	2	118754158	118762661	-	4779	protein_coding	coiled-coil domain containing 9B [Source:MGI Symbol;Acc:MGI:2685199]	-
ENSMUSG00000021624	66.6613974911824	267.639316597402	637.888379695979	33.9031584737955	39.2967081019868	34.4326149837245	324.063031261521	35.8774938531689	3.1749432066483	3.61011869612529e-07	4.18632272535987e-06	Cd180	13	102693558	102739629	+	4509	protein_coding	CD180 antigen [Source:MGI Symbol;Acc:MGI:1194924]	-
ENSMUSG00000033446	178.417269755812	178.086997735914	278.725421040178	68.865790649897	69.237057132072	83.0433655489826	211.743229510635	73.7154044436505	1.52320014917135	3.62868914463924e-07	4.20556779973369e-06	Lpar6	14	73237895	73243294	+	5400	protein_coding	lysophosphatidic acid receptor 6 [Source:MGI Symbol;Acc:MGI:1914418]	-
ENSMUSG00000056209	187.240101776703	409.091274799071	347.003795992974	92.1742121006314	89.8210470902556	107.348740831612	314.445057522916	96.4480000074995	1.70504781664935	3.65462631079209e-07	4.23332515891751e-06	Npm3	19	45747734	45749591	-	1187	protein_coding	nucleoplasmin 3 [Source:MGI Symbol;Acc:MGI:894653]	-
ENSMUSG00000024079	404.869958292034	679.78351135766	621.052616008988	218.251582675058	248.879151312583	223.811997394209	568.568695219561	230.31424379395	1.30330101241688	3.69564240663624e-07	4.27618547236095e-06	Eif2ak2	17	78852564	78882573	-	5113	protein_coding	eukaryotic translation initiation factor 2-alpha kinase 2 [Source:MGI Symbol;Acc:MGI:1353449]	-
ENSMUSG00000038521	54.8976214633267	99.7287187321118	80.4375376156219	21.1894740461222	14.9701745150426	10.1272397010954	78.3546259370201	15.4289627540867	2.34730998641759	3.74553683251894e-07	4.33156490805203e-06	C1s1	6	124530345	124542359	-	3129	protein_coding	complement component 1, s subcomponent 1 [Source:MGI Symbol;Acc:MGI:1355312]	-
ENSMUSG00000032220	734.255687071994	825.306029507579	1448.81099728603	361.280532486383	382.675086040776	323.058946464944	1002.79090462187	355.671521664035	1.49550076743073	3.8292360542816e-07	4.42595694130801e-06	Myo1e	9	70207350	70399766	+	5704	protein_coding	myosin IE [Source:MGI Symbol;Acc:MGI:106621]	-
ENSMUSG00000029186	105.873984250701	98.7110787450495	108.497143760606	36.0221058784077	37.4254362876065	35.445338953834	104.360735585452	36.2976270399494	1.52344591830982	3.83314681877296e-07	4.42807448663241e-06	Pi4k2b	5	52741574	52769340	+	3760	protein_coding	phosphatidylinositol 4-kinase type 2 beta [Source:MGI Symbol;Acc:MGI:1914323]	-
ENSMUSG00000032265	256.84244327485	268.656956584465	309.590987799661	136.672107597488	99.1774061621572	125.577772293583	278.363462552992	120.475762017743	1.21035321446558	3.85846349456149e-07	4.45490457241999e-06	Tent5a	9	85320439	85327348	-	5703	protein_coding	terminal nucleotidyltransferase 5A [Source:MGI Symbol;Acc:MGI:2670964]	-
ENSMUSG00000030587	33.3306987455912	80.3935589779269	95.4026608929469	12.7136844276733	2.80690772157049	4.05089588043817	69.708972872155	6.52382934322732	3.43432571618923	3.87292948748418e-07	4.46676469639351e-06	2200002D01Rik	7	29246561	29248466	-	1564	protein_coding	RIKEN cDNA 2200002D01 gene [Source:MGI Symbol;Acc:MGI:1919525]	-
ENSMUSG00000004043	209.787339163427	135.346118279295	176.775518713402	64.6278958406726	58.0094262457901	35.445338953834	173.969658718708	52.6942203467656	1.72370394786189	3.91535860028262e-07	4.51325589303141e-06	Stat5a	11	100859351	100885169	+	7133	protein_coding	signal transducer and activator of transcription 5A [Source:MGI Symbol;Acc:MGI:103036]	STAT
ENSMUSG00000054435	57.8385654702906	98.7110787450495	162.745715640909	24.3678951530405	14.9701745150426	8.10179176087635	106.43178661875	15.8132871429865	2.755055652847	3.96692965719943e-07	4.570229072886e-06	Gimap4	6	48684549	48692060	+	1837	protein_coding	GTPase, IMAP family member 4 [Source:MGI Symbol;Acc:MGI:1349656]	-
ENSMUSG00000006705	605.834465434569	436.567554449755	624.793896828319	232.024740805038	272.270048992337	251.155544587167	555.731972237548	251.816778128181	1.14184228256532	4.04607538501547e-07	4.65637481640192e-06	Pknox1	17	31564749	31607684	+	6892	protein_coding	Pbx/knotted 1 homeobox [Source:MGI Symbol;Acc:MGI:1201409]	Homeobox
ENSMUSG00000007872	1353.8145578724	1602.78297962323	2082.95809616267	806.259487454948	817.745782884202	674.474164092956	1679.8518778861	766.159811477369	1.13266930270924	4.05857503869337e-07	4.66823787657916e-06	Id3	4	136143497	136145755	+	1791	protein_coding	inhibitor of DNA binding 3 [Source:MGI Symbol;Acc:MGI:96398]	bHLH
ENSMUSG00000030798	137.244053658317	121.099158460422	220.735568340544	39.200526985326	56.1381544314097	33.4198910136149	159.692926819761	42.9195241434502	1.89358735367451	4.09077719125533e-07	4.70273803173886e-06	Cd37	7	45233632	45239115	-	3522	protein_coding	CD37 antigen [Source:MGI Symbol;Acc:MGI:88330]	-
ENSMUSG00000040522	60.7795094772545	26.4586396636215	28.0596061449844	2.11894740461222	0	2.02544794021909	38.4325850952868	1.38146511494377	4.83503886103015	4.11565007717796e-07	4.72877982438214e-06	Tlr8	X	167242696	167264329	-	3586	protein_coding	toll-like receptor 8 [Source:MGI Symbol;Acc:MGI:2176887]	-
ENSMUSG00000020700	1048.93669581713	641.11319184929	827.75838127704	375.053690616362	374.254362876065	358.504285418778	839.269422981155	369.270779637069	1.18456554338309	4.15412480372425e-07	4.77041329212582e-06	Map3k3	11	106084613	106155446	+	4023	protein_coding	mitogen-activated protein kinase kinase kinase 3 [Source:MGI Symbol;Acc:MGI:1346874]	-
ENSMUSG00000115149	107.834613588677	231.004277063157	221.670888545377	32.8436847714894	56.1381544314097	50.6361985054772	186.836593065737	46.5393459027921	2.00271800601858	4.18130285603355e-07	4.7990362844411e-06	9330188P03Rik	14	105589476	105632054	+	4583	processed_transcript	RIKEN cDNA 9330188P03 gene [Source:MGI Symbol;Acc:MGI:2686435]	-
ENSMUSG00000032491	62.7401388152305	126.187358395733	172.098917689238	27.5463162599588	25.2621694941344	21.2672033723004	120.342138300067	24.6918963754645	2.28598397488272	4.3558363052102e-07	4.9859228894996e-06	Nradd	9	110621135	110624452	-	1817	protein_coding	neurotrophin receptor associated death domain [Source:MGI Symbol;Acc:MGI:1914419]	-
ENSMUSG00000025161	1018.54694107851	204.545637399536	247.859854280695	69.9252643522031	81.4003239255441	63.8016101169012	490.317477586246	71.7090661315495	2.77313546549199	4.39493431267063e-07	5.02527593819162e-06	Slc16a3	11	120948480	120960868	+	5318	protein_coding	solute carrier family 16 (monocarboxylic acid transporters), member 3 [Source:MGI Symbol;Acc:MGI:1933438]	-
ENSMUSG00000047675	6247.54538546037	6308.35027979961	6806.32513056838	4141.48270231458	3405.71470217219	3700.49338678027	6454.07359860945	3749.23026375568	0.783717715352404	4.40650290118658e-07	5.03310052552689e-06	Rps8	4	117153827	117156243	-	1726	protein_coding	ribosomal protein S8 [Source:MGI Symbol;Acc:MGI:98166]	-
ENSMUSG00000040732	597.991948082666	257.462916726779	438.665176066589	151.504739429773	116.95448839877	130.641392144131	431.373346958678	133.033539990892	1.69804972060109	4.41955469502889e-07	5.04530300715464e-06	Erg	16	95359169	95586593	-	3466	protein_coding	ETS transcription factor [Source:MGI Symbol;Acc:MGI:95415]	ETS
ENSMUSG00000041598	2508.62523794023	1904.00441579369	2246.63913200842	1188.72949398745	1219.13358706878	1220.332383982	2219.75626191411	1209.39848834608	0.876144539171354	4.47255218624532e-07	5.103069452137e-06	Cdc42ep4	11	113726850	113751881	-	3643	protein_coding	CDC42 effector protein (Rho GTPase binding) 4 [Source:MGI Symbol;Acc:MGI:1929760]	-
ENSMUSG00000026580	822.484007280912	334.803555743518	359.1629586558	15.8921055345916	6.54945135033114	0	505.483507226744	7.48051896164092	6.08194985224529	4.4964524101108e-07	5.12759257174412e-06	Selp	1	164115264	164150026	+	4413	protein_coding	selectin, platelet [Source:MGI Symbol;Acc:MGI:98280]	-
ENSMUSG00000038279	633.283276166233	1068.52198641548	919.419761350655	359.161585081771	376.125634690445	387.873280551955	873.741674644124	374.38683344139	1.22253108420194	4.69675246235811e-07	5.3445630851043e-06	Nop2	6	125131909	125144753	+	2772	protein_coding	NOP2 nucleolar protein [Source:MGI Symbol;Acc:MGI:107891]	-
ENSMUSG00000047945	2377.26307229584	1686.22945856234	2357.94223638352	1153.76686181135	959.962440777107	885.120749875741	2140.47825574723	999.616684154733	1.09871128301421	4.72513076813407e-07	5.3739848170204e-06	Marcksl1	4	129513581	129515985	+	1605	protein_coding	MARCKS-like 1 [Source:MGI Symbol;Acc:MGI:97143]	-
ENSMUSG00000039886	428.397510347746	382.63263513545	475.142664055069	206.597371949691	217.067530468118	225.837445334428	428.724269846088	216.500782584079	0.985875594798487	4.74498444715679e-07	5.39368509569551e-06	Tmem120a	5	135735485	135744448	-	1730	protein_coding	transmembrane protein 120A [Source:MGI Symbol;Acc:MGI:2686991]	-
ENSMUSG00000029999	2245.90090665145	2226.59629169246	3518.67461058104	992.726859060823	1114.34236546348	1282.10854615868	2663.72393630832	1129.725923561	1.2375123134578	4.81364811733351e-07	5.46881771709004e-06	Tgfa	6	86195223	86275719	+	6490	protein_coding	transforming growth factor alpha [Source:MGI Symbol;Acc:MGI:98724]	-
ENSMUSG00000048234	938.161138221493	686.906991267097	929.708283603816	376.113164318668	370.511819247304	456.738510519404	851.592137697469	401.121164695126	1.08642390096172	4.86429240362053e-07	5.52340921012391e-06	Rnf149	1	39551296	39577405	-	2838	protein_coding	ring finger protein 149 [Source:MGI Symbol;Acc:MGI:2677438]	-
ENSMUSG00000071646	1455.76728344714	1227.27382439721	1429.16927298454	782.951066004214	738.216730773038	807.141004177306	1370.73679360963	776.102933651519	0.82087286796331	4.86816591666086e-07	5.52486256562118e-06	Mta2	19	8941875	8952303	+	4093	protein_coding	metastasis-associated gene family, member 2 [Source:MGI Symbol;Acc:MGI:1346340]	zf-GATA
ENSMUSG00000021365	1157.7516240748	420.285314656757	463.918821597075	199.181056033548	145.023565614475	162.035835217527	680.651920109544	168.746818955183	2.01252217783467	4.96206368852133e-07	5.62543271383083e-06	Nedd9	13	41309581	41487362	-	6376	protein_coding	neural precursor cell expressed, developmentally down-regulated gene 9 [Source:MGI Symbol;Acc:MGI:97302]	-
ENSMUSG00000030713	7.84251735190381	103.799278680361	105.691183146108	2.11894740461222	0	0	72.444326392791	0.706315801537405	6.74089080513697	5.01324568302569e-07	5.68043401807517e-06	Klk7	7	43811294	43816359	+	1895	protein_coding	kallikrein related-peptidase 7 (chymotryptic, stratum corneum) [Source:MGI Symbol;Acc:MGI:1346336]	-
[truncated: 2,283 more rows]
