# Supplementary material for: Identification of novel key markers that are induced during traumatic brain injury in mice
Source: PeerJ. 2023 Aug 25;11:e15981. doi: 10.7717/peerj.15981 (PMC10461542; doi:10.7717/peerj.15981)
Supplement: Supplemental Information 5 [file peerj-11-15981-s005.xls]

gene_id	I_R_1_count	I_R_2_count	I_R_3_count	sham_1_count	sham_2_count	sham_3_count	I_R_1_fpkm	I_R_2_fpkm	I_R_3_fpkm	sham_1_fpkm	sham_2_fpkm	sham_3_fpkm	I_Rvssham_I_R	I_Rvssham_sham	I_Rvssham_log2FoldChange	I_Rvssham_pvalue	I_Rvssham_padj	gene_name	gene_chr	gene_start	gene_end	gene_strand	gene_length	gene_biotype	gene_description	tf_family
ENSMUSG00000064351	362061	225771	250264	266054	267446	284794	13225.7936904645	8561.24284682869	8722.34365781653	10503.5104067582	9324.32673622314	10747.2269694107	272921.427543264	273509.002523702	-0.00310274576036266	0.988979876496758	0.994404127773396	mt-Co1	MT	5328	6872	+	1545	protein_coding	mitochondrially encoded cytochrome c oxidase I [Source:MGI Symbol;Acc:MGI:102504]	-
ENSMUSG00000041607	461949	84847	123358	114010	91776	118766	3102.61686441983	591.560641491062	790.48976619794	827.564291821089	588.307821093445	824.046720657851	218192.770278124	108978.897617411	1.00154851115623	0.20640649598616	0.373873721608395	Mbp	18	82475146	82585637	+	8403	protein_coding	myelin basic protein [Source:MGI Symbol;Acc:MGI:96925]	-
ENSMUSG00000064341	159398	116478	82500	106646	98931	120719	9400.25015854608	7130.64984496594	4642.00182239504	6797.13341223741	5568.3986749637	7354.57803870854	117318.928306368	109269.01777934	0.102550636592793	0.712515838641613	0.832721369108665	mt-Nd1	MT	2751	3707	+	957	protein_coding	mitochondrially encoded NADH dehydrogenase 1 [Source:MGI Symbol;Acc:MGI:101787]	-
ENSMUSG00000064370	146512	112555	82286	108521	108058	114198	7227.95855083324	5764.158460851	3873.140243626	5786.03323212014	5087.9257036249	5820.04768139281	111710.696633815	110576.380815228	0.0147229421945919	0.953325736718207	0.976545450290766	mt-Cytb	MT	14145	15288	+	1144	protein_coding	mitochondrially encoded cytochrome b [Source:MGI Symbol;Acc:MGI:102501]	-
ENSMUSG00000064339	179739	105511	115274	60216	46714	61982	6412.15959222973	3907.40478065535	3923.63120712218	2321.65981826676	1590.56139554759	2284.30018891254	130463.697418688	56758.4071139585	1.20074542219911	8.57750922249225e-06	7.4976652218929e-05	mt-Rnr2	MT	1094	2675	+	1582	Mt_rRNA	mitochondrially encoded 16S rRNA [Source:MGI Symbol;Acc:MGI:102492]	-
ENSMUSG00000031425	87164	54207	43549	70490	69732	79913	886.205427921961	572.112305157433	422.445078979713	774.549975138994	676.660389524853	839.34455333724	60447.8727288739	73618.6249930353	-0.284380353030817	0.316869932092385	0.503240385702825	Plp1	X	136822671	136839733	+	5551	protein_coding	proteolipid protein (myelin) 1 [Source:MGI Symbol;Acc:MGI:97623]	-
ENSMUSG00000074657	89452	45422	96750	52932	48584	71222	722.23970565094	380.702931266269	745.310249681539	461.885458049127	374.391476257134	594.061022521656	74802.1936934113	57888.4078415119	0.369809528522661	0.222040493723926	0.393797901699032	Kif5a	10	127225696	127263348	-	6990	protein_coding	kinesin family member 5A [Source:MGI Symbol;Acc:MGI:109564]	-
ENSMUSG00000064367	87311	50924	50708	60123	68880	75231	2701.54750905822	1635.66672592946	1496.97636488821	2010.52264886684	2034.12746957988	2404.72860687014	61614.2565706118	68111.1918954399	-0.144628747028555	0.580484759982793	0.740625680231999	mt-Nd5	MT	11742	13565	+	1824	protein_coding	mitochondrially encoded NADH dehydrogenase 5 [Source:MGI Symbol;Acc:MGI:102496]	-
ENSMUSG00000064345	71920	61434	57052	63802	61007	70823	3910.39659655582	3467.43703421898	2959.62587713571	3749.12655232809	3165.86342832509	3978.05730325985	62127.9380949754	65467.0102265176	-0.0755248913382905	0.685901811060498	0.814759403290622	mt-Nd2	MT	3914	4951	+	1038	protein_coding	mitochondrially encoded NADH dehydrogenase 2 [Source:MGI Symbol;Acc:MGI:102500]	-
ENSMUSG00000064337	121964	67139	80001	44013	33348	39221	7207.70110625276	4118.78042757101	4510.81836482067	2811.06418091615	1880.94580039834	2394.46977861288	87570.9936955532	39184.0830414142	1.16019041164574	2.21299905125085e-05	0.000174921357290336	mt-Rnr1	MT	70	1024	+	955	Mt_rRNA	mitochondrially encoded 12S rRNA [Source:MGI Symbol;Acc:MGI:102493]	-
ENSMUSG00000024661	119375	71163	83128	30531	30072	29944	7779.72012582265	4814.30388182481	5168.83579550559	2150.38537807382	1870.48522026686	2015.97894142875	89064.8919990336	30269.4137223635	1.55699938552465	1.28495388396154e-11	3.12110463354033e-10	Fth1	19	9982703	9985092	+	866	protein_coding	ferritin heavy polypeptide 1 [Source:MGI Symbol;Acc:MGI:95588]	-
ENSMUSG00000032517	156163	44957	59772	35996	31437	32331	1286.82490718839	384.562825636184	469.930807704348	320.568051928903	247.242877331968	275.223834013291	84914.959944933	33430.9266933865	1.34483571325348	0.00112987637859117	0.00556242815270376	Mobp	9	120149707	120181484	+	6849	protein_coding	myelin-associated oligodendrocytic basic protein [Source:MGI Symbol;Acc:MGI:108511]	-
ENSMUSG00000064363	75993	55936	44949	55222	57055	60948	3112.38169978642	2378.15048530758	1756.44320973301	2444.30882160223	2230.25413062482	2578.72072368238	57820.4902812513	57870.821334573	-0.00125677950835093	0.995815725170175	0.997904117312192	mt-Nd4	MT	10167	11544	+	1378	protein_coding	mitochondrially encoded NADH dehydrogenase 4 [Source:MGI Symbol;Acc:MGI:102498]	-
ENSMUSG00000037742	56188	57784	74785	36261	38171	35443	1272.0078053814	1357.94589590608	1615.30863736006	887.177786870663	824.747712094402	828.900239985841	61277.7170506434	36675.2366017567	0.740562191818925	5.40001789594805e-06	4.93696056735988e-05	Eef1a1	9	78478449	78489151	-	2493	protein_coding	eukaryotic translation elongation factor 1 alpha 1 [Source:MGI Symbol;Acc:MGI:1096881]	-
ENSMUSG00000106106	16622	172671	27987	18679	22802	16648	380.415922917715	4102.2627683151	611.120104638724	462.012484208177	498.069249339928	393.607227178763	72729.50373554	19328.0359651699	1.91183421469625	0.0628384273437318	0.154860170054284	CT010467.1	17	39846353	39848827	-	2466	rRNA	18s RNA, related sequence 5	-
ENSMUSG00000037852	49028	30162	51135	44285	48996	44184	1060.56814682248	677.303313135627	1055.3766397021	1035.32268751477	1011.57108561021	987.381578264401	42194.8411850145	45835.8019035451	-0.119403030544629	0.586976037725849	0.74518816539842	Cpe	8	64592542	64693054	-	2609	protein_coding	carboxypeptidase E [Source:MGI Symbol;Acc:MGI:101932]	-
ENSMUSG00000025203	41499	34793	42291	39052	47870	49810	429.507364679319	373.812244491506	417.614676182384	436.818420404291	472.86567504177	532.568055693337	38548.1511002591	45535.7462836025	-0.240336914995452	0.132013483264784	0.271155734623362	Scd2	19	44293676	44306864	+	5453	protein_coding	stearoyl-Coenzyme A desaturase 2 [Source:MGI Symbol;Acc:MGI:98240]	-
ENSMUSG00000001175	27146	20037	22612	41549	47754	46500	325.553525610952	249.446789575589	258.732121634671	538.519971234522	546.597564815036	576.096317548772	22717.1782989319	45264.0315263898	-0.994581054070471	7.16119570641504e-09	1.14439453066807e-07	Calm1	12	100199435	100209814	+	4706	protein_coding	calmodulin 1 [Source:MGI Symbol;Acc:MGI:88251]	-
ENSMUSG00000036564	20951	17350	17677	40398	48706	49452	241.65624457958	207.740612084445	194.534504003257	503.590826350482	536.188023175765	589.25423696813	18242.7605554429	46150.9756304078	-1.3390425324584	6.61129760184518e-16	2.94016412347612e-14	Ndrg4	8	95676980	95715119	+	4893	protein_coding	N-myc downstream regulated gene 4 [Source:MGI Symbol;Acc:MGI:2384590]	-
ENSMUSG00000040907	20377	27168	19468	36922	42135	47513	193.022629492475	267.14946771489	175.947918957584	377.987884846207	380.936300370706	464.949754964969	21943.9763087212	42219.4869926061	-0.944094726226587	1.79891735646453e-05	0.000145373814595627	Atp1a3	7	24978167	25005958	-	5958	protein_coding	ATPase, Na+/K+ transporting, alpha 3 polypeptide [Source:MGI Symbol;Acc:MGI:88107]	-
ENSMUSG00000029309	19530	16119	26548	35804	37023	40678	375.289814605525	321.537249420219	486.733410561439	743.568122790859	679.012111398064	807.513356842814	20126.588411565	37923.0100951284	-0.913955151692217	1.19408570917832e-05	0.000100837478867798	Sparcl1	5	104079111	104113733	-	2937	protein_coding	SPARC-like 1 [Source:MGI Symbol;Acc:MGI:108110]	-
ENSMUSG00000002985	24291	30514	26511	32149	33835	28321	641.218692402749	836.158452990064	667.700504975105	917.176521623639	852.44887157653	772.315857917258	26553.7880466436	31466.5388442302	-0.244906017214587	0.17467180919948	0.33242730988719	Apoe	7	19696109	19699188	-	2138	protein_coding	apolipoprotein E [Source:MGI Symbol;Acc:MGI:88057]	-
ENSMUSG00000023944	26616	37051	31799	22735	27825	25362	500.881282891752	723.803388217618	570.95291264553	462.393429124986	499.768141055215	493.061510220197	31179.6271946368	25268.6363564713	0.303246594185667	0.113956086575066	0.242385677106545	Hsp90ab1	17	45567775	45573271	-	2999	protein_coding	heat shock protein 90 alpha (cytosolic), class B member 1 [Source:MGI Symbol;Acc:MGI:96247]	-
ENSMUSG00000061808	5360	376	1907	86472	74785	1625	248.158734118094	18.0709624231784	84.238433727289	4326.7814520688	3304.61334724938	77.7219572604876	2473.59163050906	54410.672585486	-4.45921053921049	0.00243608613835416	0.0108518416811418	Ttr	18	20665250	20674324	+	1219	protein_coding	transthyretin [Source:MGI Symbol;Acc:MGI:98865]	-
ENSMUSG00000021270	22784	42264	27927	23561	26687	24386	327.111196172253	629.889976418395	382.546767939635	365.581185268375	365.684516386017	361.685913555045	30488.5710639306	24875.9540301031	0.293509326882114	0.269045635706077	0.450248262378101	Hsp90aa1	12	110690605	110702728	-	3931	protein_coding	heat shock protein 90, alpha (cytosolic), class A member 1 [Source:MGI Symbol;Acc:MGI:96250]	-
ENSMUSG00000022892	24313	21769	21888	29651	34336	33586	105.583809741193	98.1354504387231	90.6900566564758	139.162686227854	142.314731535128	150.675503058236	22153.2280229486	32517.932172153	-0.553724376738985	0.000112680685250523	0.000751745680302737	App	16	84949685	85173766	-	12996	protein_coding	amyloid beta (A4) precursor protein [Source:MGI Symbol;Acc:MGI:88059]	-
ENSMUSG00000034994	26038	30832	33805	23019	26091	25123	442.094476176242	543.42276230327	547.624943029587	422.394834863403	422.804469811933	440.66093578064	29506.6029855297	24747.4553029816	0.253758613952485	0.110646022965897	0.237075057476221	Eef2	10	81176631	81182498	+	3324	protein_coding	eukaryotic translation elongation factor 2 [Source:MGI Symbol;Acc:MGI:95288]	-
ENSMUSG00000027273	20926	13129	13870	29498	32406	41889	173.908564999308	113.264825798897	109.978052894829	264.942726889589	257.040500068477	359.633658802486	15615.8504648051	34664.8556209829	-1.15046294514711	5.61560856314734e-06	5.12307039024259e-05	Snap25	2	136713453	136782428	+	6791	protein_coding	synaptosomal-associated protein 25 [Source:MGI Symbol;Acc:MGI:98331]	-
ENSMUSG00000004207	24908	18982	24998	26727	29058	26677	512.298673125016	405.279844249878	490.551324363077	594.099610602355	570.415702913416	566.822329900999	22371.8848299937	27506.8997277598	-0.298096551616247	0.0635928301341535	0.156300273164617	Psap	10	60277627	60302597	+	2744	protein_coding	prosaposin [Source:MGI Symbol;Acc:MGI:97783]	-
ENSMUSG00000026473	27337	26440	40662	18574	17697	17917	464.289639401589	466.152752611964	658.903312063147	340.932388475308	286.866060853013	314.361260536563	30579.0845109884	18127.1961895435	0.754406292214455	0.000249124967317582	0.00150165819292562	Glul	1	153899944	153909723	+	3323	protein_coding	glutamate-ammonia ligase (glutamine synthetase) [Source:MGI Symbol;Acc:MGI:95739]	-
ENSMUSG00000028833	26951	10986	9919	30512	36762	33322	409.986404568191	173.485358782822	143.965117651079	501.637421908171	533.746550596736	523.662192318077	15625.8982178329	33489.4989856263	-1.09977342994715	0.00278058451075286	0.0121551428787313	Ncdn	4	126743750	126753438	-	3710	protein_coding	neurochondrin [Source:MGI Symbol;Acc:MGI:1347351]	-
ENSMUSG00000025393	21101	20984	22968	25417	27559	29065	281.069068594144	290.152927741328	291.895911054644	365.897115693087	350.360268959247	399.950213017052	21174.0705944773	27382.8850830006	-0.370970562373403	0.00689935161813501	0.0262025295363722	Atp5b	10	128083273	128090391	+	4237	protein_coding	ATP synthase, H+ transporting mitochondrial F1 complex, beta subunit [Source:MGI Symbol;Acc:MGI:107801]	-
ENSMUSG00000005089	17808	9065	34994	21364	30651	30528	76.527880214822	40.4390558808919	143.480519041007	99.2228703152666	125.716002837947	135.527827882153	19804.3151186592	27409.7365756192	-0.468865959132953	0.237282698745327	0.412957193519032	Slc1a2	2	102658659	102790784	+	13133	protein_coding	solute carrier family 1 (glial high affinity glutamate transporter), member 2 [Source:MGI Symbol;Acc:MGI:101931]	-
ENSMUSG00000014602	16142	16588	21543	25088	31481	31498	97.643689326632	104.162051885835	124.333406753948	164.012730315398	181.750969377123	196.831863450245	17618.1515549692	29311.2032827399	-0.734383378366856	2.57147069276644e-05	0.000200650068488317	Kif1a	1	93015464	93101951	-	9330	protein_coding	kinesin family member 1A [Source:MGI Symbol;Acc:MGI:108391]	-
ENSMUSG00000027447	24776	18922	32285	22508	20086	21820	1104.50062939826	875.649846715478	1373.18920576452	1084.41711153519	854.613232409849	1004.88209889399	24580.2909623559	21579.1513170392	0.187883035978747	0.396257560855693	0.583456763850863	Cst3	2	148871722	148875692	-	1266	protein_coding	cystatin C [Source:MGI Symbol;Acc:MGI:102519]	-
ENSMUSG00000026576	15383	15263	15567	28552	30912	34675	281.784968697057	290.232036648609	272.067410413176	565.246650786386	540.437239121382	656.173731825537	15057.5164347358	31429.5579916182	-1.06163933900241	3.35112008375927e-12	8.94555890028071e-11	Atp1b1	1	164437109	164458355	-	3081	protein_coding	ATPase, Na+/K+ transporting, beta 1 polypeptide [Source:MGI Symbol;Acc:MGI:88108]	-
ENSMUSG00000001270	24477	20029	19206	21953	25602	26600	477.175459965423	405.329153777342	357.233067084858	462.528470452994	476.359889054177	535.706773578683	20780.4111025699	24717.0780958408	-0.250289948773143	0.161944806014439	0.313958142722776	Ckb	12	111669361	111672338	-	2895	protein_coding	creatine kinase, brain [Source:MGI Symbol;Acc:MGI:88407]	-
ENSMUSG00000076258	4559	105837	9439	5035	5221	6083	4514.01728306268	108782.693753638	8916.91088312995	5387.87833583528	4933.88130948969	6222.10061941107	40333.9017666842	5459.93502424248	2.88502135715312	0.0170847114941793	0.0553855614440737	Gm23935	16	11144125	11144181	+	57	miRNA	predicted gene, 23935 [Source:MGI Symbol;Acc:MGI:5453712]	-
ENSMUSG00000032294	24810	17671	22359	21534	24324	24870	279.987337526518	207.014809771345	240.745854322015	262.640088021362	261.991982044332	289.943248143761	21072.3825362759	23586.5198828592	-0.162603122977701	0.35918855536578	0.546489248241209	Pkm	9	59656368	59679375	+	5001	protein_coding	pyruvate kinase, muscle [Source:MGI Symbol;Acc:MGI:97591]	-
ENSMUSG00000030695	28185	17666	18244	21390	24852	25154	546.442305167957	355.543844535615	337.47464873727	448.189564385642	459.863562867262	503.800878294436	20890.5929246132	23796.2082673177	-0.187880691730728	0.41803219887948	0.603559841434911	Aldoa	7	126795234	126800751	-	2911	protein_coding	aldolase A, fructose-bisphosphate [Source:MGI Symbol;Acc:MGI:87994]	-
ENSMUSG00000019370	17054	14288	13911	26966	29154	29806	397.229346249662	345.47384290816	309.149274979577	678.822575494908	648.118764692317	717.206723319808	14756.5219564991	28677.5159158979	-0.958572340119596	6.59854448964215e-09	1.06358994338819e-07	Calm3	7	16915379	16924114	-	2423	protein_coding	calmodulin 3 [Source:MGI Symbol;Acc:MGI:103249]	-
ENSMUSG00000020932	40433	32060	34539	5219	4442	4948	541.000755280833	445.301426255117	440.926783059969	75.4699187705637	56.7259579990196	68.3938709670415	34855.8751837103	4898.8153853921	2.83096369146493	6.87310695913433e-51	4.30278876468873e-48	Gfap	11	102887336	102900912	-	4218	protein_coding	glial fibrillary acidic protein [Source:MGI Symbol;Acc:MGI:95697]	-
ENSMUSG00000006651	23050	16900	18356	19531	19358	21343	431.185453036864	328.177300242016	327.616702433493	394.859263333684	345.616951821869	412.452768774912	18987.7021938127	20139.7294883919	-0.0849715563955557	0.651745828885148	0.791516880287648	Aplp1	7	30434982	30445535	-	3017	protein_coding	amyloid beta (A4) precursor-like protein 1 [Source:MGI Symbol;Acc:MGI:88046]	-
ENSMUSG00000029580	24753	26081	31715	10275	12627	12043	521.463132581569	570.359486112354	637.463463399852	233.938810880042	253.885166267676	262.093374138487	26823.4926001019	11632.2005544382	1.20536826190692	1.43294442580214e-14	5.32715220915134e-13	Actb	5	142903115	142906754	-	2679	protein_coding	actin, beta [Source:MGI Symbol;Acc:MGI:87904]	-
ENSMUSG00000015656	13589	29652	19794	16765	18197	16951	178.31444948752	403.907290674715	247.814902404291	237.753695630973	227.897841994433	229.78408743297	20670.0950225705	17318.1757465427	0.255250432761751	0.38794584653775	0.575288717225698	Hspa8	9	40800984	40810087	+	4301	protein_coding	heat shock protein 8 [Source:MGI Symbol;Acc:MGI:105384]	-
ENSMUSG00000029467	9994	12314	13210	22497	26400	29599	92.7540374078738	118.637309587031	116.974476444093	225.653859540145	233.850758945013	283.789357275743	11561.3545027978	26170.4615406244	-1.17862908520582	3.90359332268579e-10	7.75693516416536e-09	Atp2a2	5	122453513	122502225	-	6081	protein_coding	ATPase, Ca++ transporting, cardiac muscle, slow twitch 2 [Source:MGI Symbol;Acc:MGI:88110]	-
ENSMUSG00000058297	8695	9892	10051	24481	29995	29021	88.6905600136687	104.741932156389	97.8164503300116	269.874372031107	292.010223247382	305.805838034663	9330.41139254866	27797.2123596246	-1.57493989255522	2.43436330347184e-25	2.86501696632913e-23	Spock2	10	60106219	60135198	+	5533	protein_coding	sparc/osteonectin, cwcv and kazal-like domains proteoglycan 2 [Source:MGI Symbol;Acc:MGI:1891351]	-
ENSMUSG00000020315	11233	10473	13449	22980	27073	26254	36.2430527576453	35.077511718007	41.4012849936505	80.1315819787125	83.3694189873388	87.5084681226628	11416.2465653475	25421.7439018699	-1.15495814601724	8.71446537349378e-15	3.32085047202441e-13	Sptbn1	11	30099395	30268175	-	17492	protein_coding	spectrin beta, non-erythrocytic 1 [Source:MGI Symbol;Acc:MGI:98388]	-
ENSMUSG00000027254	10517	12583	11904	21397	26521	28233	48.7879469391035	60.5945448967193	52.6875982613818	107.274928971741	117.422667936041	135.301709913873	11416.3283497607	25358.5981836456	-1.15138971044398	8.2422731500822e-11	1.78977474661622e-09	Map1a	2	121289600	121310832	+	12166	protein_coding	microtubule-associated protein 1 A [Source:MGI Symbol;Acc:MGI:1306776]	-
ENSMUSG00000051391	11328	14088	14623	18850	24177	22780	116.240918207918	150.066514987922	143.165075404916	209.045982772889	236.782488896705	241.482186429558	13039.5680211002	21887.266885234	-0.74720515958976	1.83208836593871e-05	0.000147886117359706	Ywhag	5	135908409	135934616	-	5500	protein_coding	tyrosine 3-monooxygenase/tryptophan 5-monooxygenase activation protein, gamma polypeptide [Source:MGI Symbol;Acc:MGI:108109]	-
ENSMUSG00000024758	12100	11592	13626	20229	23538	22910	135.764388014023	135.016713032	145.869231660174	245.30115350676	252.064354001553	265.552976269306	12134.3211119445	22218.865887534	-0.872683363047724	6.34196319789769e-11	1.39418472695167e-09	Rtn3	19	7425901	7483289	-	5030	protein_coding	reticulon 3 [Source:MGI Symbol;Acc:MGI:1339970]	-
ENSMUSG00000022425	5160	2964	3377	44428	40303	6477	50.3924516956716	30.0484897016089	31.4660089615929	468.918351816087	375.659642047249	65.3454377614185	3744.42831511707	30446.2149226468	-3.02344695933984	0.000106150637293935	0.000712644461278097	Enpp2	15	54838901	54952892	-	5779	protein_coding	ectonucleotide pyrophosphatase/phosphodiesterase 2 [Source:MGI Symbol;Acc:MGI:1321390]	-
ENSMUSG00000025428	15852	15884	15649	16881	18250	19700	285.374392195695	296.837986300167	268.789525874468	328.438292632429	313.570489450599	366.372400587025	15446.9891909082	18303.6643620026	-0.244808231660945	0.0961384826831585	0.213238437954669	Atp5a1	18	77773729	77782869	+	3135	protein_coding	ATP synthase, H+ transporting, mitochondrial F1 complex, alpha subunit 1 [Source:MGI Symbol;Acc:MGI:88115]	-
ENSMUSG00000064368	22649	15424	12156	15151	16174	19549	2462.91914670169	1741.11237476946	1261.2077460023	1780.6030028627	1678.64917434819	2196.09568138675	16422.9928361021	16994.267372735	-0.0493352079553239	0.856192480998587	0.922267904734171	mt-Nd6	MT	13552	14070	-	519	protein_coding	mitochondrially encoded NADH dehydrogenase 6 [Source:MGI Symbol;Acc:MGI:102495]	-
ENSMUSG00000056201	21070	15567	21643	13276	14617	14569	505.157212514692	387.432108790304	495.078762586369	343.99643859452	334.47344914232	360.842226548562	18913.322315791	14165.3794825801	0.417047999937133	0.015515900538688	0.0511226698335371	Cfl1	19	5490455	5495201	+	2354	protein_coding	cofilin 1, non-muscle [Source:MGI Symbol;Acc:MGI:101757]	-
ENSMUSG00000035864	10590	6290	10228	20843	24762	27804	71.6807515865288	44.1962985056065	66.0529356941347	152.472492141659	159.968211301268	194.419337180911	8782.98097274499	24469.5346586449	-1.47818521676009	3.36293823942801e-10	6.75823682795241e-09	Syt1	10	108497650	109010982	-	8338	protein_coding	synaptotagmin I [Source:MGI Symbol;Acc:MGI:99667]	-
ENSMUSG00000046447	23058	8274	11171	14335	22269	20657	292.830335858201	109.078362545933	135.357179872302	196.750936460945	269.920907422893	271.011218210529	13824.1702995554	18981.0235301095	-0.457368937377869	0.206358558360773	0.373873721608395	Camk2n1	4	138454314	138460123	+	4444	protein_coding	calcium/calmodulin-dependent protein kinase II inhibitor 1 [Source:MGI Symbol;Acc:MGI:1913509]	-
ENSMUSG00000019877	17071	11260	12608	17787	20077	20444	187.076921366775	128.093857654824	131.826361967064	210.663180713322	209.991371585088	231.447616343005	13328.6983703827	19444.583232165	-0.544831671708676	0.00815841304198784	0.03010402124033	Serinc1	10	57515774	57532530	-	5150	protein_coding	serine incorporator 1 [Source:MGI Symbol;Acc:MGI:1926228]	-
ENSMUSG00000004558	14612	13056	18849	15528	17719	17960	242.763056985973	225.170627477127	298.78312371615	278.813075240141	280.965840134093	308.251255827286	15080.1720517441	17072.8542640264	-0.179033688802466	0.308715014620871	0.494677842745132	Ndrg2	14	51905271	51914158	-	3397	protein_coding	N-myc downstream regulated gene 2 [Source:MGI Symbol;Acc:MGI:1352498]	-
ENSMUSG00000018593	16349	21313	17610	12799	15290	12367	243.584530915277	329.633816033429	250.329874411713	206.091096472542	217.423946954311	190.348062057007	18062.3714582168	13463.4780916994	0.423917509980093	0.0236821555428991	0.0721919400937089	Sparc	11	55394500	55423183	-	3788	protein_coding	secreted acidic cysteine rich glycoprotein [Source:MGI Symbol;Acc:MGI:98373]	-
ENSMUSG00000015090	11007	42042	18460	10628	5428	7901	376.718364394041	1493.68787543068	602.801517428978	393.11901520595	177.308290901856	279.354373720249	23613.3182929468	8113.41676672434	1.54122953831124	0.000987149771477314	0.00496066629677041	Ptgds	2	25466709	25470046	-	1649	protein_coding	prostaglandin D2 synthase (brain) [Source:MGI Symbol;Acc:MGI:99261]	-
ENSMUSG00000068923	12895	12150	11848	18856	18755	20260	139.819934276599	136.757983222624	122.570965622314	220.964240988549	194.091356313768	226.940901812734	12029.0524287556	19347.6917348183	-0.685636641326749	7.72662295745936e-06	6.82390224874789e-05	Syt11	3	88744700	88775164	-	5205	protein_coding	synaptotagmin XI [Source:MGI Symbol;Acc:MGI:1859547]	-
ENSMUSG00000102869	12562	10342	11098	19437	20810	20389	144.245989733364	123.275892313393	121.586258435261	241.211979992623	228.064882854432	241.861350108271	11073.1097504202	20237.3342023049	-0.869956049098103	6.75290250341446e-09	1.0832103096968e-07	2900097C17Rik	2	156388065	156392979	-	4915	lincRNA	RIKEN cDNA 2900097C17 gene [Source:MGI Symbol;Acc:MGI:1914767]	-
ENSMUSG00000036438	19297	10447	9575	17412	17812	19490	742.3832490774	417.213761015747	351.456811461089	723.955223085727	654.022113702363	774.59697106661	12834.7026911919	18283.6976869534	-0.510509808179504	0.0819128859926492	0.189211483128976	Calm2	17	87433412	87446935	-	1467	protein_coding	calmodulin 2 [Source:MGI Symbol;Acc:MGI:103250]	-
ENSMUSG00000026764	14575	10705	15226	15741	16826	20553	115.174728878651	87.8140423037726	114.796666070334	134.432920672899	126.902710717456	167.783575680476	13141.0359335956	17744.9003600145	-0.433307710603445	0.0321219013699393	0.0919075316675403	Kif5c	2	49619298	49774778	+	7142	protein_coding	kinesin family member 5C [Source:MGI Symbol;Acc:MGI:1098269]	-
ENSMUSG00000063077	13520	12141	14621	15673	18619	18972	43.3346350152938	40.3962985388332	44.7126431329373	54.291928084284	56.9581903510796	62.8198876826945	13094.7793741674	17746.3784843785	-0.438526000359134	0.00261214806696572	0.0115109594792106	Kif1b	4	149176319	149307693	-	17608	protein_coding	kinesin family member 1B [Source:MGI Symbol;Acc:MGI:108426]	-
ENSMUSG00000007097	9837	14699	15789	16068	17070	19897	78.8827222823039	122.358930111336	120.800479479401	139.253372420662	130.645398787635	164.828538021985	13123.1387609232	17715.0324058867	-0.432857097109368	0.0594231510638202	0.148606710960495	Atp1a2	1	172271709	172298064	-	7038	protein_coding	ATPase, Na+/K+ transporting, alpha 2 polypeptide [Source:MGI Symbol;Acc:MGI:88106]	-
ENSMUSG00000020483	11008	11961	11358	17923	20264	19913	227.070548420496	256.122976839241	223.53681933686	399.565307072061	398.950435961737	424.340681798772	11195.5542159879	19371.6818688417	-0.791038477647256	2.77438240826494e-08	4.05349067632783e-07	Dynll2	11	87979525	87987533	-	2736	protein_coding	dynein light chain LC8-type 2 [Source:MGI Symbol;Acc:MGI:1915347]	-
ENSMUSG00000052727	8570	11072	10721	17234	22512	21114	30.5231711137013	40.9358270431287	36.4316583263668	66.3375759895017	76.5251674816505	77.6863889328589	9898.72485533135	20234.8864110338	-1.03154738129398	1.37786075993133e-08	2.1131166240502e-07	Map1b	13	99421446	99516540	-	15846	protein_coding	microtubule-associated protein 1B [Source:MGI Symbol;Acc:MGI:1306778]	-
ENSMUSG00000038976	12620	9720	10571	15901	22187	19410	140.122451291812	112.032312047807	111.984846482125	190.808399626094	235.119329152461	222.638103982127	10716.7672273874	19087.5391576746	-0.832775726872106	4.32145137310555e-06	4.0535251937426e-05	Ppp1r9b	11	94991035	95006899	+	5083	protein_coding	protein phosphatase 1, regulatory subunit 9B [Source:MGI Symbol;Acc:MGI:2387581]	-
ENSMUSG00000004267	13057	9453	9183	17446	19258	21617	156.621816775269	117.708323361016	105.096499835627	226.167085469851	220.476047610176	267.873568945881	10336.2549572188	19464.7028576528	-0.913151652300927	1.61350100462181e-05	0.000132093767872613	Eno2	6	124760053	124769673	-	4705	protein_coding	enolase 2, gamma neuronal [Source:MGI Symbol;Acc:MGI:95394]	-
ENSMUSG00000013698	21379	11953	18487	12503	12872	11930	312.504349755224	181.373678600064	257.827914325605	197.518414428607	179.579223659886	180.150184478852	16804.4209001315	12457.3006868973	0.431862970234147	0.0629176583966558	0.155027783918204	Pea15a	1	172196728	172206804	-	3861	protein_coding	phosphoprotein enriched in astrocytes 15A [Source:MGI Symbol;Acc:MGI:104799]	-
ENSMUSG00000018965	11855	10215	9721	16845	20685	19584	180.390310460559	161.353608047435	141.129370908554	277.017587715181	300.405965133097	307.849630229349	10369.6901932914	19011.2164954001	-0.874497033071437	1.13693061513285e-07	1.46692283243852e-06	Ywhah	5	33018816	33027966	+	3709	protein_coding	tyrosine 3-monooxygenase/tryptophan 5-monooxygenase activation protein, eta polypeptide [Source:MGI Symbol;Acc:MGI:109194]	-
ENSMUSG00000032479	17670	10892	13848	14362	15411	15919	65.8556602435578	42.1398372373906	49.2423111895733	57.8490406496554	54.8187032971125	61.2911725070474	13786.2030455419	15252.2663861339	-0.145789870183629	0.492621731039126	0.669490178304518	Map4	9	109931460	110083955	+	15143	protein_coding	microtubule-associated protein 4 [Source:MGI Symbol;Acc:MGI:97178]	-
ENSMUSG00000062591	12229	15516	8520	14729	17041	19932	309.773483469151	408.001470114221	205.914867195219	403.228515337478	411.99291749173	521.590606139884	11915.6327571631	17244.9246093059	-0.53333608885835	0.052182676553906	0.134088706387371	Tubb4a	17	57080066	57087782	-	2228	protein_coding	tubulin, beta 4A class IVA [Source:MGI Symbol;Acc:MGI:107848]	-
ENSMUSG00000062825	15757	15274	23379	9005	12285	11455	334.570033192884	336.662662078884	473.624598580502	206.643572614663	248.960268946544	251.266266108843	17619.0341568068	10878.5336289008	0.695649444592825	0.000923842182674166	0.00468898884329881	Actg1	11	120345690	120348542	-	2658	protein_coding	actin, gamma, cytoplasmic 1 [Source:MGI Symbol;Acc:MGI:87906]	-
ENSMUSG00000022037	14876	15310	19926	12738	13642	10068	244.272804496664	260.971331921326	312.179147055952	226.055393553625	213.80033103992	170.788153798989	16266.8065397629	12151.8753323088	0.420762638418203	0.0293686875177778	0.0853262113343839	Clu	14	65968483	65981547	+	3437	protein_coding	clusterin [Source:MGI Symbol;Acc:MGI:88423]	-
ENSMUSG00000021939	12873	16794	30994	8395	8411	8925	120.066291665878	162.601347165051	275.81239001924	84.6226670084231	74.8738802147118	85.9953841742389	19566.3837017319	8600.82559315464	1.18584592144197	9.47957057409469e-05	0.000647016380549071	Ctsb	14	63122462	63145923	+	6051	protein_coding	cathepsin B [Source:MGI Symbol;Acc:MGI:88561]	-
ENSMUSG00000005610	12042	16707	18176	12205	14063	13096	66.8523993049126	96.2820904003455	96.2745515873192	73.2286182452826	74.5139749824461	75.1073830435326	15269.0135169485	13117.1191373386	0.219155476931454	0.27027770686043	0.451529739749109	Eif4g2	7	111067750	111083030	-	10166	protein_coding	eukaryotic translation initiation factor 4, gamma 2 [Source:MGI Symbol;Acc:MGI:109207]	-
ENSMUSG00000024462	8224	6384	8305	18424	24490	20077	59.781396495666	48.1730889667968	57.5993265798421	144.740996849653	169.907722566624	150.767370830661	7442.18527209992	20921.9753354214	-1.49121161988747	8.1059068363562e-19	4.82324098961061e-17	Gabbr1	17	37045966	37075067	+	7764	protein_coding	gamma-aminobutyric acid (GABA) B receptor, 1 [Source:MGI Symbol;Acc:MGI:1860139]	-
ENSMUSG00000079037	15808	10070	11704	14393	17077	16788	380.779114577276	251.799188122741	268.983301843796	374.690082321539	392.598964764074	417.754119396742	12230.4788781477	16076.1564648591	-0.394442091762076	0.0617722052127879	0.152947770547072	Prnp	2	131909928	131938429	+	2343	protein_coding	prion protein [Source:MGI Symbol;Acc:MGI:97769]	-
ENSMUSG00000049775	21288	19903	20014	8355	7293	8148	876.32638473298	850.507664593491	786.067311372434	371.708215977076	286.535620712037	346.503507134626	19947.5086384807	7975.72345411932	1.32256435891359	6.40547173339442e-15	2.51287953710438e-13	Tmsb4x	X	167207093	167209315	-	1371	protein_coding	thymosin, beta 4, X chromosome [Source:MGI Symbol;Acc:MGI:99510]	-
ENSMUSG00000039953	9157	8093	8192	16455	20175	21116	110.853504157996	101.703152438836	94.6195700508576	215.28748213052	233.104756008385	264.078748580099	8291.54831906968	19231.5911839472	-1.21377823883943	1.01658666029069e-13	3.37310421145052e-12	Clstn1	4	149586468	149648899	+	4662	protein_coding	calsyntenin 1 [Source:MGI Symbol;Acc:MGI:1929895]	-
ENSMUSG00000033615	8932	8553	9284	16704	16444	23261	230.288066709147	228.912682145055	228.377159004907	465.444476525643	404.642566704705	619.550467276896	8714.51940480428	18880.0059499581	-1.11535710357733	5.33697074937248e-08	7.32526745509875e-07	Cplx1	5	108518554	108550024	-	2189	protein_coding	complexin 1 [Source:MGI Symbol;Acc:MGI:104727]	-
ENSMUSG00000029304	4788	31640	45710	226	227	319	163.970384625995	1124.80285751516	1493.54155236618	8.36458488664664	7.41956613130309	11.2856751390106	26548.4541295585	258.296451372764	6.68348553594416	9.41761923146695e-16	4.12786265161953e-14	Spp1	5	104435118	104441050	+	1648	protein_coding	secreted phosphoprotein 1 [Source:MGI Symbol;Acc:MGI:98389]	-
ENSMUSG00000057738	9782	9507	10277	15528	18480	19306	41.3166091770821	41.6839791517336	41.4150495175531	70.8822045046219	74.4972702889715	84.2393299149467	9625.47573136971	17764.5693937394	-0.884076405722941	1.17002117925483e-09	2.12117371578608e-08	Sptan1	2	29965560	30031451	+	13362	protein_coding	spectrin alpha, non-erythrocytic 1 [Source:MGI Symbol;Acc:MGI:98386]	-
ENSMUSG00000031765	36097	19470	16927	3708	2358	3424	1635.01427272297	915.471972406055	731.518388630095	181.515971434119	101.937885014198	160.217438026141	23677.3447539228	3200.77494365351	2.88707258821356	2.77891419127412e-17	1.43680655588644e-15	Mt1	8	94179082	94180327	+	1246	protein_coding	metallothionein 1 [Source:MGI Symbol;Acc:MGI:97171]	-
ENSMUSG00000020719	15385	12965	14063	11914	13701	13608	150.353656059055	131.52783637668	131.12614214524	125.834221990966	127.793904099085	137.384070944999	13809.7505517358	13074.2883463127	0.0789533559211559	0.589066715352107	0.746833660899333	Ddx5	11	106780355	106789185	-	5775	protein_coding	DEAD (Asp-Glu-Ala-Asp) box polypeptide 5 [Source:MGI Symbol;Acc:MGI:105037]	-
ENSMUSG00000020612	11002	11752	14068	14137	15418	15190	143.699697968585	159.339943924388	175.311897013298	199.556626131364	192.200111502667	204.959275243141	11967.6039192502	14928.8970841744	-0.318957121240797	0.0353518411744255	0.0990093243094414	Prkar1a	11	109649405	109669656	+	4321	protein_coding	protein kinase, cAMP dependent regulatory, type I, alpha [Source:MGI Symbol;Acc:MGI:104878]	-
ENSMUSG00000020262	5195	5740	5055	19044	21136	25274	26.0107606541788	29.8337644050983	24.1481283589071	103.050559436956	101.002396953354	130.727534398106	5220.67728885346	21849.2677805458	-2.06530457659839	2.26272624851571e-28	3.4927967062233e-26	Adarb1	10	77290726	77418270	-	11272	protein_coding	adenosine deaminase, RNA-specific, B1 [Source:MGI Symbol;Acc:MGI:891999]	-
ENSMUSG00000032549	8220	7084	7469	16491	19574	21991	92.2116899267616	82.4938131590867	79.9413426143979	199.933622790607	209.57290186255	254.850054244442	7417.68495244242	19352.2436329164	-1.3834652977433	1.05026789169345e-15	4.57521607952024e-14	Rab6b	9	103111787	103185276	+	5031	protein_coding	RAB6B, member RAS oncogene family [Source:MGI Symbol;Acc:MGI:107283]	-
ENSMUSG00000030701	30568	7457	9792	11602	9790	11131	464.6335399289	117.662030127451	142.006999569284	190.590422591794	142.025917270257	174.784655416743	15571.1518769571	10908.1733122788	0.513470077118072	0.261871641533823	0.441747680389095	Plekhb1	7	100642892	100662414	-	3713	protein_coding	pleckstrin homology domain containing, family B (evectins) member 1 [Source:MGI Symbol;Acc:MGI:1351469]	-
ENSMUSG00000031342	15777	9571	15097	11413	12873	13757	159.002839300135	100.130511050713	145.166338847732	124.30968082255	123.823079990576	143.228610724577	13108.9286603861	12689.4193514919	0.046938819938765	0.832004555222726	0.909123418074096	Gpm6b	X	166238911	166388988	+	5600	protein_coding	glycoprotein m6b [Source:MGI Symbol;Acc:MGI:107672]	-
ENSMUSG00000039278	13740	10818	11442	12694	15208	14042	353.603521999102	289.005088180863	280.948428764884	353.063663604228	373.54534817946	373.322706899661	11726.7622385442	13966.2600139666	-0.252150380339682	0.122768844456594	0.256645919981782	Pcsk1n	X	7919822	7924410	+	2193	protein_coding	proprotein convertase subtilisin/kexin type 1 inhibitor [Source:MGI Symbol;Acc:MGI:1353431]	-
ENSMUSG00000031633	12116	12796	11434	13087	13731	14692	290.606830936587	318.602696951563	261.661337234285	339.243344655524	314.33308885016	364.043316018347	11864.5550086556	13863.8298508525	-0.224675152703505	0.15952978128304	0.310460752867835	Slc25a4	8	46206797	46211284	-	2353	protein_coding	solute carrier family 25 (mitochondrial carrier, adenine nucleotide translocator), member 4 [Source:MGI Symbol;Acc:MGI:1353495]	-
ENSMUSG00000022285	14235	9203	9755	12805	15727	15944	195.092067054927	130.930318175681	127.556979654827	189.664653359033	205.716631688389	225.738176518567	10814.722904041	14809.3925499453	-0.453521690875529	0.0422703706770447	0.113821695887044	Ywhaz	15	36770770	36796929	-	4118	protein_coding	tyrosine 3-monooxygenase/tryptophan 5-monooxygenase activation protein, zeta polypeptide [Source:MGI Symbol;Acc:MGI:109484]	-
ENSMUSG00000006782	11193	9833	11884	13376	14471	16213	173.593288026545	158.307367514728	175.850611713431	224.200907216266	214.203394175763	259.761866522141	10698.1537989999	14710.1337274605	-0.459429962957696	0.00341605242452647	0.0144727026148096	Cnp	11	100574904	100591729	+	3639	protein_coding	2',3'-cyclic nucleotide 3' phosphodiesterase [Source:MGI Symbol;Acc:MGI:88437]	-
ENSMUSG00000019923	12864	8965	10397	14809	15490	14179	163.737752037865	118.454550387303	126.262868333405	203.715092489557	188.176587808824	186.442098664679	10486.1448518407	14847.3864773367	-0.501716138401112	0.00715457522214427	0.0269889784632756	Zwint	10	72654845	72674964	+	4434	protein_coding	ZW10 interactor [Source:MGI Symbol;Acc:MGI:1289227]	-
ENSMUSG00000040785	6133	7352	8554	15872	19139	18290	21.339812333517	26.5553354607554	28.3976035530024	59.6862049738578	63.5591752055145	65.7441212300398	7164.89602730855	17748.6078813395	-1.30868127494868	7.06161512020412e-14	2.40297963722984e-12	Ttc3	16	94370618	94469343	+	16220	protein_coding	tetratricopeptide repeat domain 3 [Source:MGI Symbol;Acc:MGI:1276539]	-
ENSMUSG00000020458	9099	11817	13362	12459	14238	14054	73.4552504659966	99.0296118724753	102.918977094804	108.701877377931	109.703263344696	117.207314737947	11147.6944924045	13584.7965265083	-0.285243380273115	0.131521992117749	0.270484792053707	Rtn4	11	29692947	29744331	+	6991	protein_coding	reticulon 4 [Source:MGI Symbol;Acc:MGI:1915835]	-
ENSMUSG00000016349	8812	9391	8222	14362	16846	17319	238.641106958695	264.004463456997	212.443307203115	420.349339039219	435.420569996262	484.528320782919	8628.46423525337	16172.416747791	-0.906386620460974	3.13106054685854e-08	4.52188825553767e-07	Eef1a2	2	181147653	181157014	-	2084	protein_coding	eukaryotic translation elongation factor 1 alpha 2 [Source:MGI Symbol;Acc:MGI:1096317]	-
ENSMUSG00000060126	18826	14494	16193	8889	7856	8301	446.426100938348	356.786524776201	366.364727696008	227.80807290585	177.801073182076	203.351568206939	16116.9060025691	8391.54636752141	0.94160232124896	3.1387770975589e-07	3.694045841558e-06	Tpt1	14	75845093	75848525	+	2380	protein_coding	tumor protein, translationally-controlled 1 [Source:MGI Symbol;Acc:MGI:104890]	-
ENSMUSG00000019505	13659	11177	9673	13534	13538	12852	460.227509692572	390.937726576233	310.963683632905	492.838380606216	435.361036750971	447.352609121899	11270.5441801502	13340.3614874664	-0.243245285391536	0.221166445840408	0.392640022442901	Ubb	11	62551171	62553213	+	1675	protein_coding	ubiquitin B [Source:MGI Symbol;Acc:MGI:98888]	-
ENSMUSG00000017390	9232	11089	12019	13056	14353	14323	159.678778987842	199.100547007268	198.341940201976	244.05416783721	236.938410857976	255.923983666443	10525.4961275057	13922.3054190293	-0.403504811939922	0.0134921900308781	0.0456787399932876	Aldoc	11	78322968	78327781	+	3263	protein_coding	aldolase C, fructose-bisphosphate [Source:MGI Symbol;Acc:MGI:101863]	-
ENSMUSG00000047126	9741	11492	12554	11774	13792	14473	64.6850912487743	79.2181929738217	79.5385356146405	84.4985707878502	87.4116422220558	99.285265617018	10995.3245911346	13345.2292741048	-0.279433519906818	0.0999858689150654	0.21969045689827	Cltc	11	86694351	86757565	-	8499	protein_coding	clathrin, heavy polypeptide (Hc) [Source:MGI Symbol;Acc:MGI:2388633]	-
ENSMUSG00000026825	6956	7443	7644	14831	17733	18589	74.7913688025344	83.0746632954702	78.4164904538955	172.340370885609	181.976581155499	206.477875876728	7180.98363564252	17043.4039671571	-1.24697181437089	3.57191360881386e-16	1.66132977499897e-14	Dnm1	2	32308471	32353338	-	5249	protein_coding	dynamin 1 [Source:MGI Symbol;Acc:MGI:107384]	-
ENSMUSG00000024617	13298	3327	3690	14156	17943	20147	100.536786037394	26.1107972402965	26.6170456806159	115.665516898357	129.471775985356	157.352860936519	6624.41475366389	17396.4582127851	-1.39293195225256	0.00313784172124721	0.0135007683995169	Camk2a	18	60925618	60988152	+	7465	protein_coding	calcium/calmodulin-dependent protein kinase II alpha [Source:MGI Symbol;Acc:MGI:88256]	-
ENSMUSG00000020894	11155	7503	8775	13392	15950	15441	165.282579838769	115.404067817746	124.050765424414	214.45077945533	225.558695902217	236.351585204298	8926.06591763258	14916.4451211427	-0.74080685259119	0.000147606745202513	0.000950232362134764	Vamp2	11	69088490	69092384	+	3809	protein_coding	vesicle-associated membrane protein 2 [Source:MGI Symbol;Acc:MGI:1313277]	-
ENSMUSG00000031996	8725	7652	9877	13896	15731	16005	83.8158291636986	76.3069743953711	90.5274899059799	144.269689001558	144.230902277177	158.833416142775	8526.12811035167	15216.5273882858	-0.835650640839323	2.94526373522779e-08	4.27675583420738e-07	Aplp2	9	31149557	31211815	-	5875	protein_coding	amyloid beta (A4) precursor-like protein 2 [Source:MGI Symbol;Acc:MGI:88047]	-
ENSMUSG00000051853	17147	7000	7345	11443	14874	13933	200.60849960289	85.0134976475014	81.9875288705851	144.685750016341	166.084972254896	168.39585880752	10267.6208143568	13383.4963781905	-0.382358834299362	0.271867137728367	0.4531544419319	Arf3	15	98736634	98763214	-	4824	protein_coding	ADP-ribosylation factor 3 [Source:MGI Symbol;Acc:MGI:99432]	-
ENSMUSG00000020321	9211	10806	8542	13752	14252	15022	202.511362053197	246.624511509411	179.183078681738	326.76321177091	299.061016592314	341.189736227941	9338.60043530869	14372.5682607911	-0.622058952426164	0.000732057829465171	0.00382482587265698	Mdh1	11	21556787	21572367	-	2567	protein_coding	malate dehydrogenase 1, NAD (soluble) [Source:MGI Symbol;Acc:MGI:97051]	-
ENSMUSG00000022108	12448	9955	11296	12188	13349	12227	257.150495597109	213.480254990909	222.642097362732	272.110256459407	263.19515982319	260.935570844878	10966.3133681865	12595.0817304392	-0.199774503042247	0.183288347629601	0.344243376935794	Itm2b	14	73362226	73385289	-	2732	protein_coding	integral membrane protein 2B [Source:MGI Symbol;Acc:MGI:1309517]	-
ENSMUSG00000007892	16478	15759	16313	8031	6873	7333	1863.68467448057	1850.22801897387	1760.34011714083	981.662591184478	741.917574158848	856.791616770302	15816.1640577125	7455.18792205054	1.0851334896066	1.40528036947482e-10	2.98457451949676e-09	Rplp1	9	61913284	61914542	-	499	protein_coding	ribosomal protein, large, P1 [Source:MGI Symbol;Acc:MGI:1927099]	-
ENSMUSG00000022548	19511	26521	14109	3153	3269	3033	427.300687324433	602.93795069747	294.811968591848	74.628156447333	68.3298334708814	68.620212859633	19770.7274578305	3156.90205510602	2.6467853596596	1.50493836723952e-22	1.34698307138388e-20	Apod	16	31296192	31314808	-	2577	protein_coding	apolipoprotein D [Source:MGI Symbol;Acc:MGI:88056]	-
ENSMUSG00000034187	6905	6784	6983	14028	17023	17418	46.693215626244	47.621667937217	45.0533363550325	102.520458059354	109.86707920396	121.678535778024	6734.6944839802	16143.0844184721	-1.26124777047454	6.21521541320173e-18	3.39478253159034e-16	Nsf	11	103821782	103954056	-	8346	protein_coding	N-ethylmaleimide sensitive fusion protein [Source:MGI Symbol;Acc:MGI:104560]	-
ENSMUSG00000026797	8932	7297	6835	13059	15765	16238	100.88064399166	85.552388776647	73.6533433040651	159.401988032834	169.939558606414	189.459879508367	7524.93440300899	15010.192993969	-0.996210757632281	9.24776201972341e-08	1.20634308967635e-06	Stxbp1	2	32787602	32847245	-	4997	protein_coding	syntaxin binding protein 1 [Source:MGI Symbol;Acc:MGI:107363]	-
ENSMUSG00000026223	14621	6691	8302	11972	14119	12101	331.262160945677	157.36728271787	179.461914854466	293.14746416891	305.309326322898	283.231532708487	9635.74608974317	12716.4117666407	-0.400224008785049	0.172819657268817	0.329786288555079	Itm2c	1	85894281	85908675	+	2491	protein_coding	integral membrane protein 2C [Source:MGI Symbol;Acc:MGI:1927594]	-
ENSMUSG00000020849	10771	9334	12215	10987	12109	12238	236.717021420476	212.946212810944	256.130765662945	260.961996454868	253.993802606029	277.849422595432	10494.1857469808	11787.9229045345	-0.167692559657646	0.267672911616566	0.448761873387068	Ywhae	11	75732869	75765845	+	2568	protein_coding	tyrosine 3-monooxygenase/tryptophan 5-monooxygenase activation protein, epsilon polypeptide [Source:MGI Symbol;Acc:MGI:894689]	-
ENSMUSG00000013523	26411	8185	14955	6391	5012	6671	394.853843943888	127.027827703043	213.320580700781	103.263067682589	71.5161236534704	103.031032928777	16069.3958933405	6072.12840095873	1.40406131514637	0.000213357675069037	0.00130564354907229	Bcas1	2	170346991	170427845	-	3775	protein_coding	breast carcinoma amplified sequence 1 [Source:MGI Symbol;Acc:MGI:1924210]	-
ENSMUSG00000020745	8670	9377	10171	12172	13139	13622	50.8642337565535	57.1065583803616	56.931401893215	77.1756032288711	73.5693808099258	82.558134891865	9184.96004738803	12994.8533366246	-0.500585236558143	0.000539623397369776	0.00293991243242224	Pafah1b1	11	74673949	74724670	-	9620	protein_coding	platelet-activating factor acetylhydrolase, isoform 1b, subunit 1 [Source:MGI Symbol;Acc:MGI:109520]	-
ENSMUSG00000015222	9588	8251	7385	12177	15024	14024	32.8970538537127	29.3876074488932	24.1754348663927	45.1537648068068	49.1989613726469	49.7080208266706	8234.38143073287	13720.2153664742	-0.736598553421345	3.71049130252516e-05	0.000278312977909827	Map2	1	66175273	66442583	+	16449	protein_coding	microtubule-associated protein 2 [Source:MGI Symbol;Acc:MGI:97175]	-
ENSMUSG00000020431	3220	3159	4340	15628	16562	23320	14.5127813851451	14.779953577318	18.6629084608414	76.1242214901174	71.2441059968555	108.579769601831	3476.87588074857	18556.7266324926	-2.41603617725035	7.2474357017743e-26	9.35665911025431e-24	Adcy1	11	7063489	7178506	+	12522	protein_coding	adenylate cyclase 1 [Source:MGI Symbol;Acc:MGI:99677]	-
ENSMUSG00000018707	7937	10348	11163	10396	12973	13228	28.6080708447113	38.7183886440359	38.3891001138966	40.4970271482251	44.6286746447774	49.2551863675396	9584.09185347587	12182.8686365871	-0.346145969912575	0.0741081473263839	0.175211071514609	Dync1h1	12	110601452	110666945	+	15658	protein_coding	dynein cytoplasmic 1 heavy chain 1 [Source:MGI Symbol;Acc:MGI:103147]	-
ENSMUSG00000019943	7247	4551	4088	14257	15836	19927	26.876280347035	17.5204961012071	14.4649388894356	57.1430913000272	56.0528596071197	76.3446151500733	5186.40299487774	16700.7324508048	-1.68711664912388	7.37072191592056e-10	1.38947892259239e-08	Atp2b1	10	98914406	99026143	+	15218	protein_coding	ATPase, Ca++ transporting, plasma membrane 1 [Source:MGI Symbol;Acc:MGI:104653]	-
ENSMUSG00000055254	8961	6891	8982	12447	15128	13363	26.2148698017168	20.9267670631928	25.0702747396603	39.3532493551781	42.2390481466409	40.3850648217305	8066.06765981878	13624.8665297169	-0.756291711670001	2.33338974170822e-06	2.29906883801427e-05	Ntrk2	13	58806569	59133970	+	19292	protein_coding	neurotrophic tyrosine kinase, receptor, type 2 [Source:MGI Symbol;Acc:MGI:97384]	-
ENSMUSG00000034593	7913	6501	7058	12408	15358	16385	30.1689300183482	25.7292762794	25.6740989532247	51.1263992059571	55.8849394054316	64.5343255693599	6991.4658457681	14702.9760703619	-1.07244798474307	5.28638658847763e-10	1.02466430489309e-08	Myo5a	9	75071015	75223688	+	14803	protein_coding	myosin VA [Source:MGI Symbol;Acc:MGI:105976]	-
ENSMUSG00000032399	12346	13333	15844	7385	7798	8209	347.174150231968	389.204318242086	425.089871319738	224.43794743009	209.28867024501	238.471757457357	13496.7907253997	7811.25105547625	0.789016352064795	6.94394035083066e-07	7.67218969675284e-06	Rpl4	9	64173375	64178666	+	2007	protein_coding	ribosomal protein L4 [Source:MGI Symbol;Acc:MGI:1915141]	-
ENSMUSG00000037625	8451	20979	16904	6018	5994	6431	255.055666275942	657.264717976837	486.755842859296	196.292514327858	172.657318750545	200.507661639272	15148.1204328975	6165.64740665016	1.29681690673993	5.84198514215728e-05	0.000418728019846011	Cldn11	3	31149920	31164324	+	1870	protein_coding	claudin 11 [Source:MGI Symbol;Acc:MGI:106925]	-
ENSMUSG00000031144	10254	5617	6993	13168	14349	14360	111.055666010392	63.1510381271414	72.2612967627133	154.131677749056	148.323656312406	160.667277957182	7436.30820517596	13973.1018516705	-0.909986992550106	0.000196547471289938	0.00121505329350421	Syp	X	7638471	7653256	+	5211	protein_coding	synaptophysin [Source:MGI Symbol;Acc:MGI:98467]	-
ENSMUSG00000028161	15164	6092	4384	10387	13630	15050	85.7448808489731	35.7588038168695	23.6515597111318	63.4759540572231	73.5582960652559	87.9136908928837	8388.46607323489	12999.655503668	-0.632003260878698	0.128925509897112	0.2666379817309	Ppp3ca	3	136670124	136937727	+	9981	protein_coding	protein phosphatase 3, catalytic subunit, alpha isoform [Source:MGI Symbol;Acc:MGI:107164]	-
ENSMUSG00000021288	13065	7319	9861	10496	11908	11903	181.168832596872	105.354837469171	130.46374635366	157.297772971843	157.599297399134	170.512449580656	9826.37025183125	11438.7472594798	-0.219190319721468	0.347173623662868	0.534674387276101	Klc1	12	111758849	111807844	+	4070	protein_coding	kinesin light chain 1 [Source:MGI Symbol;Acc:MGI:107978]	-
ENSMUSG00000006932	10491	7811	9778	10889	13050	11907	114.038286797158	88.1391986275927	101.40950082912	127.922363575843	135.389719397393	133.709338115167	9126.27603138408	11935.0540151124	-0.387100678860264	0.0183447203790176	0.0586706468435839	Ctnnb1	9	120929216	120960507	+	5192	protein_coding	catenin (cadherin associated protein), beta 1 [Source:MGI Symbol;Acc:MGI:88276]	-
ENSMUSG00000022884	7547	11169	9762	11582	11984	11816	79.7929022353284	122.583739313952	98.4744422567548	132.342139771756	120.92973221083	129.058312439775	9298.35055397658	11816.6105208969	-0.345777640855408	0.0919118705476157	0.205918269983171	Eif4a2	16	23107444	23114136	+	5338	protein_coding	eukaryotic translation initiation factor 4A2 [Source:MGI Symbol;Acc:MGI:106906]	-
ENSMUSG00000031748	9072	8236	12695	9278	12287	11378	46.3224320098427	43.6549315350472	61.8466002324744	51.1996932787442	59.879139206797	60.0177663601963	9716.19587028571	10949.576244516	-0.172399072676151	0.389896191219059	0.577016025104099	Gnao1	8	93809966	93969388	+	11053	protein_coding	guanine nucleotide binding protein, alpha O [Source:MGI Symbol;Acc:MGI:95775]	-
ENSMUSG00000031517	10710	5189	7205	12612	14267	12944	188.008279269947	94.55833946007	120.674721092421	239.274350438292	239.035026606088	234.737025006152	7506.22869118275	13273.1662968215	-0.822344872244718	0.00210680496603856	0.0095752420282811	Gpm6a	8	54954843	55060871	+	3215	protein_coding	glycoprotein m6a [Source:MGI Symbol;Acc:MGI:107671]	-
ENSMUSG00000021087	10416	5891	7069	11749	15397	12096	118.042964979537	69.3037641603632	76.4349410114704	143.901301586108	166.539258730618	141.614102580521	7605.88442797544	13034.5505779488	-0.777159044700437	0.00147886533655121	0.00701464916482162	Rtn1	12	72211752	72409054	-	4980	protein_coding	reticulon 1 [Source:MGI Symbol;Acc:MGI:1933947]	-
ENSMUSG00000058793	6748	6583	8135	12077	15406	13554	41.7359863629815	42.2657057782408	48.0051664626993	80.7271005368408	90.9424983064263	86.6021506573382	6974.37242915912	13645.3771265958	-0.96826918460827	8.78909010827198e-11	1.9026950964066e-09	Cds2	2	132263148	132312050	+	9125	protein_coding	CDP-diacylglycerol synthase (phosphatidate cytidylyltransferase) 2 [Source:MGI Symbol;Acc:MGI:1332236]	-
ENSMUSG00000026131	7846	8032	10969	9953	12610	13072	10.7595517519253	11.4340013010647	14.3518447013066	14.7511051620043	16.504498814049	18.5188281816665	8708.25353192524	11860.5460953309	-0.445701198548056	0.0201215190601817	0.0633222926606575	Dst	1	33908225	34308661	+	41155	protein_coding	dystonin [Source:MGI Symbol;Acc:MGI:104627]	-
ENSMUSG00000072235	8991	9873	7737	10504	12083	13175	281.436714362629	320.811962380851	231.068191879366	355.34658612761	360.98479466761	426.038617087603	8699.24706864304	11925.5462472651	-0.455119367793307	0.018154219439309	0.0581885619163648	Tuba1a	15	98949837	98953703	-	1803	protein_coding	tubulin, alpha 1A [Source:MGI Symbol;Acc:MGI:98869]	-
ENSMUSG00000049044	15669	7053	15392	8139	6977	8546	132.442809655353	61.8856064428284	124.130062570546	74.350318511641	56.2855879484189	74.62349430868	12311.4713233034	7935.24241203045	0.633685944628675	0.0373607052234343	0.1032910762712	Rapgef4	2	71981240	72257474	+	6677	protein_coding	Rap guanine nucleotide exchange factor (GEF) 4 [Source:MGI Symbol;Acc:MGI:1917723]	-
ENSMUSG00000027894	13831	5062	4804	11361	12824	13867	75.9105654653345	28.8402784101656	25.156282247935	67.3891355104409	67.1759062066793	78.6242922130004	7734.43468843308	12692.9062997385	-0.714658547457202	0.0678474752056763	0.164255815073453	Slc6a17	3	107467543	107518018	-	10283	protein_coding	solute carrier family 6 (neurotransmitter transporter), member 17 [Source:MGI Symbol;Acc:MGI:2442535]	-
ENSMUSG00000029064	7643	9220	10453	9930	12415	11770	101.066663784373	126.562094612641	131.880272393193	141.911633414558	156.686714243867	160.785218895435	8884.02926563584	11352.0849266183	-0.353675481842988	0.0434648761488822	0.116255829187369	Gnb1	4	155491361	155559269	+	4268	protein_coding	guanine nucleotide binding protein (G protein), beta 1 [Source:MGI Symbol;Acc:MGI:95781]	-
ENSMUSG00000070880	18406	9142	10757	7871	6091	9048	135.985119949975	70.1135328083414	75.8259664616626	62.8472911568878	42.9498795018977	69.0573885239135	12469.3920008345	7733.7341010326	0.689175249495943	0.0262486194852945	0.0781884038814057	Gad1	2	70553072	70602014	+	7639	protein_coding	glutamate decarboxylase 1 [Source:MGI Symbol;Acc:MGI:95632]	-
ENSMUSG00000037996	5243	4421	4325	12318	13617	20686	24.220536837494	21.2008407842992	19.0627184603061	61.4991037921044	60.0380701378431	98.7201975163715	4561.34535940287	15580.119752967	-1.77218161793022	1.01615453051902e-12	2.90162517548475e-11	Slc24a2	4	86983124	87230477	-	12217	protein_coding	solute carrier family 24 (sodium/potassium/calcium exchanger), member 2 [Source:MGI Symbol;Acc:MGI:1923626]	-
ENSMUSG00000038486	6329	8141	8678	11310	12509	13374	77.0477834813422	102.880122090973	100.795121883312	148.803223285274	145.341295007567	168.194566052133	7535.24247074626	12410.2291707896	-0.719800368869285	0.000102132401380041	0.000690063234098039	Sv2a	3	96181151	96195521	+	4636	protein_coding	synaptic vesicle glycoprotein 2 a [Source:MGI Symbol;Acc:MGI:1927139]	-
ENSMUSG00000071866	6371	7964	13146	13217	12684	6862	102.498262004858	133.005258069593	201.788930759288	229.808700215362	194.763023952766	114.047349918335	8881.92967527308	10939.9938843572	-0.300649922090975	0.365071095913338	0.552129533911675	Ppia	11	6415443	6419817	+	3508	protein_coding	peptidylprolyl isomerase A [Source:MGI Symbol;Acc:MGI:97749]	-
ENSMUSG00000041329	7174	11503	8536	10484	11294	11253	99.1146364880865	164.97426511036	112.518942386581	156.541003134977	148.924305268197	160.609166079083	8907.52782498368	11023.5923554752	-0.307516901935307	0.181530064611346	0.342117441064397	Atp1b2	11	69599736	69605942	-	4085	protein_coding	ATPase, Na+/K+ transporting, beta 2 polypeptide [Source:MGI Symbol;Acc:MGI:88109]	-
ENSMUSG00000020340	7033	6006	4909	11621	15030	15089	55.8814007437225	49.5382495642724	37.2146992221867	99.7917980030896	113.979573137704	123.854763111852	5865.9952382711	13885.2478548501	-1.24314090796711	4.14229682469558e-09	6.90447628792373e-08	Cyfip2	11	46193850	46312859	-	7103	protein_coding	cytoplasmic FMR1 interacting protein 2 [Source:MGI Symbol;Acc:MGI:1924134]	-
ENSMUSG00000057897	11440	4296	3105	11469	14228	14469	70.7557326604191	27.5821771264351	18.322807850852	76.6630053868533	83.9886969949262	92.4484667154365	6163.58347788275	13372.1449009218	-1.11739932967998	0.00879338311680556	0.032136680851516	Camk2b	11	5969644	6066362	-	9125	protein_coding	calcium/calmodulin-dependent protein kinase II, beta [Source:MGI Symbol;Acc:MGI:88257]	-
ENSMUSG00000006476	6099	3566	3978	13732	16016	15596	70.3049178712688	42.6714178254965	43.7508671760733	171.074605317448	176.206737919609	185.723083934733	4442.849044949	15109.4268691512	-1.76589426614799	1.40917282512478e-13	4.54821204860729e-12	Nsmf	2	25054355	25062881	+	4896	protein_coding	NMDA receptor synaptonuclear signaling and neuronal migration factor [Source:MGI Symbol;Acc:MGI:1861755]	-
ENSMUSG00000024083	9971	6243	6393	10542	12717	12536	84.533459042377	54.9429433739695	51.7117747854333	96.5912121155638	102.900142122237	109.792960481538	7369.11535773521	11920.9870969138	-0.693949040222907	0.00305636558457594	0.0131981957597074	Pja2	17	64281005	64331916	-	6657	protein_coding	praja ring finger ubiquitin ligase 2 [Source:MGI Symbol;Acc:MGI:2159342]	-
ENSMUSG00000040249	7448	10537	12767	8042	10226	9305	23.7256414999465	34.8436737274881	38.80270205405	27.6864354202737	31.0903394286795	30.6210628889063	9988.49641779971	9170.49894758054	0.12326537390169	0.583262952307185	0.742695156150618	Lrp1	10	127538161	127621148	-	17717	protein_coding	low density lipoprotein receptor-related protein 1 [Source:MGI Symbol;Acc:MGI:96828]	-
ENSMUSG00000006273	10608	6492	7594	9962	11570	11915	112.853908274672	71.6952306808628	77.0812059067876	114.539243465419	117.478348054461	130.949163222489	8036.17281337791	11148.7968574729	-0.472305795035605	0.0346955066926661	0.0976977770743125	Atp6v1b2	8	69088646	69113711	+	5305	protein_coding	ATPase, H+ transporting, lysosomal V1 subunit B2 [Source:MGI Symbol;Acc:MGI:109618]	-
ENSMUSG00000032518	13842	11638	13490	6722	6289	5941	246.438220252294	215.088026184709	229.147953683175	129.339866103749	106.864188644663	109.268343511783	12676.759793586	6340.86318454713	0.999484876182186	5.76662641880409e-10	1.11067518963259e-08	Rpsa	9	120127689	120132369	+	3170	protein_coding	ribosomal protein SA [Source:MGI Symbol;Acc:MGI:105381]	-
ENSMUSG00000023456	7937	7898	7322	10365	11376	11950	162.711650303846	168.076912444705	143.21443995114	229.64460979487	222.583635861226	253.078797957224	7555.49756178733	11242.4301491357	-0.573372467680165	0.00018574947606431	0.00115768993446265	Tpi1	6	124810586	124814296	-	2753	protein_coding	triosephosphate isomerase 1 [Source:MGI Symbol;Acc:MGI:98797]	-
ENSMUSG00000058254	10019	4457	10060	9753	10818	11359	80.0124863867078	36.949169926377	76.6524755435421	84.1775524445026	82.4559018439018	93.7128352201822	7922.2384505152	10652.7626130163	-0.427223281218642	0.151813615035019	0.299410575638919	Tspan7	X	10485158	10596605	+	7067	protein_coding	tetraspanin 7 [Source:MGI Symbol;Acc:MGI:1298407]	-
ENSMUSG00000041028	7404	7950	8399	10465	10484	11464	111.252379226732	124.004854920881	120.410758879934	169.9443811698	150.352719896411	177.952733265131	7734.74736890786	10835.4889129836	-0.48631956306361	0.00132357978090427	0.00636597346868883	Ghitm	14	37120092	37135272	-	3756	protein_coding	growth hormone inducible transmembrane protein [Source:MGI Symbol;Acc:MGI:1913342]	-
ENSMUSG00000031818	10401	7927	9203	9537	9172	9751	378.714452714545	299.622417326158	319.713532999625	375.295403692229	318.744139254802	366.784966986049	8956.94563155456	9520.30822405989	-0.0879721213820494	0.610359541262283	0.762841994131023	Cox4i1	8	120668222	120674207	+	1550	protein_coding	cytochrome c oxidase subunit 4I1 [Source:MGI Symbol;Acc:MGI:88473]	-
ENSMUSG00000044708	6056	6030	8005	9755	13083	12849	63.2117738878284	65.3368339794664	79.7201785137709	110.043416464485	130.334932715497	138.550159053758	6520.13099902131	11862.8602772342	-0.863466498844283	2.56883854878608e-06	2.50463803363273e-05	Kcnj10	1	172341210	172374085	+	5407	protein_coding	potassium inwardly-rectifying channel, subfamily J, member 10 [Source:MGI Symbol;Acc:MGI:1194504]	-
ENSMUSG00000006740	10863	9320	11762	7343	7513	8948	82.9048775573349	73.8371418895473	85.6458438196243	60.5659468330797	54.7249118601408	70.5475386635861	10378.2663926271	7957.00068376455	0.383303796956611	0.0263075351479182	0.0783182771614567	Kif5b	18	6201002	6242174	-	7395	protein_coding	kinesin family member 5B [Source:MGI Symbol;Acc:MGI:1098268]	-
ENSMUSG00000038375	17013	7537	11447	6201	6809	6663	182.646521716206	83.9958214640264	117.251120484514	71.9477000524324	69.7678303471976	73.89684647228	11684.8854769009	6562.77371096596	0.832274578146583	0.00360274126773076	0.0151431717610893	Trp53inp2	2	155381059	155389850	+	5257	protein_coding	transformation related protein 53 inducible nuclear protein 2 [Source:MGI Symbol;Acc:MGI:1915978]	-
ENSMUSG00000021948	3065	3335	2176	13249	14075	19376	31.2015190540707	35.2427476472095	21.1348400433201	145.764927042967	136.752426844955	203.767526350178	2811.25019433911	15609.5273734659	-2.47320828325793	3.6162414741733e-21	2.78098107880287e-19	Prkcd	14	30595354	30626210	-	5544	protein_coding	protein kinase C, delta [Source:MGI Symbol;Acc:MGI:97598]	-
ENSMUSG00000027375	11416	8098	8307	9384	8386	9307	231.92640687597	170.782227823317	161.018310298119	206.038755872196	162.604468779354	195.331165605864	9067.27527264798	9071.25530998225	-0.000614036047374474	0.997690831711991	0.998966785022909	Mal	2	127633226	127656695	-	2778	protein_coding	myelin and lymphocyte protein, T cell differentiation protein [Source:MGI Symbol;Acc:MGI:892970]	-
ENSMUSG00000032216	6984	8047	9614	9515	11022	9496	35.9209101831948	42.9641046400515	47.1782724904647	52.8903662665713	54.1059326709087	50.4556024250559	8009.21169112185	10003.4326888843	-0.320754215577983	0.0575423585296039	0.14471869201861	Nedd4	9	72662346	72749852	+	10973	protein_coding	neural precursor cell expressed, developmentally down-regulated 4 [Source:MGI Symbol;Acc:MGI:97297]	-
ENSMUSG00000030302	5471	5758	3730	11257	13055	15401	24.4822446622287	26.7476013620543	15.9253199216134	54.4417234498122	55.7574334041626	71.1965628795106	4903.87232118824	13246.0613662948	-1.43361425356244	6.92268731531147e-09	1.10794203749636e-07	Atp2b2	6	113743831	114042613	-	12612	protein_coding	ATPase, Ca++ transporting, plasma membrane 2 [Source:MGI Symbol;Acc:MGI:105368]	-
ENSMUSG00000054364	14997	6618	6588	7932	9373	8987	360.321233619472	165.059638480079	151.019792621919	205.964726667368	214.93416795349	223.062103873492	9199.47001154333	8758.27036138664	0.0708994684768354	0.831178639949914	0.908593800390674	Rhob	12	8497661	8500009	-	2349	protein_coding	ras homolog family member B [Source:MGI Symbol;Acc:MGI:107949]	-
ENSMUSG00000023175	7979	5848	6993	12130	11568	9871	248.244516086014	188.871845864407	207.581928021223	407.86522568918	343.503255587706	317.261912816275	6771.26119353055	11223.8168307667	-0.729043638098841	0.000141520611784517	0.000916871068197624	Bsg	10	79704491	79711969	+	1814	protein_coding	basigin [Source:MGI Symbol;Acc:MGI:88208]	-
ENSMUSG00000029223	7775	5349	6359	9868	13728	11213	268.873948081217	192.021380214734	209.812793644533	368.809540913031	453.103040364709	400.585972074922	6337.66800823666	11551.6567017005	-0.866088526957552	1.2627544137581e-05	0.00010611122099359	Uchl1	5	66676091	66687234	+	1632	protein_coding	ubiquitin carboxy-terminal hydrolase L1 [Source:MGI Symbol;Acc:MGI:103149]	-
ENSMUSG00000033161	16300	6440	9442	6551	7752	7508	201.386331231306	82.5956006215899	111.301545972379	87.4731296749916	91.4108040602041	95.827958882017	10454.6746650724	7265.73111464264	0.524970166988565	0.0985728468227029	0.217415487991014	Atp1a1	3	101576219	101604684	-	4568	protein_coding	ATPase, Na+/K+ transporting, alpha 1 polypeptide [Source:MGI Symbol;Acc:MGI:88105]	-
ENSMUSG00000020402	9361	7094	7171	9161	10521	10524	201.645918051931	158.630625362599	147.381077402054	213.272447506497	216.304517403808	234.192842169636	7701.01495782432	10069.1903426023	-0.386836229947138	0.0350775159818742	0.098448121929629	Vdac1	11	52360860	52389397	+	2620	protein_coding	voltage-dependent anion channel 1 [Source:MGI Symbol;Acc:MGI:106919]	-
ENSMUSG00000015291	7085	5958	7001	10347	11618	11720	93.0773613368797	81.2518708824792	87.7524197392033	146.907286657762	145.672294100663	159.058692501685	6518.9350755773	11233.9057657268	-0.785133603898527	4.42702939699416e-08	6.2115630272461e-07	Gdi1	X	74304998	74311862	+	4296	protein_coding	guanosine diphosphate (GDP) dissociation inhibitor 1 [Source:MGI Symbol;Acc:MGI:99846]	-
ENSMUSG00000032966	13714	7480	8777	7414	7985	7862	200.670247947561	113.618513375813	122.534887203493	117.245478640304	111.515475838694	118.84405721625	9755.09597051507	7762.67553360406	0.329607474837588	0.190393043986413	0.353596566957155	Fkbp1a	2	151542483	151561692	+	3857	protein_coding	FK506 binding protein 1a [Source:MGI Symbol;Acc:MGI:95541]	-
ENSMUSG00000001472	6888	6800	7482	9593	11083	11079	72.122845740385	73.9123977214555	74.7467362834606	108.557251812934	110.758847565623	119.84112197654	6890.14170819079	10584.3842834849	-0.619329975362895	3.3979237963978e-06	3.2444003904467e-05	Tcf25	8	123373753	123403835	+	5390	protein_coding	transcription factor 25 (basic helix-loop-helix) [Source:MGI Symbol;Acc:MGI:1914105]	-
ENSMUSG00000018474	8645	3830	5138	10670	13303	11305	57.7878702973423	26.5765821467559	32.7688051896485	77.0833873902853	84.8716532514784	78.0670640224886	5726.01889209364	11733.3977863484	-1.03501489212809	0.000459733510496995	0.00256300529720151	Chd3	11	69343273	69369406	-	8443	protein_coding	chromodomain helicase DNA binding protein 3 [Source:MGI Symbol;Acc:MGI:1344395]	-
ENSMUSG00000028649	7599	7453	9258	8271	10135	10153	13.6573870120616	13.9049987925791	15.8753446695149	16.0654861722641	17.3850644094286	18.850859045492	7897.69214985254	9509.25445988944	-0.267891122100414	0.0874919742048441	0.198885288070813	Macf1	4	123349633	123684360	-	31402	protein_coding	microtubule-actin crosslinking factor 1 [Source:MGI Symbol;Acc:MGI:108559]	-
ENSMUSG00000038530	4260	3130	4058	12018	12714	16678	77.6062443241676	59.1915983860251	70.5332548047894	236.615912299116	221.060248521147	313.87492736537	3718.96101353518	13839.5467506058	-1.89579267223599	3.59539113256519e-19	2.2135555464134e-17	Rgs4	1	169741477	169747642	-	3098	protein_coding	regulator of G-protein signaling 4 [Source:MGI Symbol;Acc:MGI:108409]	-
ENSMUSG00000032011	4201	4919	4951	11612	12130	14400	79.1633812843985	96.2226114539927	89.0142209893366	236.484870642464	218.159351725152	280.32364689204	4584.94778496851	12745.0324516575	-1.47496029516558	1.321687838237e-16	6.44269893137862e-15	Thy1	9	44043384	44048579	+	2995	protein_coding	thymus cell antigen 1, theta [Source:MGI Symbol;Acc:MGI:98747]	-
ENSMUSG00000030246	5063	6613	7157	11054	10477	11822	182.002249590485	246.772075519989	245.467873692626	429.450357824708	359.457170800044	439.021077932824	6129.02436983933	11162.167493186	-0.86486873149213	1.17922243976722e-05	9.98538185984285e-05	Ldhb	6	142490249	142507957	-	1570	protein_coding	lactate dehydrogenase B [Source:MGI Symbol;Acc:MGI:96763]	-
ENSMUSG00000036634	7909	14136	10320	6055	5871	7814	109.618104295382	203.38359080979	136.469381670569	90.6983819276123	77.6630015484916	111.881867454553	10597.0573626714	6607.2189270043	0.681549187970482	0.0129026745224644	0.0440046065766148	Mag	7	30899176	30914873	-	4072	protein_coding	myelin-associated glycoprotein [Source:MGI Symbol;Acc:MGI:96912]	-
ENSMUSG00000032826	4738	6523	7556	9559	12069	11541	7.63916450201327	10.9175916622836	11.6235173960746	16.6566610216782	18.5722051547253	19.2229410890723	6116.69200166319	11035.8487410855	-0.851372643335107	5.94361678534304e-05	0.000425154213436459	Ank2	3	126921612	127499350	-	35004	protein_coding	ankyrin 2, brain [Source:MGI Symbol;Acc:MGI:88025]	-
ENSMUSG00000062078	8340	9142	10697	7068	8495	8197	33.0493977774147	37.6068864712063	40.4440194166728	30.270439076834	32.1293738574223	33.5566055409971	9161.40311072682	7912.62851415598	0.211412176820632	0.176440550873402	0.33501206831467	Qk	17	10202601	10319854	-	14242	protein_coding	quaking [Source:MGI Symbol;Acc:MGI:97837]	-
ENSMUSG00000015837	9129	9721	10096	7045	8000	7590	153.521687660573	169.701677170342	161.99092509751	128.041928427686	128.403805499388	131.860249415065	9428.25457180552	7545.21814113309	0.321421405593822	0.0152216747011448	0.050326263306501	Sqstm1	11	50199366	50210827	-	3356	protein_coding	sequestosome 1 [Source:MGI Symbol;Acc:MGI:107931]	-
ENSMUSG00000029657	6355	18813	8260	5230	6395	6244	49.3615333924841	151.69099689972	61.2136039932017	43.9035316149425	47.4083691195599	50.1027507237449	11033.5018966473	5949.29585296867	0.891079470144634	0.0211105220001662	0.065802800650796	Hsph1	5	149614287	149636376	-	7266	protein_coding	heat shock 105kDa/110kDa protein 1 [Source:MGI Symbol;Acc:MGI:105053]	-
ENSMUSG00000054452	7998	6565	7802	8923	10069	9710	135.389282076003	115.36293018071	126.009603878999	163.244462622918	162.678667193166	169.80391673558	7272.91049191196	9569.38384831294	-0.395876990510538	0.00578232633572978	0.0225802228421111	Aes	10	81559488	81566362	+	3334	protein_coding	amino-terminal enhancer of split [Source:MGI Symbol;Acc:MGI:95806]	-
ENSMUSG00000032186	7633	6702	6927	8476	10986	10213	36.873075845645	33.6083499222395	31.9267055409804	44.2516768675723	50.6518227276581	50.967463943911	6927.30937351803	9867.31502795549	-0.510393384931422	0.000896691031209114	0.00456969194899918	Tmod2	9	75565621	75611325	-	11683	protein_coding	tropomodulin 2 [Source:MGI Symbol;Acc:MGI:1355335]	-
ENSMUSG00000039262	8802	4946	5604	8970	11770	10698	44.1097221607962	25.7297598393403	26.7945149411598	48.5814061704672	56.2951265947711	55.3835946069924	6301.17050677524	10450.0115898486	-0.729821702913012	0.00371862987462273	0.0155596648181523	Prrc2b	2	32151082	32234537	+	11262	protein_coding	proline-rich coiled-coil 2B [Source:MGI Symbol;Acc:MGI:1923304]	-
ENSMUSG00000018326	6848	6438	6918	9631	10582	10366	114.276947023223	111.525585674185	110.146385524842	173.696449301283	168.540397628268	178.702928831359	6578.43542232353	10200.862356984	-0.632869268437913	7.15384970143734e-07	7.8795918479844e-06	Ywhab	2	163994960	164018588	+	3382	protein_coding	tyrosine 3-monooxygenase/tryptophan 5-monooxygenase activation protein, beta polypeptide [Source:MGI Symbol;Acc:MGI:1891917]	-
ENSMUSG00000026787	21598	5929	6413	6540	4393	5856	207.443690811258	59.1148792402757	58.768248667363	67.8873915955458	40.2707090564877	58.1049792023385	11068.210725896	5656.57270744327	0.968436570047239	0.0368910229079633	0.102271287088162	Gad2	2	22622205	22693874	+	5876	protein_coding	glutamic acid decarboxylase 2 [Source:MGI Symbol;Acc:MGI:95634]	-
ENSMUSG00000025738	13531	3590	3217	7163	11755	11367	219.56787431542	60.4730696795799	49.806357218712	125.619926393139	182.0551278793	190.550613542951	6642.29681285912	10033.0145289581	-0.595010883289351	0.225506121665952	0.397758665540126	Fbxl16	17	25809085	25821244	+	3478	protein_coding	F-box and leucine-rich repeat protein 16 [Source:MGI Symbol;Acc:MGI:2448488]	-
ENSMUSG00000043384	4370	6212	5599	10327	12799	11241	30.3771745428796	44.8255935775238	37.1339562953125	77.5826833969761	84.9147935229841	80.7228479284419	5280.80417665593	11433.4730159478	-1.1144684160643	1.25272729198247e-08	1.93514117286516e-07	Gprasp1	X	135742733	135803474	+	8119	protein_coding	G protein-coupled receptor associated sorting protein 1 [Source:MGI Symbol;Acc:MGI:1917418]	-
ENSMUSG00000022594	4254	4130	4762	11306	12140	13628	51.4983954011264	51.9009044325209	55.0022451882549	147.921013246288	140.267248472951	170.4330927093	4275.70218795209	12379.4772854048	-1.53368967589988	2.17095225337431e-23	2.21270932542486e-21	Lynx1	15	74747852	74753046	-	4662	protein_coding	Ly6/neurotoxin 1 [Source:MGI Symbol;Acc:MGI:1345180]	-
ENSMUSG00000037071	12526	6456	8104	6971	7355	8521	146.182234533119	78.2121767481503	90.2352936552518	87.9228893653911	81.9230749738288	102.730249352733	8809.71341339438	7632.20474182098	0.207005456996735	0.440779707574188	0.625132445455749	Scd1	19	44394451	44407709	-	4836	protein_coding	stearoyl-Coenzyme A desaturase 1 [Source:MGI Symbol;Acc:MGI:98239]	-
ENSMUSG00000026864	8265	12248	13050	5674	6062	4451	110.299527948259	169.677648203092	166.163687839717	81.8360779635564	77.2125876139025	61.3640447930267	10924.0946579312	5396.97101574307	1.01729460994485	1.41121641738762e-05	0.000117154061275101	Hspa5	2	34771970	34777547	+	4229	protein_coding	heat shock protein 5 [Source:MGI Symbol;Acc:MGI:95835]	-
ENSMUSG00000025375	7267	7365	8550	7751	9275	9528	57.2890049134299	60.2722677684162	64.3097835933986	66.0387030670869	69.786499745057	77.5967362781903	7538.61765185683	8846.41256432238	-0.230787412566452	0.125432174657544	0.261035699009019	Aatk	11	120007313	120047167	-	7159	protein_coding	apoptosis-associated tyrosine kinase [Source:MGI Symbol;Acc:MGI:1197518]	-
ENSMUSG00000041571	11003	6695	9243	7294	7824	7422	843.726674612719	532.929683463141	676.236229612785	604.478844056335	572.612583543908	587.945681533249	8748.22222317564	7521.55127620987	0.217979270022404	0.301052364819787	0.486352397884384	Selenow	7	15917208	15922402	-	736	protein_coding	selenoprotein W [Source:MGI Symbol;Acc:MGI:1100878]	-
ENSMUSG00000052459	5525	5916	6776	9666	11247	10324	51.5912805569175	57.3456993109234	60.3687575187237	97.5473546086882	100.235624319896	99.5904304186852	5924.77547252222	10406.4440406898	-0.812635958753507	1.18570026328313e-08	1.83426194687417e-07	Atp6v1a	16	44085402	44139705	-	6044	protein_coding	ATPase, H+ transporting, lysosomal V1 subunit A [Source:MGI Symbol;Acc:MGI:1201780]	-
ENSMUSG00000041697	10542	7024	9077	6829	7759	8179	847.528635724667	586.198272540591	696.255308099439	593.35302621221	595.358419831711	679.293040543915	8657.42733628825	7592.60475615428	0.189357163093609	0.335010545880376	0.52199188594497	Cox6a1	5	115345642	115348981	-	702	protein_coding	cytochrome c oxidase subunit 6A1 [Source:MGI Symbol;Acc:MGI:103099]	-
ENSMUSG00000007564	7844	6403	7286	8178	9692	9720	129.784953727669	109.976254818773	115.019306134405	146.237430611709	153.052894159068	166.141686499009	7006.76003770463	9192.07871313706	-0.391643300189216	0.0108250836237525	0.0380584141530246	Ppp2r1a	17	20945311	20965916	+	3411	protein_coding	protein phosphatase 2, regulatory subunit A, alpha [Source:MGI Symbol;Acc:MGI:1926334]	-
ENSMUSG00000062661	14881	3733	3291	8193	9223	9757	180.495984745014	47.0026215200093	38.0853653064742	107.399698807826	106.769944350247	122.258009752717	7155.01715167289	9063.59526378921	-0.341132272049536	0.491843801652323	0.668800789198612	Ncs1	2	31245823	31295989	+	4653	protein_coding	neuronal calcium sensor 1 [Source:MGI Symbol;Acc:MGI:109166]	-
ENSMUSG00000031447	8587	8848	11460	6303	6897	6976	181.169947119128	193.784247623011	230.687534303517	143.719825713009	138.882108044498	152.046614573027	9380.2700718372	6731.90200433671	0.478645925831663	0.00379493655880242	0.0158323028937738	Lamp1	8	13159161	13175338	+	2675	protein_coding	lysosomal-associated membrane protein 1 [Source:MGI Symbol;Acc:MGI:96745]	-
ENSMUSG00000029120	10142	4703	4900	8362	10299	10467	128.626980943231	61.9173144398146	59.2924457494235	114.615489449026	124.665105077668	137.137517134782	6437.12707857038	9698.53836732392	-0.591356932818655	0.0610837391636264	0.151673366553627	Ppp2r2c	5	36868513	36955078	+	4450	protein_coding	protein phosphatase 2, regulatory subunit B, gamma [Source:MGI Symbol;Acc:MGI:2442660]	-
ENSMUSG00000024163	7199	6152	7454	8531	9612	9908	27.9086570869225	24.7577831828579	27.5709016606635	35.7430318411539	35.5649258321212	39.68061111279	6763.22776975864	9355.2571967102	-0.468041669841021	0.00137889278260592	0.00659626634966794	Mapk8ip3	17	24892153	24936977	-	14558	protein_coding	mitogen-activated protein kinase 8 interacting protein 3 [Source:MGI Symbol;Acc:MGI:1353598]	-
ENSMUSG00000032890	2110	2619	3130	11815	15954	13170	14.9376970150613	19.2471021796717	21.1417212954741	90.3981613068767	107.798361048316	96.3191306426368	2553.73843960256	13594.1305808004	-2.41228215952229	5.78835863298786e-35	1.40117744999895e-32	Rims3	4	120854816	120896579	+	7972	protein_coding	regulating synaptic membrane exocytosis 3 [Source:MGI Symbol;Acc:MGI:2443331]	-
ENSMUSG00000057880	7941	5145	7001	8885	10043	9514	57.843433616069	38.9038794268052	48.6557040784225	69.945693613782	69.8206215946611	71.5925125275155	6522.87109130131	9481.69037084092	-0.539616536752039	0.00574054301380323	0.0224499811419197	Abat	16	8513429	8621568	+	7748	protein_coding	4-aminobutyrate aminotransferase [Source:MGI Symbol;Acc:MGI:2443582]	-
ENSMUSG00000062070	8568	6424	7588	7819	9100	8970	215.488990321882	167.718057274862	182.082314620619	212.530626111876	218.438104859019	233.05780916709	7344.621691683	8627.48188188151	-0.232245448380522	0.163754369130797	0.316829752154791	Pgk1	X	106187100	106203699	+	2244	protein_coding	phosphoglycerate kinase 1 [Source:MGI Symbol;Acc:MGI:97555]	-
ENSMUSG00000093674	11271	10217	12037	5778	4601	4520	544.613105615975	512.480911932589	554.930651420858	301.73650514787	212.187233620357	225.626268635625	10901.6012291841	5001.33740193392	1.12423420911243	6.75122874219982e-09	1.0832103096968e-07	Rpl41	10	128548114	128549305	-	1168	protein_coding	ribosomal protein L41 [Source:MGI Symbol;Acc:MGI:1915195]	-
ENSMUSG00000030744	10461	9957	11693	5727	4997	5345	131.696109138913	130.123852224959	140.449599997207	77.9204775171495	60.0413530773468	69.5141216888905	10441.4707528578	5385.32938052394	0.955297409176792	9.71317420293171e-09	1.52588522766114e-07	Rps3	7	99477896	99483738	-	4483	protein_coding	ribosomal protein S3 [Source:MGI Symbol;Acc:MGI:1350917]	-
ENSMUSG00000094483	7763	6376	6765	8108	9620	9505	52.6655886712473	44.9028935185593	43.7884903246338	59.4477985792276	62.289351296463	66.6154653487996	6808.69883951909	9072.3238471195	-0.414104383587411	0.00849512440459012	0.0311790386055442	Purb	11	6467599	6475917	-	8319	protein_coding	purine rich element binding protein B [Source:MGI Symbol;Acc:MGI:1338779]	-
ENSMUSG00000000740	9691	9483	11613	5717	5385	5678	210.765591864418	214.094510502319	240.974095990865	134.376706057238	111.778481561333	127.571039735167	10004.1276643995	5615.21907286168	0.83324905068681	1.60642058920732e-07	2.0070364452372e-06	Rpl13	8	123102350	123105244	+	2595	protein_coding	ribosomal protein L13 [Source:MGI Symbol;Acc:MGI:105922]	-
ENSMUSG00000022415	4274	4275	5532	9821	11670	11695	50.1693575736519	52.0917327247849	61.9556629253904	124.590352092986	130.742341112648	141.817503610233	4571.48907102712	11055.9230325629	-1.27404579498075	8.51566375782966e-15	3.25090805321304e-13	Syngr1	15	80091334	80119501	+	4808	protein_coding	synaptogyrin 1 [Source:MGI Symbol;Acc:MGI:1328323]	-
ENSMUSG00000030120	9945	6259	6904	7224	8242	8550	136.695533228158	89.3065165989155	90.5409680343542	107.312905452878	108.124353917788	121.406304237636	7525.36291875817	8007.97970565241	-0.0896773222195712	0.687626177589223	0.816006838171677	Mlf2	6	124931386	124937238	+	4106	protein_coding	myeloid leukemia factor 2 [Source:MGI Symbol;Acc:MGI:1353554]	-
ENSMUSG00000017740	3890	5246	3733	9893	11758	12382	29.4806278522938	41.2709129461531	26.9923024727821	81.02887632566	85.0475803616796	96.940111514635	4214.50458637776	11340.7095105175	-1.42813646653225	5.68177735839725e-11	1.26207738569946e-09	Slc12a5	2	164960802	164999731	+	7447	protein_coding	solute carrier family 12, member 5 [Source:MGI Symbol;Acc:MGI:1862037]	-
ENSMUSG00000020297	6533	3610	3185	9821	13582	10126	88.6954036879928	50.8773310654003	41.2565309911492	144.101614833552	175.992257397109	142.02080424993	4352.35697939537	11122.5803477114	-1.35364689459023	6.01192604223174e-06	5.44914777225698e-05	Nsg2	11	32000463	32059202	+	4157	protein_coding	neuron specific gene family member 2 [Source:MGI Symbol;Acc:MGI:1202070]	-
ENSMUSG00000025867	11998	3695	4249	6787	10046	10058	137.406298144236	43.9279450152906	46.4279307270568	84.0040667084831	109.807583665717	118.996722880566	6498.72356701594	8925.34134418191	-0.457758651414134	0.27367746247562	0.455423584536806	Cplx2	13	54371349	54383917	+	4928	protein_coding	complexin 2 [Source:MGI Symbol;Acc:MGI:104726]	-
ENSMUSG00000001525	5161	7396	8325	7210	9372	9235	87.5486672503726	130.239057631106	134.739439732098	132.183006282636	151.736247407978	161.837129979225	6790.80335206446	8586.69699325829	-0.33852692574156	0.128102629563322	0.265425757704298	Tubb5	17	35833921	35838306	-	3327	protein_coding	tubulin, beta 5 class I [Source:MGI Symbol;Acc:MGI:107812]	-
ENSMUSG00000022199	5734	4758	4901	10568	11404	9129	71.6433820148349	61.7122655996729	58.424890592445	142.703910810165	135.993132748584	117.833068048021	5015.68656476847	10370.5556982325	-1.04798270317883	8.19284938273521e-10	1.53029975500128e-08	Slc22a17	14	54906304	54913132	-	4517	protein_coding	solute carrier family 22 (organic cation transporter), member 17 [Source:MGI Symbol;Acc:MGI:1926225]	-
ENSMUSG00000028756	10922	5433	6044	7676	8147	8227	230.606579687987	119.079743307993	121.755557264813	175.157673616126	164.175602142826	179.447167553299	7296.30339413534	8028.94199229039	-0.138041290923555	0.627686213127942	0.774515776263304	Pink1	4	138313409	138326307	-	2673	protein_coding	PTEN induced putative kinase 1 [Source:MGI Symbol;Acc:MGI:1916193]	-
ENSMUSG00000017466	10510	4240	6683	8271	10155	6462	152.248228776234	63.7593750968964	92.3667810259668	129.488808208788	140.401206497181	96.7034736770263	6956.21521503525	8269.5039747126	-0.249496797579389	0.442987341734913	0.627052718030242	Timp2	11	118301069	118355740	-	3896	protein_coding	tissue inhibitor of metalloproteinase 2 [Source:MGI Symbol;Acc:MGI:98753]	-
ENSMUSG00000037242	13178	8509	13829	3348	3818	3526	113.167163214356	75.8539345176943	113.306941744074	31.0728476470386	31.2930741755783	31.2808699251167	11504.0761568234	3563.41352252638	1.69083097072187	5.86576230844389e-16	2.61954860994699e-14	Clic4	4	135213969	135272814	-	6572	protein_coding	chloride intracellular channel 4 (mitochondrial) [Source:MGI Symbol;Acc:MGI:1352754]	-
ENSMUSG00000028081	9506	10556	10266	5683	4986	5198	549.125646098307	632.997451257454	565.80918344013	354.793989098919	274.895462113888	310.195705252171	9887.6920565479	5316.73629336172	0.895148531144278	1.95930780704362e-07	2.39846672441383e-06	Rps3a1	3	86137940	86142702	-	977	protein_coding	ribosomal protein S3A1 [Source:MGI Symbol;Acc:MGI:1202063]	-
ENSMUSG00000025855	8566	5914	5544	7843	8997	9198	126.888298975563	90.9396938965597	78.3540666663922	125.559737893199	127.198680176829	140.754568165252	6533.70451787698	8680.80119374809	-0.409939732211786	0.0666343063099178	0.162036985503866	Prkar1b	5	139017306	139150001	-	3810	protein_coding	protein kinase, cAMP dependent regulatory, type I beta [Source:MGI Symbol;Acc:MGI:97759]	-
ENSMUSG00000024425	6407	5799	6219	8697	9932	8894	388.812533817596	365.314830762875	360.081578783126	570.400217732921	575.259265714256	557.581358557057	5999.64224101196	9171.3818697744	-0.612271179064808	2.55837920954949e-06	2.49764408440987e-05	Ndfip1	18	38418975	38464399	+	930	protein_coding	Nedd4 family interacting protein 1 [Source:MGI Symbol;Acc:MGI:1929601]	-
ENSMUSG00000035202	1975	33649	3198	2135	2334	2480	10.0517851554799	177.777552215347	15.529210316983	11.7435298761223	11.3375268476799	13.03927265042	13056.6144703227	2319.10200255902	2.49312701352381	NA	1	Lars2	9	123366927	123462666	+	11089	protein_coding	leucyl-tRNA synthetase, mitochondrial [Source:MGI Symbol;Acc:MGI:2142973]	-
ENSMUSG00000025151	6596	7214	6047	8009	9823	8004	85.5578858817047	97.136890785969	74.8366228987048	112.274821034518	121.608777041116	107.253646301346	6487.76390064554	8593.97301828512	-0.405657727643134	0.0173730512167558	0.0561494063145702	Maged1	X	94535474	94542143	-	4351	protein_coding	melanoma antigen, family D, 1 [Source:MGI Symbol;Acc:MGI:1930187]	-
ENSMUSG00000022477	7017	5677	6384	7862	9092	9619	92.0554597860082	77.3117727476533	79.9071733510859	111.469433636844	113.841046985677	130.362772363086	6209.03147549812	8859.25859472909	-0.512813538925244	0.00156812318987703	0.00738866626648096	Aco2	15	81872309	81915133	+	4302	protein_coding	aconitase 2, mitochondrial [Source:MGI Symbol;Acc:MGI:87880]	-
ENSMUSG00000061904	7377	7499	8167	7052	7789	7727	75.0162380851556	79.1603150520965	79.2378837925412	77.5019235580018	75.5959590295624	81.17307500634	7500.60789632486	7528.13158226776	-0.00527263415512642	0.967948220994861	0.983962721776651	Slc25a3	10	91116574	91124059	-	5550	protein_coding	solute carrier family 25 (mitochondrial carrier, phosphate carrier), member 3 [Source:MGI Symbol;Acc:MGI:1353498]	-
ENSMUSG00000030307	3244	4029	3835	10150	12656	11688	36.2541684613203	46.7415416937222	40.8918996180329	122.593607566736	134.994149886516	134.940679877587	3622.38842653503	11477.2612941487	-1.6638115896057	3.17539972685298e-23	3.17569788645175e-21	Slc6a11	6	114131241	114249952	+	5050	protein_coding	solute carrier family 6 (neurotransmitter transporter, GABA), member 11 [Source:MGI Symbol;Acc:MGI:95630]	-
ENSMUSG00000022623	4147	2672	2578	9519	13699	12922	25.4703119970391	17.0359103431888	15.106990542862	63.1853268516081	80.3027604069433	81.9889933660953	3065.25148859426	11996.2752022018	-1.96853964081163	2.92595771011112e-15	1.19175432391562e-13	Shank3	15	89499623	89560261	+	9189	protein_coding	SH3 and multiple ankyrin repeat domains 3 [Source:MGI Symbol;Acc:MGI:1930016]	-
ENSMUSG00000021546	8742	7422	9326	5959	7064	6951	76.3033460273254	67.2484677234718	77.664581557317	56.2122341010028	58.8470708659142	62.6766329034347	8281.87701684686	6654.06005222161	0.315735008968233	0.0334782559408378	0.095087174406897	Hnrnpk	13	58391142	58403343	-	6466	protein_coding	heterogeneous nuclear ribonucleoprotein K [Source:MGI Symbol;Acc:MGI:99894]	-
ENSMUSG00000013921	6478	6273	6373	7816	9299	9187	92.9104766282851	93.3958748107879	87.2092351521814	121.152665933366	127.292076540948	136.120347403493	6231.64324331528	8761.73995719408	-0.491628893976114	0.000386008567479127	0.0021962485321689	Clip3	7	30291728	30308367	+	3935	protein_coding	CAP-GLY domain containing linker protein 3 [Source:MGI Symbol;Acc:MGI:1923936]	-
ENSMUSG00000083773	7482	5701	7493	7529	8487	8663	422.266068606465	334.001321032352	403.47722800039	459.230218760421	457.155619306153	505.082572243895	6714.87807147429	8230.24906734819	-0.293545963765644	0.0771955701256667	0.180745222556271	Gm13394	2	28933610	28934609	-	1000	processed_pseudogene	predicted gene 13394 [Source:MGI Symbol;Acc:MGI:3651848]	-
ENSMUSG00000027893	6231	5283	6953	8313	8948	9384	52.5654170604745	46.2649009211642	55.9640849902702	75.7922541768317	72.0459741479487	81.7816654396334	5995.9380461057	8894.2922401054	-0.568847679642053	0.000298565547669022	0.00175352723916336	Ahcyl1	3	107663118	107696560	-	6690	protein_coding	S-adenosylhomocysteine hydrolase-like 1 [Source:MGI Symbol;Acc:MGI:2385184]	-
ENSMUSG00000035885	8682	6627	7655	7077	6965	8030	899.066385046762	712.38966750768	756.331151972542	792.037700869786	688.389882522401	859.039457085438	7471.6227728037	7382.25765492648	0.0173914588134343	0.922988044388137	0.958910033240153	Cox8a	19	7215158	7217616	-	545	protein_coding	cytochrome c oxidase subunit 8A [Source:MGI Symbol;Acc:MGI:105959]	-
ENSMUSG00000036427	6948	6097	6513	8020	9051	8401	60.7762545106752	55.3629189583845	54.3563160699633	75.8181478086051	75.5635001363448	75.9155416691678	6369.17260510794	8491.10458712114	-0.414851065458473	0.00213877402863569	0.00970604268385119	Gpi1	7	34201330	34230336	-	6452	protein_coding	glucose phosphate isomerase 1 [Source:MGI Symbol;Acc:MGI:95797]	-
ENSMUSG00000069601	5041	6481	7180	7605	8194	10479	8.16642473211975	10.8989823718545	11.0977394736678	13.3149384950593	12.6692995625152	17.5372177608306	6084.23002440639	8778.74420411068	-0.528927100786195	0.0151483039319134	0.0501225800493351	Ank3	10	69398773	70027438	+	34838	protein_coding	ankyrin 3, epithelial [Source:MGI Symbol;Acc:MGI:88026]	-
ENSMUSG00000021091	13870	19973	9308	647	701	438	379.258435462919	566.931714769473	242.834270527663	19.1199938749749	18.294400620786	12.372529178424	14209.4161290146	594.977785080112	4.57784333685564	2.05429740271689e-44	9.31077516439895e-42	Serpina3n	12	104406729	104414329	+	2064	protein_coding	serine (or cysteine) peptidase inhibitor, clade A, member 3N [Source:MGI Symbol;Acc:MGI:105045]	-
ENSMUSG00000021577	6309	5581	6411	8375	9385	8834	86.2978120129509	79.2464730180833	83.6680888820033	123.80801286628	122.522235889392	124.830939880729	5953.53061587446	8866.81293258035	-0.574653326760532	1.02267167088095e-05	8.76658025477104e-05	Sdha	13	74322254	74350280	-	4126	protein_coding	succinate dehydrogenase complex, subunit A, flavoprotein (Fp) [Source:MGI Symbol;Acc:MGI:1914195]	-
ENSMUSG00000085438	3998	4513	5518	8941	10006	11423	27.165602652058	31.8324855250323	35.7728107692415	65.6579515613218	64.8900982962166	80.1830033363689	4557.66806616462	10134.3577234083	-1.15285843011313	9.14620285487229e-10	1.68832247152937e-08	1700020I14Rik	2	119594297	119607502	+	8306	lincRNA	RIKEN cDNA 1700020I14 gene [Source:MGI Symbol;Acc:MGI:1913852]	-
ENSMUSG00000021910	6723	5757	6367	7768	9408	8356	28.7490480182317	25.5555509875409	25.9770614484767	35.899983913602	38.3971548262611	36.913427846404	6134.79755643158	8498.25860953141	-0.470166717756191	0.000751030916016915	0.00390916957869788	Nisch	14	31170930	31216946	-	13198	protein_coding	nischarin [Source:MGI Symbol;Acc:MGI:1928323]	-
ENSMUSG00000055430	4190	5564	5578	9602	10211	9220	128.239432444163	176.776018499629	162.884923816544	317.609837805573	298.275250928313	291.517125847798	4995.62781787735	9688.053247424	-0.955545845704754	1.6198178113088e-07	2.02140357448741e-06	Nap1l5	6	58905233	58907076	-	1844	protein_coding	nucleosome assembly protein 1-like 5 [Source:MGI Symbol;Acc:MGI:1923555]	-
ENSMUSG00000021573	5236	4661	5845	8445	10293	9885	57.9198814964212	53.5224262213378	61.6889469937336	100.960701787968	108.670428305994	112.961457820678	5114.36472792217	9529.51075107209	-0.897824100571233	9.63162003556738e-10	1.76873077584187e-08	Tppp	13	74009407	74035753	+	5102	protein_coding	tubulin polymerization promoting protein [Source:MGI Symbol;Acc:MGI:1920198]	-
ENSMUSG00000030161	8078	5125	6017	7790	8460	8891	226.47932134012	149.158235919323	160.953169199241	236.040672812512	226.379162246977	257.514035361428	6254.06950075284	8390.96957801244	-0.424032262355418	0.0466777776029596	0.122681063355737	Gabarapl1	6	129533160	129542346	+	2013	protein_coding	gamma-aminobutyric acid (GABA) A receptor-associated protein-like 1 [Source:MGI Symbol;Acc:MGI:1914980]	-
ENSMUSG00000005034	9582	5092	6403	7623	8028	7561	61.6489983223324	34.008456022762	39.3050338529443	53.0054416979485	49.2967854942251	50.2544685028546	6854.68441463629	7748.28634453345	-0.176776286692676	0.482991497960234	0.661907159646739	Prkacb	3	146729574	146812990	-	8772	protein_coding	protein kinase, cAMP dependent, catalytic, beta [Source:MGI Symbol;Acc:MGI:97594]	-
ENSMUSG00000025422	10523	2465	2472	7189	11605	10018	99.9651216996049	24.3082959262765	22.4053746267535	73.8077714309957	105.219310773129	98.3140402876028	5045.48179207197	9540.02662712595	-0.919011065102349	0.0676162354445756	0.163826295685151	Agap2	10	127075284	127093169	+	5941	protein_coding	ArfGAP with GTPase domain, ankyrin repeat and PH domain 2 [Source:MGI Symbol;Acc:MGI:3580016]	-
ENSMUSG00000032328	5074	6940	6981	7983	8877	8407	50.7198628014166	72.0138019786887	66.5794280511551	86.2419199867124	84.6905993455331	86.8148946865901	6188.66949686523	8425.79631011589	-0.445189629453514	0.0176538313564859	0.0568842709961975	Tmem30a	9	79768943	79793507	-	5646	protein_coding	transmembrane protein 30A [Source:MGI Symbol;Acc:MGI:106402]	-
ENSMUSG00000026442	4726	8944	7755	6694	7927	8184	18.8564201566654	37.0446914866983	29.5217532653951	28.8652894856491	30.1867088948912	33.7331376166614	6996.04911946715	7599.01192363667	-0.119286490875061	0.652232881963964	0.791705047064453	Nfasc	1	132564690	132741797	-	14145	protein_coding	neurofascin [Source:MGI Symbol;Acc:MGI:104753]	-
ENSMUSG00000023010	7601	7020	8877	6435	7234	7003	93.7051424504508	89.8376674409866	104.412796430286	85.7365342642005	85.1162685906924	89.1871748498091	7632.68065548543	6892.73646321019	0.147144090252263	0.303911690386032	0.489521877399112	Tmbim6	15	99392882	99410049	+	4578	protein_coding	transmembrane BAX inhibitor motif containing 6 [Source:MGI Symbol;Acc:MGI:99682]	-
ENSMUSG00000067274	9128	10397	13547	3754	3510	3717	310.525826519698	367.162908485157	439.703619518164	138.019688646666	113.96476274174	130.629193101418	10733.1660196266	3675.21376986392	1.54624575613559	3.58767094558287e-15	1.45293852628909e-13	Rplp0	5	115559467	115563727	+	1659	protein_coding	ribosomal protein, large, P0 [Source:MGI Symbol;Acc:MGI:1927636]	-
ENSMUSG00000003970	9000	9135	10335	5106	5276	5111	373.758892075166	393.809545261419	409.500390345587	229.168285082885	209.119817103235	219.270644622236	9261.83587321787	5174.03999384672	0.840052834595421	8.30210444149526e-10	1.54455396342997e-08	Rpl8	15	76904078	76906314	+	1359	protein_coding	ribosomal protein L8 [Source:MGI Symbol;Acc:MGI:1350927]	-
ENSMUSG00000004980	6129	7007	8553	6549	8103	7559	52.5373641675019	62.350427971476	69.9506808032442	60.6706055068639	66.2927258635886	66.9373619162669	7046.24856916945	7391.71050747421	-0.0690498857337669	0.692060061587074	0.819020846584591	Hnrnpa2b1	6	51460932	51469894	-	6584	protein_coding	heterogeneous nuclear ribonucleoprotein A2/B1 [Source:MGI Symbol;Acc:MGI:104819]	-
ENSMUSG00000021268	7215	5479	4186	7555	10459	8653	22.5107651807546	17.7453220364217	12.4608584051705	25.4749342051318	31.1447941301754	27.8898522854884	5521.29006776437	8851.08009586081	-0.680890219073548	0.00612800263013016	0.0236869374028366	Meg3	12	109541001	109571726	+	18089	lincRNA	maternally expressed 3 [Source:MGI Symbol;Acc:MGI:1202886]	-
ENSMUSG00000055022	3109	4226	4462	10114	11105	10511	18.6011317411974	26.2468265824452	25.4708259011671	65.3982724101515	63.4130422028688	64.9663205721659	3840.58121505773	10583.498474764	-1.46241943882479	1.58935017072894e-14	5.85749780914668e-13	Cntn1	15	92051165	92341967	+	9433	protein_coding	contactin 1 [Source:MGI Symbol;Acc:MGI:105980]	-
ENSMUSG00000027581	3331	5527	4726	9633	9848	10365	165.487342689136	285.041619419655	224.015816114975	517.221286298511	466.95988011978	531.967431234582	4436.74921964417	9972.31217950296	-1.16844473704004	5.58010281061043e-07	6.26607011447673e-06	Stmn3	2	181306459	181314500	-	1136	protein_coding	stathmin-like 3 [Source:MGI Symbol;Acc:MGI:1277137]	-
ENSMUSG00000035901	10081	4366	5661	7309	7852	8145	65.5695945652267	29.4789002426226	35.1307040304609	51.3785123846648	48.7439313803978	54.7287539479155	6540.13868038021	7779.64772331824	-0.250376697952839	0.412176835354383	0.598064910204964	Dennd5a	7	109893780	109960470	-	8677	protein_coding	DENN/MADD domain containing 5A [Source:MGI Symbol;Acc:MGI:1201681]	-
ENSMUSG00000028149	3692	4214	4925	8571	10156	11753	27.5654970579135	32.6608384463859	35.0836835710317	69.1608481951205	72.371605491391	90.652223312321	4171.36955739534	10161.8707321955	-1.28455737384824	2.449059312118e-11	5.7203795467914e-10	Rap1gds1	3	138925902	139075201	-	7559	protein_coding	RAP1, GTP-GDP dissociation stimulator 1 [Source:MGI Symbol;Acc:MGI:2385189]	-
ENSMUSG00000038615	6152	6620	7712	6820	7824	8098	63.8125473830196	71.2814305603812	76.3223248355087	76.4537531261178	77.4568758478802	86.7746989566429	6660.28732587918	7582.35489917686	-0.187046547692511	0.232451969293214	0.406725900028925	Nfe2l1	11	96817414	96829968	-	5441	protein_coding	nuclear factor, erythroid derived 2,-like 1 [Source:MGI Symbol;Acc:MGI:99421]	TF_bZIP
ENSMUSG00000027562	4105	9171	9348	8058	5646	6799	95.6549620343732	221.839919082655	207.829819659243	202.930014007575	125.567311359985	163.66845075468	7366.78043744058	6901.78323265102	0.0940879999046891	0.779786881476284	0.876570984127061	Car2	3	14886273	14900770	+	2422	protein_coding	carbonic anhydrase 2 [Source:MGI Symbol;Acc:MGI:88269]	-
ENSMUSG00000024393	5378	6383	8133	6704	8649	7847	39.7747835878151	49.0050158948429	57.389522936686	53.5853057614147	61.0512139331786	59.9537383443237	6458.22918438056	7713.95721833248	-0.256328590226191	0.187478018203429	0.349673544349217	Prrc2a	17	35149076	35164897	-	7631	protein_coding	proline-rich coiled-coil 2A [Source:MGI Symbol;Acc:MGI:1915467]	-
ENSMUSG00000030704	5705	5713	6686	7630	8290	9037	86.3670778896492	89.7812120086713	96.5725645226893	124.836560761266	119.781152417912	141.33263231151	5886.6744407253	8330.730845694	-0.500960763824493	0.000993639658250297	0.00498622190813847	Rab6a	7	100607410	100641268	+	3728	protein_coding	RAB6A, member RAS oncogene family [Source:MGI Symbol;Acc:MGI:894313]	-
ENSMUSG00000020859	6018	4584	6125	8000	9361	8946	30.3007790961514	23.9593418094476	29.4240547311239	43.5327676580803	44.9847422397952	46.5324686918441	5431.07721108817	8764.70199408532	-0.690435772775721	2.55617833546217e-05	0.000199529904367956	Spag9	11	93996091	94126085	+	11209	protein_coding	sperm associated antigen 9 [Source:MGI Symbol;Acc:MGI:1918084]	-
ENSMUSG00000020886	6134	4209	3431	8302	10663	10294	26.1254391096785	18.6091876532268	13.9423300679642	38.2144168065104	43.3451605077179	45.2928427058672	4501.86016929971	9732.47230107389	-1.11231731389051	1.36582194110564e-05	0.000113962941595897	Dlg4	11	70016942	70047522	+	13251	protein_coding	discs large MAGUK scaffold protein 4 [Source:MGI Symbol;Acc:MGI:1277959]	-
ENSMUSG00000019302	6110	4950	5492	7707	9518	9106	52.5981835597115	44.2347317097785	45.1081358297263	71.7033712473365	78.2017759307143	80.9809319087874	5387.93970947235	8764.20362004222	-0.701901548107722	7.50220539413576e-06	6.65051932192592e-05	Atp6v0a1	11	101009452	101063719	+	6556	protein_coding	ATPase, H+ transporting, lysosomal V0 subunit A1 [Source:MGI Symbol;Acc:MGI:103286]	-
ENSMUSG00000026944	5677	5750	5743	7922	8474	9137	38.3891940782313	40.3632946107013	37.0530303146143	57.8961411994725	54.691513198282	63.8291871284767	5596.07341260273	8524.99608736311	-0.607286794815581	3.29191285837168e-05	0.000249908509298053	Abca2	2	25428703	25448540	+	8346	protein_coding	ATP-binding cassette, sub-family A (ABC1), member 2 [Source:MGI Symbol;Acc:MGI:99606]	-
ENSMUSG00000005360	6958	4245	10982	6844	6930	6696	45.9989188274464	29.131950052809	69.2690854582513	48.8987638675466	43.725804978384	45.7303191912113	7137.53256712401	6838.73151975478	0.0617380552933413	0.839274451369082	0.913278798574673	Slc1a3	15	8634124	8710764	-	8537	protein_coding	solute carrier family 1 (glial high affinity glutamate transporter), member 3 [Source:MGI Symbol;Acc:MGI:99917]	-
ENSMUSG00000030806	7159	4810	4129	7825	8786	9797	84.1392599257149	58.6840480708615	46.3005364610916	99.392897561341	98.5550547338283	118.950157514822	5258.2860596032	8810.84517876042	-0.74470380711057	0.00329075014163304	0.0140400379451767	Stx1b	7	127803900	127824549	-	4802	protein_coding	syntaxin 1B [Source:MGI Symbol;Acc:MGI:1930705]	-
ENSMUSG00000054793	6699	6354	6513	7338	7125	8370	174.953925737965	172.262040443441	162.289195411108	207.117169174086	177.598773438143	225.821225668308	6374.98431314028	7639.107832023	-0.260957343784296	0.108483186113915	0.233693787374613	Cadm4	7	24482023	24504539	+	2161	protein_coding	cell adhesion molecule 4 [Source:MGI Symbol;Acc:MGI:2449088]	-
ENSMUSG00000021700	2340	2861	3902	9781	13036	10450	10.9605748963266	13.9111808602501	17.4381157679004	49.5137039505086	58.2778079144797	50.5660878929287	2951.67458922498	11047.5424853439	-1.90408151477672	3.53272575739327e-18	1.98559694153012e-16	Rab3c	13	110054187	110280996	-	12049	protein_coding	RAB3C, member RAS oncogene family [Source:MGI Symbol;Acc:MGI:1914545]	-
ENSMUSG00000023236	4835	4717	4065	9523	9144	9970	173.916992173803	176.132733895779	139.508574845899	370.20646770922	313.922998563128	370.481293142453	4447.36862539181	9580.56026146669	-1.10717943981428	4.66850680470594e-10	9.13209659814932e-09	Scg5	2	113776362	113829121	-	1569	protein_coding	secretogranin V [Source:MGI Symbol;Acc:MGI:98289]	-
ENSMUSG00000027347	5373	2487	2686	9483	10115	12052	54.1498545705536	26.0186585501121	25.8274349966885	103.288241762923	97.2943722601318	125.477300025631	3436.79047815915	10572.0985359858	-1.62112915534019	2.97590122071676e-07	3.52978359691175e-06	Rasgrp1	2	117279993	117343001	-	5600	protein_coding	RAS guanyl releasing protein 1 [Source:MGI Symbol;Acc:MGI:1314635]	-
ENSMUSG00000031840	4676	5008	4443	8399	9342	10244	118.554440018358	131.806340916374	107.476731142881	230.141840729698	226.060437212099	268.311000645539	4611.97337248943	9337.85820681389	-1.01774344525272	1.4309523200781e-09	2.57233302297921e-08	Rab3a	8	70754679	70758677	+	2226	protein_coding	RAB3A, member RAS oncogene family [Source:MGI Symbol;Acc:MGI:97843]	-
ENSMUSG00000048076	9773	6155	7555	6046	6213	6255	264.032835562394	172.618270421273	194.741864868864	176.531765230959	160.203785484275	174.575358753277	7636.84450930009	6184.4241095168	0.304359201432664	0.146698941663715	0.292491656244894	Arf1	11	59211412	59228270	-	2089	protein_coding	ADP-ribosylation factor 1 [Source:MGI Symbol;Acc:MGI:99431]	-
ENSMUSG00000021719	3772	3067	3024	8885	10693	12275	30.0809099444731	25.3899428834311	23.0089016146252	76.5775376740968	81.3879728387707	101.126825484859	3215.75235705245	10616.4551112229	-1.72309846698082	2.27962994864112e-18	1.29841382796666e-16	Rgs7bp	13	104945904	105054930	-	7077	protein_coding	regulator of G-protein signalling 7 binding protein [Source:MGI Symbol;Acc:MGI:106334]	-
ENSMUSG00000020368	5260	7624	8932	6321	7121	6405	63.2562833197574	95.1764445178348	102.485271515137	82.1539401376152	81.733536717281	79.5724351610972	7089.74082993564	6615.36453197656	0.0999205762743599	0.652561695038915	0.791891832500796	Canx	11	50293961	50325673	-	4693	protein_coding	calnexin [Source:MGI Symbol;Acc:MGI:88261]	-
ENSMUSG00000061718	23984	1389	1040	3233	6563	5406	462.294816733999	27.7925449586748	19.1260621534747	67.348479197941	120.737225621276	107.646282946257	8632.70065868779	5013.54757361896	0.783965357752122	NA	1	Ppp1r1b	11	98348404	98357796	+	2928	protein_coding	protein phosphatase 1, regulatory inhibitor subunit 1B [Source:MGI Symbol;Acc:MGI:94860]	-
ENSMUSG00000023011	3198	4909	3957	8868	9900	10536	14.4159282320538	22.9713144455322	17.0186464896262	43.2030608374712	42.5932447627184	49.064288145885	3943.90101947871	9776.08934076911	-1.30967547182586	2.76500679490026e-09	4.76100566644643e-08	Faim2	15	99497012	99528165	-	12520	protein_coding	Fas apoptotic inhibitory molecule 2 [Source:MGI Symbol;Acc:MGI:1919643]	-
ENSMUSG00000033953	7194	4716	4035	7284	8600	9229	125.778203812856	85.5928355135729	67.3090264247281	137.635217080116	143.507561679103	166.69216570318	5208.53031139534	8370.03492319136	-0.684376486639157	0.00827974682085222	0.030493631877212	Ppp3r1	11	17159263	17200375	+	3228	protein_coding	protein phosphatase 3, regulatory subunit B, alpha isoform (calcineurin B, type I) [Source:MGI Symbol;Acc:MGI:107172]	-
ENSMUSG00000026384	1601	3770	2418	10431	11146	11685	7.98132549404323	19.5098398008294	11.5009787753727	56.1997412600372	53.0327451949782	60.1780340169865	2555.86359718687	11104.5492003422	-2.119328512851	1.66194000394121e-11	3.96446203403759e-10	Ptpn4	1	119652467	119837613	-	11321	protein_coding	protein tyrosine phosphatase, non-receptor type 4 [Source:MGI Symbol;Acc:MGI:1099792]	-
ENSMUSG00000035770	9563	5398	6227	6307	6548	6938	89.5491453496162	52.4721467229147	55.6340876119837	63.8285238391636	58.5217547159437	67.1161712006644	6897.40291506287	6611.64115511527	0.0610555287664593	0.804972225541875	0.891799373231383	Dync1li2	8	104417680	104443047	-	6027	protein_coding	dynein, cytoplasmic 1 light intermediate chain 2 [Source:MGI Symbol;Acc:MGI:107738]	-
ENSMUSG00000096054	4491	3237	4017	8610	10284	10242	6.25969298932467	4.68361664021654	5.34203371906118	12.9699353096053	13.6808608493127	14.7475656463567	3817.95835978643	9705.48904942039	-1.34597998653118	3.07165383930919e-14	1.08511393175729e-12	Syne1	10	5020917	5551482	-	40491	protein_coding	spectrin repeat containing, nuclear envelope 1 [Source:MGI Symbol;Acc:MGI:1927152]	-
ENSMUSG00000039630	5814	7527	9346	5572	6189	6311	28.2893494247157	38.0188092930202	43.3878893673944	29.3010862230552	28.7415241281905	31.7228137119658	7366.942767494	6028.44635807029	0.289299476888237	0.162253719629812	0.314342206249947	Hnrnpu	1	178321108	178337797	-	11599	protein_coding	heterogeneous nuclear ribonucleoprotein U [Source:MGI Symbol;Acc:MGI:1858195]	-
ENSMUSG00000026234	8153	8109	10144	4456	4877	4993	45.1644771604253	46.6310836066435	53.6146654144046	26.6777628113897	25.7853885234498	28.5737143572449	8577.47876972392	4780.2139731998	0.843516156689891	3.7579223344066e-08	5.35459943595514e-07	Ncl	1	86344719	86359400	-	10188	protein_coding	nucleolin [Source:MGI Symbol;Acc:MGI:97286]	-
ENSMUSG00000039809	1630	2699	2081	9629	12590	12009	13.7590900548101	23.6501367259203	16.7598066395285	87.843165097034	101.43065222316	104.721183497045	2096.97486059627	11381.0435026917	-2.44034105195773	2.11748460020268e-24	2.30136004864885e-22	Gabbr2	4	46662305	46991873	-	6686	protein_coding	gamma-aminobutyric acid (GABA) B receptor, 2 [Source:MGI Symbol;Acc:MGI:2386030]	-
ENSMUSG00000005873	4257	5006	5702	8194	9226	7947	83.0182557491919	101.341997923469	106.094282978245	172.699306635072	171.721543625059	160.102736635277	4866.90037635757	8453.87392896441	-0.7965978534635	1.67931788992674e-06	1.70509197765584e-05	Reep5	18	34344889	34373415	-	2894	protein_coding	receptor accessory protein 5 [Source:MGI Symbol;Acc:MGI:1270152]	-
ENSMUSG00000000787	7826	8235	8134	4998	5556	5397	83.6991852371456	91.426828086453	83.0004352380123	57.7699935051106	56.7133110550038	59.6292563274802	7886.70081302286	5319.77131038523	0.568049923288295	2.67310171150259e-05	0.000207440483272962	Ddx3x	X	13280970	13294052	+	5277	protein_coding	DEAD/H (Asp-Glu-Ala-Asp/His) box polypeptide 3, X-linked [Source:MGI Symbol;Acc:MGI:103064]	-
ENSMUSG00000018865	4957	4088	4219	7972	9139	9752	111.369883372017	95.3429083552959	90.4384657598497	193.571232844365	195.969688600124	226.343551852526	4321.882675158	8957.66168903448	-1.05147387813429	4.3135697219638e-10	8.51600205906144e-09	Sult4a1	15	84076097	84105754	-	2512	protein_coding	sulfotransferase family 4A, member 1 [Source:MGI Symbol;Acc:MGI:1888971]	-
ENSMUSG00000024608	8586	10058	7787	5173	3895	4601	350.125123519482	425.76767372515	302.968432814658	227.981469881742	151.593727604942	193.825187286954	8645.24772427905	4594.8341023364	0.911943117934737	6.24265944416127e-05	0.000444604251018132	Rps14	18	60774510	60778546	+	1384	protein_coding	ribosomal protein S14 [Source:MGI Symbol;Acc:MGI:98107]	-
ENSMUSG00000032336	5117	4501	4386	7598	8902	9552	46.820875788431	42.7525271457433	38.290193242394	75.1360024882103	77.7415302877845	90.2909074610301	4566.3273871253	8684.15046613833	-0.927375249576534	3.97010572881714e-08	5.61934832127992e-07	Nptn	9	58582240	58657955	+	6168	protein_coding	neuroplastin [Source:MGI Symbol;Acc:MGI:108077]	-
ENSMUSG00000020349	6149	5983	6671	6837	7002	7413	46.3330784423097	46.7987581345452	47.9592539684231	55.6771406133045	50.3558752525724	57.7040441631436	6118.67200954697	7100.75570507814	-0.214714871785358	0.124415876147681	0.259383235304901	Ppp2ca	11	52098681	52127778	+	7490	protein_coding	protein phosphatase 2 (formerly 2A), catalytic subunit, alpha isoform [Source:MGI Symbol;Acc:MGI:1321159]	-
ENSMUSG00000027223	6899	5049	6259	6297	7878	7518	83.8421516064626	63.6957276294346	72.573160446576	82.7055479517205	91.376311992742	94.3852606427109	5918.47478602484	7218.7014625164	-0.286513392631338	0.101040953064732	0.221460477640182	Mapk8ip1	2	92383676	92401263	-	4644	protein_coding	mitogen-activated protein kinase 8 interacting protein 1 [Source:MGI Symbol;Acc:MGI:1309464]	-
ENSMUSG00000092341	7056	11120	9089	2850	4378	5374	57.027589018307	93.295326459876	70.0869816611031	24.894074164692	33.770973144754	44.8693408078495	8911.4607674127	4186.03088953988	1.09004429930387	0.000114588462388015	0.000763039520409344	Malat1	19	5795690	5802672	-	6983	lincRNA	metastasis associated lung adenocarcinoma transcript 1 (non-coding RNA) [Source:MGI Symbol;Acc:MGI:1919539]	-
ENSMUSG00000017631	8163	3649	4690	7106	8232	7858	47.348414104568	21.9714220535236	25.9551353695355	44.545672928828	45.5724504853411	47.0861577576978	5367.44290546844	7729.58662456581	-0.526153107209673	0.0758335110744438	0.178517565798188	Abr	11	76416734	76622314	-	9730	protein_coding	active BCR-related gene [Source:MGI Symbol;Acc:MGI:107771]	-
ENSMUSG00000028495	8118	8215	9241	4975	4398	4697	288.877917759014	303.460052281792	313.746639692768	191.329996341435	149.36949142368	172.66783607908	8320.46699647392	4714.19095879992	0.819739076033802	5.92929193252256e-07	6.62327093584664e-06	Rps6	4	86854660	86857412	-	1586	protein_coding	ribosomal protein S6 [Source:MGI Symbol;Acc:MGI:98159]	-
ENSMUSG00000040731	7806	5648	6700	5980	6814	6590	79.3644115731131	59.6102034705699	64.9930429898294	65.7087367191259	66.1212053895249	69.2162802859661	6555.53744180941	6461.6422581354	0.0208222499743711	0.904421565150398	0.94892322222498	Eif4h	5	134619721	134639490	-	5551	protein_coding	eukaryotic translation initiation factor 4H [Source:MGI Symbol;Acc:MGI:1341822]	-
ENSMUSG00000017707	8850	7162	9121	4547	4920	4797	130.071014433502	109.269822053957	127.901172920822	72.2248903096787	69.0150391464603	72.8337319110358	8165.05933205478	4759.59749079232	0.778664448084998	2.38488594103404e-07	2.88161317730613e-06	Serinc3	2	163623272	163645131	-	3840	protein_coding	serine incorporator 3 [Source:MGI Symbol;Acc:MGI:1349457]	-
ENSMUSG00000025153	5420	7427	5944	5277	7881	7319	27.9429754683619	39.7480153944725	29.2379540015408	29.4025594794157	38.7789521406335	38.9807955436199	6143.62032911775	6792.23868295558	-0.144857048018305	0.511692245783101	0.686402280835745	Fasn	11	120805846	120824547	-	10947	protein_coding	fatty acid synthase [Source:MGI Symbol;Acc:MGI:95485]	-
ENSMUSG00000045983	5759	7457	9316	5023	6147	5519	44.5177504969995	59.8382574802392	68.7084936499403	41.9637209907673	45.3514027823296	44.0729493919737	7315.8721968161	5554.10463973869	0.397477421400289	0.0549035421850894	0.139565066303911	Eif4g1	16	20668313	20692884	+	7301	protein_coding	eukaryotic translation initiation factor 4, gamma 1 [Source:MGI Symbol;Acc:MGI:2384784]	-
ENSMUSG00000036745	3477	4228	3854	8981	9616	8936	23.7398390793066	29.9665482750465	25.1061202846264	66.2708371197358	62.6626726167007	63.0292048530347	3771.95334626551	9187.30320028355	-1.28436916970024	2.47124758000242e-15	1.01823048257663e-13	Ttll7	3	146852367	146984009	+	8266	protein_coding	tubulin tyrosine ligase-like family, member 7 [Source:MGI Symbol;Acc:MGI:1918142]	-
ENSMUSG00000045573	29073	1458	469	1628	3097	3311	1004.16776784853	52.2760320201045	15.4555365450171	60.7708777908582	102.093716445813	118.141151001476	10141.0242162303	2658.53888565166	1.9314763557074	NA	1	Penk	4	4133531	4138819	-	1634	protein_coding	preproenkephalin [Source:MGI Symbol;Acc:MGI:104629]	-
ENSMUSG00000059796	7355	9766	11198	3279	3794	3529	95.7772252729903	132.01550959704	139.128099290098	46.1472335370277	47.1539718431317	47.4741087732755	9207.40071925849	3532.57326408593	1.38207461823015	1.94450092644819e-12	5.37247195009071e-11	Eif4a1	11	69666936	69672423	-	4334	protein_coding	eukaryotic translation initiation factor 4A1 [Source:MGI Symbol;Acc:MGI:95303]	-
ENSMUSG00000017781	4496	4859	6338	6845	7855	8497	61.453963863953	68.9444259202804	82.6552888311799	101.116430609429	102.473404886639	119.981642931884	5093.42230237878	7735.54437242828	-0.602833445088531	0.00121064771565078	0.00589737425995724	Pitpna	11	75588097	75628804	+	4129	protein_coding	phosphatidylinositol transfer protein, alpha [Source:MGI Symbol;Acc:MGI:99887]	-
ENSMUSG00000078812	6870	7637	9816	4533	5074	4942	163.115802217928	188.230827893495	222.366143335341	116.318742491366	114.982339658849	121.218143537217	7895.86049592719	4851.63091530595	0.702653088135278	7.10126734519495e-05	0.00050037130221794	Eif5a	11	69916714	69921958	-	2377	protein_coding	eukaryotic translation initiation factor 5A [Source:MGI Symbol;Acc:MGI:106248]	-
ENSMUSG00000062380	2809	3593	3021	8354	10025	11036	84.8678789634424	112.687952719257	87.0837553871964	272.778891464393	289.079549775219	344.452141419304	3078.56223916741	9802.33833759184	-1.67093109935013	2.14163284770642e-17	1.12367150053798e-15	Tubb3	8	123411424	123422015	+	1868	protein_coding	tubulin, beta 3 class III [Source:MGI Symbol;Acc:MGI:107813]	-
ENSMUSG00000026833	3207	4442	5572	7973	9063	8568	50.9415591893171	73.2454227975622	84.4460220069992	136.873608712111	137.399968375058	140.597733423244	4291.94338243463	8534.6236770832	-0.991672781864393	8.5853602373305e-06	7.49837407854097e-05	Olfm1	2	28192992	28230736	+	3553	protein_coding	olfactomedin 1 [Source:MGI Symbol;Acc:MGI:1860437]	-
ENSMUSG00000028410	4159	10605	6136	5649	6467	5755	27.2017554818905	72.0024621238954	38.2902478750383	39.9304557284456	40.3693960556294	38.8847157087514	6869.44184932384	5954.65026803547	0.206149530068896	0.538531900258729	0.707709144630624	Dnaja1	4	40722150	40737149	+	8629	protein_coding	DnaJ heat shock protein family (Hsp40) member A1 [Source:MGI Symbol;Acc:MGI:1270129]	-
ENSMUSG00000000826	5968	4836	5043	6880	8118	7843	48.442334712152	40.7484605778159	39.0553050780847	60.3544601904649	62.8907360897414	65.7663977570626	5162.88157164191	7609.1551546683	-0.559576838637893	0.000498117921553428	0.00274822791114507	Dnajc5	2	181520485	181555133	+	6953	protein_coding	DnaJ heat shock protein family (Hsp40) member C5 [Source:MGI Symbol;Acc:MGI:892995]	-
ENSMUSG00000022010	8825	5966	6177	5539	6206	5912	55.3771131428802	38.8622113485042	36.9817973071422	37.5639836648226	37.1679619859685	38.3244217925769	6833.33000729508	5887.40179612777	0.214953511340193	0.302091643136961	0.487585708600056	Tsc22d1	14	76414961	76507765	+	8994	protein_coding	TSC22 domain family, member 1 [Source:MGI Symbol;Acc:MGI:109127]	TSC22
ENSMUSG00000026238	7372	7118	8908	5301	4836	5047	284.581349801024	285.238244269465	328.092370665652	221.158478111629	178.175825597962	201.270442428705	7600.75785077999	5084.07440674639	0.580240383544254	0.000494990714771413	0.00273522495617656	Ptma	1	86526726	86530712	+	1462	protein_coding	prothymosin alpha [Source:MGI Symbol;Acc:MGI:97803]	-
ENSMUSG00000037706	6215	6254	7062	6393	6421	6128	121.833844616645	127.266281671353	132.083735911478	135.442886488344	120.135363087636	124.09982266032	6354.06914445921	6328.96867591409	0.00575782647952834	0.967303780950789	0.98355633135149	Cd81	7	143052739	143067934	+	2879	protein_coding	CD81 antigen [Source:MGI Symbol;Acc:MGI:1096398]	-
ENSMUSG00000019194	5168	4195	3579	7284	7733	10421	156.895900533036	132.205559638303	103.668211113115	238.992189744278	224.067299846842	326.831626515321	4227.59232271771	8502.02513680359	-1.00798746296471	2.58439834551451e-05	0.000201584963588979	Scn1b	7	31116524	31127003	-	1859	protein_coding	sodium channel, voltage-gated, type I, beta [Source:MGI Symbol;Acc:MGI:98247]	-
ENSMUSG00000006699	7007	6393	7722	5502	5837	5694	133.330482829526	126.278874153807	140.191585179164	113.146884580335	106.005501964808	111.928423100294	6865.79331486915	5685.66046205364	0.272147410274638	0.0460702758582921	0.121594476066576	Cdc42	4	137319696	137357720	-	2966	protein_coding	cell division cycle 42 [Source:MGI Symbol;Acc:MGI:106211]	-
ENSMUSG00000024359	5953	9137	8554	4456	4900	5057	85.4458263893802	136.140474287792	117.143725745091	69.123358983326	67.126256967006	74.9848476811961	7711.57293947138	4808.99195985059	0.681287339546933	0.00162281263853624	0.00761938611992482	Hspa9	18	34937414	34954357	-	3932	protein_coding	heat shock protein 9 [Source:MGI Symbol;Acc:MGI:96245]	-
ENSMUSG00000005417	7774	5292	5790	5610	6915	6675	32.9215761743711	23.2640102922315	23.3942680572778	25.6757787473883	27.9492170896945	29.2020231865244	6140.60701140952	6391.16742287948	-0.057711117775389	0.775716335223158	0.873978387524394	Mprip	11	59661305	59780860	+	13327	protein_coding	myosin phosphatase Rho interacting protein [Source:MGI Symbol;Acc:MGI:1349438]	-
ENSMUSG00000106847	3308	3768	3897	8016	9126	9920	39.5122871243771	46.7203647610288	44.4111366733825	103.478245558684	104.037165631793	122.40634448297	3574.09707816556	9025.85875672995	-1.33649429005389	3.1178643582179e-16	1.46939704776013e-14	Peg13	15	72805600	72810324	-	4725	sense_intronic	paternally expressed 13 [Source:MGI Symbol;Acc:MGI:2663476]	-
ENSMUSG00000022564	6926	5130	5375	6218	6996	7317	189.108256924723	145.403222607121	140.02361568763	183.486198166464	182.313649377516	206.389047878891	5679.16621067234	6847.87252564443	-0.269979599184936	0.149390559037324	0.296387975096683	Grina	15	76246764	76249904	+	2067	protein_coding	glutamate receptor, ionotropic, N-methyl D-aspartate-associated protein 1 (glutamate binding) [Source:MGI Symbol;Acc:MGI:1913418]	-
ENSMUSG00000063457	9405	6744	8282	4413	4253	4864	842.532633928583	627.153940980052	707.877278539173	427.254395256803	363.634176061814	450.139460356727	7943.04849033529	4526.86878405648	0.811232685365575	1.91698977691432e-05	0.000153748931580681	Rps15	10	80292453	80294114	+	630	protein_coding	ribosomal protein S15 [Source:MGI Symbol;Acc:MGI:98117]	-
ENSMUSG00000017404	7342	9212	8359	4528	4065	4422	405.445015291581	528.08055601706	440.419688363446	270.239409644377	214.249350679479	252.267853326607	8130.10381757524	4359.64076086482	0.899110020429265	1.61056398006948e-06	1.64075724071928e-05	Rpl19	11	98026710	98030492	+	1022	protein_coding	ribosomal protein L19 [Source:MGI Symbol;Acc:MGI:98020]	-
ENSMUSG00000045962	6706	5796	8772	4747	6296	5549	16.5814018255713	14.8769784567571	20.6943186785618	12.6853252401381	14.8581176682773	14.1741820927004	6892.28679068009	5513.23021555141	0.322090597605701	0.0916057326538478	0.205549570646852	Wnk1	6	119923969	120038672	-	22825	protein_coding	WNK lysine deficient protein kinase 1 [Source:MGI Symbol;Acc:MGI:2442092]	-
ENSMUSG00000026991	9914	4944	6776	5323	5636	5187	98.0414042510973	50.7537028949222	63.9335501039366	56.8907625160452	53.1952644383765	52.9910401882786	7029.26047744342	5388.60724108579	0.383475412532805	0.143999103635426	0.288661698096542	Pkp4	2	59160850	59355208	+	5707	protein_coding	plakophilin 4 [Source:MGI Symbol;Acc:MGI:109281]	-
ENSMUSG00000032324	5495	4734	5759	7288	7433	6966	72.560732780746	64.8919581286323	72.5564217463752	104.008062735366	93.678402314736	95.0261253465494	5196.94862149145	7243.55373877816	-0.478979322934451	0.000953558817304862	0.00481914826245033	Tspan3	9	56131725	56165477	-	4274	protein_coding	tetraspanin 3 [Source:MGI Symbol;Acc:MGI:1928098]	-
ENSMUSG00000027797	9930	3276	4187	5213	7531	7530	36.638683024599	12.5476721182612	14.7396910899758	20.7875358446475	26.5206786310844	28.7019345924937	5661.4996527673	6731.70730736524	-0.249795857640114	0.519172765335802	0.692685597343309	Dclk1	3	55242364	55539068	+	15296	protein_coding	doublecortin-like kinase 1 [Source:MGI Symbol;Acc:MGI:1330861]	-
ENSMUSG00000039485	2789	4306	3691	8339	9426	9076	40.5786146041875	65.0356356600582	51.237456361675	131.125559814182	130.893329861387	136.417088641125	3522.77409071198	8948.57933913977	-1.34498743545043	3.0994447202453e-10	6.24639275597591e-09	Tspyl4	10	34297442	34301320	+	3879	protein_coding	TSPY-like 4 [Source:MGI Symbol;Acc:MGI:106393]	-
ENSMUSG00000037419	8219	9570	10707	3195	2936	2984	99.8623411041624	120.704472645711	124.12103266817	41.9544763888792	34.0471052423967	37.4547730260422	9270.16479124798	3051.33794306174	1.60324603355448	1.13242594996227e-19	7.30998108669583e-18	Endod1	9	14353990	14381507	-	4645	protein_coding	endonuclease domain containing 1 [Source:MGI Symbol;Acc:MGI:1919196]	-
ENSMUSG00000002265	3342	4369	3308	8615	9682	8274	14.1559918053584	19.2107607879938	13.3688537624137	39.4379033973771	39.1417568307197	36.2055343630243	3605.43998827341	8855.15697582288	-1.29641432709327	5.95764760151754e-11	1.31512755655468e-09	Peg3	7	6703892	6730431	-	13324	protein_coding	paternally expressed 3 [Source:MGI Symbol;Acc:MGI:104748]	zf-C2H2
ENSMUSG00000030465	5148	2505	3603	7624	9324	9338	16.4780358006378	8.32344849617679	11.0033766882167	26.3739070680291	28.4846277279268	30.8778008299312	3655.26892718465	8752.70437930192	-1.25973552837208	2.74601023654227e-06	2.67102785656728e-05	Psd3	8	67689082	68212027	-	17632	protein_coding	pleckstrin and Sec7 domain containing 3 [Source:MGI Symbol;Acc:MGI:1918215]	-
ENSMUSG00000021794	5088	5314	7288	6041	6984	6791	68.2077129868516	73.9497308663155	93.2158070467304	87.5225376061873	89.3577027331215	94.0471639730355	5737.39785996059	6604.05676415373	-0.202920643299623	0.263557580109517	0.443892638455683	Glud1	14	34310727	34345265	+	4210	protein_coding	glutamate dehydrogenase 1 [Source:MGI Symbol;Acc:MGI:95753]	-
ENSMUSG00000048142	3561	4296	3596	7335	7813	10870	30.1310746051918	37.7342378228966	29.0306757449262	67.0760446833501	63.0960033175171	95.0162266256541	3742.03112575497	8696.55750146093	-1.21664932449111	9.81549549132333e-08	1.27727357945125e-06	Nat8l	5	33995984	34005916	+	6670	protein_coding	N-acetyltransferase 8-like [Source:MGI Symbol;Acc:MGI:2447776]	-
ENSMUSG00000024012	5470	4663	5455	7089	7845	6937	107.26672414431	94.9230686138271	102.062748894202	150.240613329761	146.829060046165	140.531918138025	5069.91607213301	7291.97964940158	-0.524326367563265	0.000162361177102471	0.00103180721797042	Mtch1	17	29332072	29347904	-	2878	protein_coding	mitochondrial carrier 1 [Source:MGI Symbol;Acc:MGI:1929261]	-
ENSMUSG00000003814	4680	7671	8707	5569	5895	4852	91.7110881429439	156.047436465774	162.794359188919	117.94455366457	110.255733270565	98.2250760148275	6846.00733836615	5443.17314133341	0.330824947132242	0.193152761957244	0.357499344705472	Calr	8	84841850	84846934	-	2880	protein_coding	calreticulin [Source:MGI Symbol;Acc:MGI:88252]	-
ENSMUSG00000025190	5176	5050	4227	6974	7480	8432	115.053556452359	116.526800140118	89.6463976990393	167.537643764587	158.689706626353	193.625238688352	4722.263055725	7642.20490054296	-0.694541339938265	0.000197246225137709	0.00121836557866856	Got1	19	43499752	43524605	-	2539	protein_coding	glutamic-oxaloacetic transaminase 1, soluble [Source:MGI Symbol;Acc:MGI:95791]	-
ENSMUSG00000024743	7617	2389	2134	7243	9537	8392	59.0988649465792	19.2415474709247	15.7973563255837	60.7349040310876	70.6233551737003	67.2645510067287	3964.72402662888	8365.23574327834	-1.07719730148244	0.0141808272192145	0.0474744588124639	Syt7	19	10389090	10453181	+	7274	protein_coding	synaptotagmin VII [Source:MGI Symbol;Acc:MGI:1859545]	-
ENSMUSG00000033065	6724	4230	4321	6401	7437	8134	113.618674651894	74.1978026739111	69.6628271092815	116.894619458869	119.939207508626	141.98804201473	4979.25719487718	7325.83739436855	-0.557070795981003	0.0201924737730045	0.0635195906295312	Pfkm	15	98092589	98132451	+	3340	protein_coding	phosphofructokinase, muscle [Source:MGI Symbol;Acc:MGI:97548]	-
ENSMUSG00000059213	13757	1338	2191	4993	7603	7341	205.345665913776	20.732256800082	31.2031900336587	80.5467552184724	108.314892589889	113.1990066569	5632.35925758191	6612.66622085179	-0.231500063962414	NA	1	Ddn	15	98803777	98809490	-	3781	protein_coding	dendrin [Source:MGI Symbol;Acc:MGI:108101]	-
ENSMUSG00000063358	8319	4237	4605	5883	7090	7082	66.034364795945	34.9129066165281	34.87573183526	50.4687337787102	53.7138763045827	58.0738195570775	5591.37596658311	6679.55117632029	-0.256554192012101	0.365019536847696	0.552090753616132	Mapk1	16	16983382	17047453	+	7110	protein_coding	mitogen-activated protein kinase 1 [Source:MGI Symbol;Acc:MGI:1346858]	-
ENSMUSG00000030310	5728	4473	5973	6485	7049	7505	38.0950425412196	30.8811179571457	37.9011845236768	46.612255045458	44.7439523064926	51.5634228019732	5251.27122318649	7022.15928830356	-0.419200600772618	0.0126857475632815	0.0433967873121925	Slc6a1	6	114282635	114317532	+	8486	protein_coding	solute carrier family 6 (neurotransmitter transporter, GABA), member 1 [Source:MGI Symbol;Acc:MGI:95627]	-
ENSMUSG00000030428	4581	4212	5903	6709	8286	7481	40.5299595820735	38.6841362167898	49.8291497708318	64.1502496489701	69.968439352304	68.3755954998394	4766.10543108957	7478.95873871295	-0.649990000376991	0.00013264472877612	0.000866216435434982	Ttyh1	7	4119408	4136708	+	6379	protein_coding	tweety family member 1 [Source:MGI Symbol;Acc:MGI:1889007]	-
ENSMUSG00000029126	8515	3696	3252	6837	7249	7591	149.476236973258	67.3516328087143	54.4669247734285	129.711285596781	121.452646517666	137.6613687285	5050.07936824381	7237.87801699663	-0.519266578381533	0.146241426482519	0.291851539982283	Nsg1	5	38137192	38159907	-	3215	protein_coding	neuron specific gene family member 1 [Source:MGI Symbol;Acc:MGI:109149]	-
ENSMUSG00000025261	4746	5174	6514	6140	7507	6963	11.3945979908155	12.8951488788088	14.9215467096841	15.9317808900096	17.202004969894	17.2700365616899	5336.83950878619	6860.1947637696	-0.362248653492136	0.0328189869155482	0.0935014122341859	Huwe1	X	151800807	151935417	+	23507	protein_coding	HECT, UBA and WWE domain containing 1 [Source:MGI Symbol;Acc:MGI:1926884]	-
ENSMUSG00000025290	7612	9214	7618	4470	3598	4466	68.6705491780532	86.2876440439201	65.570353363629	43.5816776549915	30.9794910921295	41.621339003717	7987.98647384849	4208.36356462924	0.924625443660268	1.44356647458467e-05	0.000119653124675497	Rps24	14	24487125	24496959	+	6256	protein_coding	ribosomal protein S24 [Source:MGI Symbol;Acc:MGI:98147]	-
ENSMUSG00000030122	7379	4983	5614	5686	6485	6735	257.228534007424	180.318871997058	186.719147300024	214.216622542865	215.761022667913	242.540808225438	5851.84320930849	6304.15408937617	-0.107408801478621	0.594684466409273	0.750738918066276	Ptms	6	124913681	124920103	-	1619	protein_coding	parathymosin [Source:MGI Symbol;Acc:MGI:1916452]	-
ENSMUSG00000022840	9795	2747	2335	5194	9284	7391	76.9496409422764	22.4021385709075	17.5018459578775	44.0990041964246	69.6111275393271	59.9833818803195	4860.53730182739	7224.79767840368	-0.571858350058598	0.239110482336436	0.415112303636382	Adcy5	16	35154877	35305738	+	7184	protein_coding	adenylate cyclase 5 [Source:MGI Symbol;Acc:MGI:99673]	-
ENSMUSG00000043733	8825	5282	5946	5375	5747	5568	66.4791451691223	41.3045382698778	42.7356616253533	43.759652139814	41.3193317072866	43.3306822402707	6529.28843447274	5570.20592469571	0.229202949071932	0.321426371311488	0.508429833049478	Ptpn11	5	121130533	121191397	-	7492	protein_coding	protein tyrosine phosphatase, non-receptor type 11 [Source:MGI Symbol;Acc:MGI:99511]	-
ENSMUSG00000058756	6880	3829	4724	6329	7582	7379	84.1548846551904	48.6188765973983	55.1309650334488	83.6663198653029	88.5148321538413	93.2425171924968	5019.85369357643	7090.76356188316	-0.498293447458781	0.0399651597021604	0.108922445237387	Thra	11	98740638	98769006	+	4614	protein_coding	thyroid hormone receptor alpha [Source:MGI Symbol;Acc:MGI:98742]	THR-like
ENSMUSG00000001924	5100	5908	6658	5660	6888	6438	59.7285168680401	71.8258383643713	74.3960984330093	71.6395197801807	76.9920835134614	77.8911498737549	5746.39459306	6320.39940111455	-0.137365541988978	0.396012730688433	0.583456763850863	Uba1	X	20658326	20683179	+	4819	protein_coding	ubiquitin-like modifier activating enzyme 1 [Source:MGI Symbol;Acc:MGI:98890]	-
ENSMUSG00000024524	6617	2947	3148	6696	8839	8325	64.823390195811	29.9694935647112	29.4238937941391	70.8942040396938	82.6447212014258	84.2520420997368	4143.37173712664	7931.74958181917	-0.936845170784235	0.0038103318694115	0.0158840879612923	Gnal	18	67088336	67226792	+	5761	protein_coding	guanine nucleotide binding protein, alpha stimulating, olfactory type [Source:MGI Symbol;Acc:MGI:95774]	-
ENSMUSG00000031778	5357	3367	2193	7028	9013	9613	76.9303267460168	50.1935265102783	30.0475714909779	109.076793732537	123.534050334919	142.613441769714	3576.36557580198	8538.0610453251	-1.25544914700528	0.000123903657082843	0.000818163578170711	Cx3cl1	8	94772009	94782427	+	3930	protein_coding	chemokine (C-X3-C motif) ligand 1 [Source:MGI Symbol;Acc:MGI:1097153]	-
ENSMUSG00000032562	7489	6645	10907	3612	4110	3785	111.844702766708	103.018503518298	155.414564956763	58.2993900224289	58.5834292756662	58.3959947781908	8101.77724806396	3835.14760604862	1.07898912843714	1.83769579247271e-07	2.26558188267926e-06	Gnai2	9	107614125	107635367	-	3779	protein_coding	guanine nucleotide binding protein (G protein), alpha inhibiting 2 [Source:MGI Symbol;Acc:MGI:95772]	-
ENSMUSG00000013033	5688	3451	3437	6599	8886	8468	37.384072120258	23.5451054544326	21.5526841804393	46.8737637255663	55.7409936499992	57.4954471102633	4100.86699218874	7960.42473723247	-0.956939716460211	0.000160567427124782	0.00102223769653679	Adgrl1	8	83900105	83941954	+	8587	protein_coding	adhesion G protein-coupled receptor L1 [Source:MGI Symbol;Acc:MGI:1929461]	-
ENSMUSG00000089715	5030	4199	3793	6725	8532	8242	26.758515533778	23.188281755704	19.251815419285	38.6643755392722	43.3197815198857	45.2952050379405	4250.57420920509	7818.22572326597	-0.879231125380081	3.18568734639907e-06	3.05682485824293e-05	Cbx6	15	79823896	79834688	-	10609	protein_coding	chromobox 6 [Source:MGI Symbol;Acc:MGI:3512628]	-
ENSMUSG00000016559	10972	6119	8625	3424	3902	3468	208.075694603883	120.460502319259	156.059234654108	70.1768693772824	70.6259330578253	67.9422978790433	8350.0294652179	3596.87199829734	1.21504730321745	1.61653885133002e-07	2.01849417415195e-06	H3f3b	11	116021912	116027962	-	2976	protein_coding	H3 histone, family 3B [Source:MGI Symbol;Acc:MGI:1101768]	-
ENSMUSG00000035530	8548	6999	7398	4326	4545	4671	229.946874369989	195.446389993747	189.876902760777	125.769169276167	116.691242454616	129.807101509539	7473.89697843729	4522.06069957906	0.724905104948494	4.88845780498115e-06	4.52166427102512e-05	Eif1	11	100319885	100322096	+	2098	protein_coding	eukaryotic translation initiation factor 1 [Source:MGI Symbol;Acc:MGI:105125]	-
ENSMUSG00000023004	3913	5587	5479	6710	7232	7564	117.781493465711	174.571982048319	157.34875979993	218.280233258595	207.7624249682	235.203790924026	4882.04843658212	7178.61051106061	-0.55622226270348	0.00575435604971577	0.0224998701488703	Tuba1b	15	98931425	98934565	-	1875	protein_coding	tubulin, alpha 1B [Source:MGI Symbol;Acc:MGI:107804]	-
ENSMUSG00000026728	8951	10599	14408	837	870	737	106.509148700756	130.920878557686	163.573848235713	10.7637968973402	9.88043324353452	9.05958767656872	11012.2854454055	815.720098018796	3.75498442247924	4.35787724419779e-69	5.15730561421674e-66	Vim	2	13573927	13582826	+	4743	protein_coding	vimentin [Source:MGI Symbol;Acc:MGI:98932]	-
ENSMUSG00000022841	4836	4793	6239	6116	7185	7213	66.2456792022818	68.1565119604321	81.5419448279377	90.5447808260723	93.9375905787008	102.073447997096	5151.2709850559	6835.68771762187	-0.408124017555875	0.0127001435957488	0.0434390589076173	Ap2m1	16	20535478	20544909	+	4120	protein_coding	adaptor-related protein complex 2, mu 1 subunit [Source:MGI Symbol;Acc:MGI:1298405]	-
ENSMUSG00000054459	2840	3240	3480	8013	8957	9820	81.9441530048641	97.0450310393668	95.8018044818217	249.873070407733	246.662758495623	292.70942493102	3112.0538436087	8938.33432791895	-1.5221335693513	4.95041645430147e-20	3.35840036017611e-18	Vsnl1	12	11325242	11436613	-	1956	protein_coding	visinin-like 1 [Source:MGI Symbol;Acc:MGI:1349453]	-
ENSMUSG00000028849	7355	6411	6281	4864	5705	5688	113.663333607103	102.847123971564	92.6107327434211	81.2373893617438	84.1462449348021	90.8077443495222	6536.35018467276	5417.15229350662	0.270926573204795	0.0871997697836425	0.198377466719417	Map7d1	4	126232167	126256343	-	3652	protein_coding	MAP7 domain containing 1 [Source:MGI Symbol;Acc:MGI:2384297]	-
ENSMUSG00000006333	8248	6963	8788	4308	4046	3937	184.574648936254	161.751552021792	187.632585002541	104.189456723976	86.4153028797364	91.0152993229803	7797.01885993295	4112.29662011579	0.923066107857089	1.33917866469902e-08	2.06121271065162e-07	Rps9	7	3703993	3706897	+	2522	protein_coding	ribosomal protein S9 [Source:MGI Symbol;Acc:MGI:1924096]	-
ENSMUSG00000040722	4781	3594	4575	6797	8379	8160	72.7888132491817	56.8005616736544	66.4556343983019	111.837601626721	121.752942134933	128.339883836959	4207.79082768126	7768.25453900495	-0.884508981610034	1.89875614028448e-07	2.33125667437118e-06	Scamp5	9	57441327	57468060	-	3707	protein_coding	secretory carrier membrane protein 5 [Source:MGI Symbol;Acc:MGI:1928948]	-
ENSMUSG00000011752	4740	4334	5150	6569	7662	7767	146.102779581583	138.674850451104	151.45449965586	218.828598382791	225.40506131643	247.319881644986	4624.68076327343	7331.45071572689	-0.664722351043685	2.89630700467194e-06	2.80696687049689e-05	Pgam1	19	41911871	41918664	+	1831	protein_coding	phosphoglycerate mutase 1 [Source:MGI Symbol;Acc:MGI:97552]	-
ENSMUSG00000055302	6403	6773	6667	5426	5614	5222	219.277855630795	240.780333563534	217.839455909545	200.824060154623	183.495349167998	184.745440676845	6468.40342117459	5429.93628786352	0.252485597589901	0.0736623612426348	0.174661133035464	Mrfap1	5	36794867	36796772	-	1648	protein_coding	Morf4 family associated protein 1 [Source:MGI Symbol;Acc:MGI:1914818]	-
ENSMUSG00000001211	6315	4074	5747	6000	7033	6900	45.7513989629853	30.6394320363543	39.7252862503633	46.9793446097004	48.6309798370198	51.6423149768885	5237.27921970844	6641.65498095364	-0.342700157125919	0.086314681226508	0.196860314720243	Agpat3	10	78269178	78352489	-	7790	protein_coding	1-acylglycerol-3-phosphate O-acyltransferase 3 [Source:MGI Symbol;Acc:MGI:1336186]	-
ENSMUSG00000067889	4087	3326	3765	7092	8753	9013	27.9554528394851	23.6163513457943	24.5709353522338	52.4270354757372	57.1426269240592	63.6878888684088	3637.56574010628	8277.02991166258	-1.1861425978865	6.80094465645588e-13	2.0010182744727e-11	Sptbn2	19	4711208	4752353	+	8251	protein_coding	spectrin beta, non-erythrocytic 2 [Source:MGI Symbol;Acc:MGI:1313261]	-
ENSMUSG00000018411	3666	4017	3903	7314	8918	8187	27.4731396694305	31.2497341943066	27.9067459976857	59.2373292002604	63.785898971925	63.3820398171803	3777.4160546673	8128.05427409186	-1.10556641120662	1.35429321375241e-14	5.05239125032466e-13	Mapt	11	104231390	104332090	+	7531	protein_coding	microtubule-associated protein tau [Source:MGI Symbol;Acc:MGI:97180]	-
ENSMUSG00000001833	5007	4922	5242	6519	6592	7703	24.2956776429949	24.7925785090449	24.2685180306715	34.186692561658	30.5288189420428	38.6132992933641	4940.06935922579	6958.4779024283	-0.494213174434363	0.00186858686840653	0.00862132065644268	Sept7	9	25252439	25308571	+	11631	protein_coding	septin 7 [Source:MGI Symbol;Acc:MGI:1335094]	-
ENSMUSG00000030683	4422	7192	5221	6013	6689	6408	59.2795807444689	100.084016633523	66.7782284016163	87.1168711514657	85.5832865953393	88.743075650009	5512.37501421649	6372.87305187453	-0.209305863443223	0.371845134248704	0.558606844130175	Sez6l2	7	126950563	126970606	+	4210	protein_coding	seizure related 6 homolog like 2 [Source:MGI Symbol;Acc:MGI:2385295]	-
ENSMUSG00000068747	4948	2872	3221	7227	8394	9247	36.8943332931928	22.2301848429731	22.9147706818919	58.2388392570713	59.736575167169	71.2289301813869	3595.30846825404	8291.7342677078	-1.20555890923688	1.27079571233185e-06	1.32828705908209e-05	Sort1	3	108284082	108361511	+	7569	protein_coding	sortilin 1 [Source:MGI Symbol;Acc:MGI:1338015]	-
ENSMUSG00000030275	4771	4573	5166	6374	7538	7434	19.0278958934127	18.932641611956	19.6576033077603	27.473759315054	28.6931918674239	30.6287656498132	4720.87104158138	7111.49961356431	-0.591097424958631	1.23696627277336e-05	0.000104067359962947	Etnk1	6	143167221	143232307	+	14151	protein_coding	ethanolamine kinase 1 [Source:MGI Symbol;Acc:MGI:1922570]	-
ENSMUSG00000064373	5599	5584	5663	6448	6360	6168	111.18722081142	115.111438074105	107.296556409074	138.386624524847	120.543251635636	126.536075455962	5489.33394646272	6342.87074994496	-0.20847879206844	0.142848247756141	0.286908671855678	Selenop	15	3268547	3280508	+	2842	protein_coding	selenoprotein P [Source:MGI Symbol;Acc:MGI:894288]	-
ENSMUSG00000042388	7613	3012	2258	5962	8512	8425	95.0363621434647	39.0317123046879	26.8938344024837	80.4360296935057	101.416114624271	108.649935203172	4213.40674618327	7604.30483444153	-0.851847371629137	0.0392700969285137	0.107505294691154	Dlgap3	4	127169204	127237022	+	4521	protein_coding	DLG associated protein 3 [Source:MGI Symbol;Acc:MGI:3039563]	-
ENSMUSG00000020496	5736	4790	5306	6177	7357	6412	166.098528346032	143.986182628521	146.594846263564	193.312048639096	203.328743646101	191.811986755883	5153.46316206222	6640.47617489508	-0.365759206541778	0.0114250580977454	0.0398073797640999	Rnf187	11	58932288	58938916	-	1949	protein_coding	ring finger protein 187 [Source:MGI Symbol;Acc:MGI:1914224]	-
ENSMUSG00000057230	3977	3963	4453	6813	7978	8503	10.4625136895177	10.8226392674889	11.1770696748917	19.3706198114768	20.031610149396	23.1088437149473	4032.19985980462	7764.62983973869	-0.94534062536533	4.0316548234074e-10	8.00394324773761e-09	Aak1	6	86849517	87003223	+	21453	protein_coding	AP2 associated kinase 1 [Source:MGI Symbol;Acc:MGI:1098687]	-
ENSMUSG00000027805	5314	4266	5098	6555	6950	7455	84.696234856143	70.5816924424697	77.5241833862218	112.911955874527	105.722819832986	122.748385947209	4772.96891334928	6999.12562358494	-0.55225009856998	0.00050331436407225	0.00277187243626346	Pfn2	3	57841895	57848079	-	3541	protein_coding	profilin 2 [Source:MGI Symbol;Acc:MGI:97550]	-
ENSMUSG00000063524	5124	5357	5712	5792	7092	6463	53.7620793850094	58.3468273039156	57.1807635527863	65.6780379066558	71.019407198066	70.0529906805845	5272.3929281975	6439.07885212253	-0.288426838932464	0.0332794183731295	0.0946612592047543	Eno1	4	150236721	150248879	+	5379	protein_coding	enolase 1, alpha non-neuron [Source:MGI Symbol;Acc:MGI:95393]	-
ENSMUSG00000055065	5411	5132	6317	5515	6730	6370	39.956013884316	39.3386934473699	44.5051545126267	44.0123763840608	47.4308671750707	48.5925445937583	5478.47627380896	6196.95960440192	-0.177775465604979	0.219521248726799	0.390750852149878	Ddx17	15	79527736	79546741	-	7643	protein_coding	DEAD (Asp-Glu-Ala-Asp) box polypeptide 17 [Source:MGI Symbol;Acc:MGI:1914290]	-
ENSMUSG00000037236	4748	6020	4848	6292	6734	6763	27.1522636696227	35.737196968318	26.451649415915	38.8873837716451	36.7544411191299	39.9540038931737	5105.05304116661	6605.27764792648	-0.371729508812435	0.0440251036890343	0.117286488092022	Matr3	18	35562146	35593835	+	9869	protein_coding	matrin 3 [Source:MGI Symbol;Acc:MGI:1298379]	-
ENSMUSG00000032238	1568	3151	1684	8649	8978	11363	6.77026588316524	14.1233178133165	6.9373973222702	40.3599150589503	36.9982043410593	50.6848611584199	2106.26540838171	9690.36989945118	-2.20195635429796	3.93867590701073e-12	1.04225682200177e-10	Rora	9	68653786	69388246	+	13071	protein_coding	RAR-related orphan receptor alpha [Source:MGI Symbol;Acc:MGI:104661]	THR-like
ENSMUSG00000053907	6656	8460	12339	2419	2787	2676	83.7379886387646	110.486250972297	148.109866616981	32.8904458173072	33.464748057577	34.7793057854974	8891.70824492122	2626.84450107687	1.75914619738436	1.4028502751649e-13	4.53467626123864e-12	Mat2a	6	72432799	72439558	-	4486	protein_coding	methionine adenosyltransferase II, alpha [Source:MGI Symbol;Acc:MGI:2443731]	-
ENSMUSG00000013076	3396	3888	5247	6739	7495	8485	19.0443228160351	22.6335549339827	28.0739635652264	40.8430333846709	40.1153761993656	49.1558587603054	4064.45266677981	7581.78243020354	-0.899431157214983	1.64443376111585e-05	0.000134316441638381	Amotl1	9	14541966	14645056	-	10064	protein_coding	angiomotin-like 1 [Source:MGI Symbol;Acc:MGI:1922973]	-
ENSMUSG00000008153	2909	3869	3584	7626	8426	8749	33.0468915406693	45.6261985521289	38.84630446155	93.6285666508975	91.358661458399	102.676462723123	3380.39069871704	8274.5122074197	-1.29151633466555	2.06665614322383e-12	5.68784356110516e-11	Clstn3	6	124430759	124464794	-	4968	protein_coding	calsyntenin 3 [Source:MGI Symbol;Acc:MGI:2178323]	-
ENSMUSG00000043716	6745	8209	7703	4349	4060	4025	141.671590168997	178.986276237788	154.367377908353	98.7222175922407	81.3894713109018	87.335796913836	7390.26687798201	4160.84896473741	0.828791756464807	2.25622441781714e-06	2.22715906155425e-05	Rpl7	1	16101295	16104662	-	2687	protein_coding	ribosomal protein L7 [Source:MGI Symbol;Acc:MGI:98073]	-
ENSMUSG00000024576	6700	5863	6939	4782	5575	5229	36.0057009248186	32.7073248017523	35.5785438477386	27.7735067914801	28.5945138991609	29.0295762913376	6341.57280923366	5192.70235557192	0.288363491289827	0.0322650786425104	0.0922564705023835	Csnk1a1	18	61555274	61590061	+	10502	protein_coding	casein kinase 1, alpha 1 [Source:MGI Symbol;Acc:MGI:1934950]	-
ENSMUSG00000037503	5784	4509	5266	5617	6946	6851	62.5474298134081	50.6162634589501	54.3321453385888	65.646305290293	71.6897956395815	76.5351151248616	5061.35831524675	6462.72090547225	-0.352621884493119	0.0330137952711615	0.0939935668091798	Fam168b	1	34813219	34843065	-	5219	protein_coding	family with sequence similarity 168, member B [Source:MGI Symbol;Acc:MGI:2448487]	-
ENSMUSG00000027438	4362	3850	4621	6310	8560	7270	34.9143071014059	31.9894783659553	35.2897473956793	54.5848103426314	65.3932482263315	60.1142959839311	4172.0537342827	7352.27522993191	-0.817449854540083	9.64317366581449e-08	1.25638462036196e-06	Napb	2	148693985	148732467	-	7051	protein_coding	N-ethylmaleimide sensitive fusion protein attachment protein beta [Source:MGI Symbol;Acc:MGI:104562]	-
ENSMUSG00000025132	6575	7164	9375	3631	4099	4075	164.338871578621	185.87833905072	223.56851115388	98.0833910661526	97.7831088894003	105.219866061096	7501.52291207279	3936.32359161412	0.93036350573478	1.91918601712648e-07	2.35498274981729e-06	Arhgdia	11	120578104	120581624	-	2258	protein_coding	Rho GDP dissociation inhibitor (GDI) alpha [Source:MGI Symbol;Acc:MGI:2178103]	-
ENSMUSG00000010277	4085	5413	6072	5725	6949	6666	26.2045426452813	36.0455131812883	37.163028729343	39.6903285986828	42.5449692694018	44.174884312376	5064.11165217644	6439.34628317238	-0.346607075156263	0.076084674106823	0.179069244041934	2610507B11Rik	11	78261752	78290623	+	8798	protein_coding	RIKEN cDNA 2610507B11 gene [Source:MGI Symbol;Acc:MGI:1919753]	-
ENSMUSG00000060036	6678	6693	7153	4819	4667	4877	118.705588684401	123.502070595132	121.31312529539	92.577693776462	79.1778913484844	89.5577337171472	6682.65040602641	4803.75711749796	0.47631994212148	0.000981379197658605	0.00493803988716098	Rpl3	15	80077791	80091868	-	3175	protein_coding	ribosomal protein L3 [Source:MGI Symbol;Acc:MGI:1351605]	-
ENSMUSG00000037259	3689	3753	2890	7468	9403	7672	25.1995012687798	26.6127967593674	18.8354477237922	55.1330831476931	61.3043237006728	54.1399029170735	3379.55302576951	8159.85078093718	-1.27179915796401	5.64234912386576e-11	1.25462756823161e-09	Dzank1	2	144470557	144527414	-	8262	protein_coding	double zinc ribbon and ankyrin repeat domains 1 [Source:MGI Symbol;Acc:MGI:2139080]	-
ENSMUSG00000027624	7354	4404	5253	5292	6031	6541	35.9967091708965	22.3776845015167	24.5324763787752	27.9952074030735	28.1753864467109	33.0756898555151	5534.71920491567	5957.92749245144	-0.106293401928447	0.646210255351821	0.787368921781416	Epb41l1	2	156420909	156543214	+	11530	protein_coding	erythrocyte membrane protein band 4.1 like 1 [Source:MGI Symbol;Acc:MGI:103010]	-
ENSMUSG00000021282	6689	7089	6445	4508	5210	4928	55.3535275062623	60.8972589775202	50.8864135257915	40.3174163746121	41.1493717419993	42.1289265741334	6599.83780309772	4880.49141705217	0.435364267866527	0.00326680240316023	0.0139653672069274	Eif5	12	111538016	111546752	+	6820	protein_coding	eukaryotic translation initiation factor 5 [Source:MGI Symbol;Acc:MGI:95309]	-
ENSMUSG00000034730	5045	3281	2715	6920	8173	8677	39.4250422581558	26.616190105822	20.243035917268	58.4442475308363	60.9584443138129	70.0496843251549	3607.98621957235	7921.97205935466	-1.13469441273814	2.13167064880957e-05	0.000169120477321942	Adgrb1	15	74516195	74589465	+	7222	protein_coding	adhesion G protein-coupled receptor B1 [Source:MGI Symbol;Acc:MGI:1933736]	-
ENSMUSG00000041351	8100	2559	2434	6397	7982	7310	71.1066263644635	23.3197560890453	20.3863954354069	60.6912505204982	66.87721171576	66.2930530392722	4273.75297475276	7216.23710211494	-0.755752471967307	0.0772955163583493	0.180959346023251	Rap1gap	4	137664726	137729861	+	6429	protein_coding	Rap1 GTPase-activating protein [Source:MGI Symbol;Acc:MGI:109338]	-
ENSMUSG00000008682	7020	6906	8281	4460	4218	3896	192.981929263282	197.076467049724	217.198654777661	132.507075946799	110.669382389039	110.643031885341	7218.33911438961	4205.77918545338	0.779373259165085	1.27189396138316e-06	1.32878298996489e-05	Rpl10	X	74270812	74273135	+	2053	protein_coding	ribosomal protein L10 [Source:MGI Symbol;Acc:MGI:105943]	-
ENSMUSG00000029608	4754	3310	4416	6631	7993	7630	57.8366707720902	41.802356507764	51.258747263048	87.1862134688846	92.8101128435219	95.8946182461177	4053.05943936232	7410.33060603286	-0.870499908082229	1.82679370729913e-06	1.84079278868903e-05	Rph3a	5	120940499	121010092	-	4639	protein_coding	rabphilin 3A [Source:MGI Symbol;Acc:MGI:102788]	-
ENSMUSG00000026204	9430	3028	3664	5638	6649	6209	125.254530287736	41.7509424438988	46.433565134423	80.9340925254937	84.2906614991995	85.1979211291588	5250.93147996296	6160.78633697313	-0.230543754923893	0.555940898464509	0.722241345840565	Ptprn	1	75247027	75264502	-	4249	protein_coding	protein tyrosine phosphatase, receptor type, N [Source:MGI Symbol;Acc:MGI:102765]	-
ENSMUSG00000031865	4792	4886	4849	5842	7433	6803	41.5499991142193	43.9780870534306	40.1144838388086	54.7444935249881	61.5119821006578	60.9368876061629	4735.07484793714	6677.862745224	-0.496057839310151	0.000509460807158069	0.0028013769008986	Dctn1	6	83165920	83200117	+	6509	protein_coding	dynactin 1 [Source:MGI Symbol;Acc:MGI:107745]	-
ENSMUSG00000093904	7731	4573	4547	5503	6172	6070	88.9357988564206	54.6098270384812	49.9069128664067	68.4171737697426	67.7654355124262	72.1365248225085	5495.12711271901	5917.42103384438	-0.106822478803863	0.672900431845752	0.805876482778334	Tomm20	8	126930667	126945844	-	4906	protein_coding	translocase of outer mitochondrial membrane 20 [Source:MGI Symbol;Acc:MGI:1915202]	-
ENSMUSG00000030057	7916	6647	6422	4580	4411	4573	147.154144874743	128.268806879109	113.902125876049	92.0146274074338	78.2609563739287	87.8200142623176	6843.68342304956	4536.88875282957	0.59310244973755	0.000685520957092799	0.00361478919556869	Cnbp	6	87842615	87851106	-	3036	protein_coding	cellular nucleic acid binding protein [Source:MGI Symbol;Acc:MGI:88431]	-
ENSMUSG00000031824	6327	3736	3144	6297	7605	7395	53.890831426818	33.0333470067306	25.5502057445633	57.9662790050996	61.8240778260164	65.0700013777382	4315.0002087821	7092.03691218761	-0.716862255954476	0.011754352819225	0.040780329601813	6430548M08Rik	8	120114152	120165306	+	6626	protein_coding	RIKEN cDNA 6430548M08 gene [Source:MGI Symbol;Acc:MGI:2443793]	-
ENSMUSG00000049517	7549	8436	7431	3910	3391	3782	335.999516811979	389.77543153768	315.566798335744	188.083485742955	144.051702851825	173.898701885863	7645.19026972033	3715.13519741767	1.04120253688455	1.71976443626497e-08	2.59634457982398e-07	Rps23	13	90922958	90924950	+	1268	protein_coding	ribosomal protein S23 [Source:MGI Symbol;Acc:MGI:1913725]	-
ENSMUSG00000079477	6744	5251	6208	4832	5491	5856	145.82954988176	117.868743652615	128.077988059682	112.922264666042	113.323713283832	130.814121759748	5920.44584377383	5395.82175496193	0.133879832844191	0.423651387581827	0.609031033760837	Rab7	6	87999106	88045270	-	2610	protein_coding	RAB7, member RAS oncogene family [Source:MGI Symbol;Acc:MGI:105068]	-
ENSMUSG00000022456	4824	2794	3711	6592	8144	8182	41.1261249548279	24.7266656182223	30.185353119295	60.7368648289794	66.2658290541622	72.0602152171204	3681.09912239494	7629.99233239828	-1.0515314440019	5.04843296754162e-06	4.65548567422388e-05	Sept3	15	82274893	82294574	+	6620	protein_coding	septin 3 [Source:MGI Symbol;Acc:MGI:1345148]	-
ENSMUSG00000024127	3819	3294	3714	7133	7795	8390	56.2755004005467	50.3874017558446	52.2163392462539	113.596934340154	109.629442556792	127.71951362209	3523.23569299919	7782.42064143862	-1.14329499431761	3.14047753091018e-14	1.10393485748265e-12	Prepl	17	85063477	85090267	-	3830	protein_coding	prolyl endopeptidase-like [Source:MGI Symbol;Acc:MGI:2441932]	-
ENSMUSG00000018548	2770	3115	3154	7392	8496	9092	21.6706586898087	25.2975845758162	23.5422976815739	62.4998509059864	63.4378164504873	73.4813891934622	2945.14003961289	8329.49287039012	-1.49991478049904	5.27038665811314e-21	3.99536571498669e-19	Trim37	11	87127077	87220683	+	7214	protein_coding	tripartite motif-containing 37 [Source:MGI Symbol;Acc:MGI:2153072]	-
ENSMUSG00000029461	4766	4203	4470	6026	7067	7474	37.0906738588205	33.9546093387923	33.1904410500314	50.683254355457	52.4912791517129	60.08822389924	4376.73396454083	6855.20881293607	-0.647355404308965	2.81706756616047e-05	0.000217345792446035	Fam168a	7	100706635	100841656	+	7252	protein_coding	family with sequence similarity 168, member A [Source:MGI Symbol;Acc:MGI:2442372]	-
ENSMUSG00000028931	4148	3683	3437	8309	8843	5435	41.9690094179807	38.6830182322298	33.1790783537885	90.8580496677419	85.3947114426393	56.8087335597986	3676.3362877744	7527.05003242981	-1.03383700754523	8.75977281531592e-06	7.62569188851082e-05	Kcnab2	4	152390742	152477871	-	5578	protein_coding	potassium voltage-gated channel, shaker-related subfamily, beta member 2 [Source:MGI Symbol;Acc:MGI:109239]	-
ENSMUSG00000029614	6192	7143	7693	4373	4218	4220	111.293494910555	133.274832560054	131.925691792467	84.9460111619073	72.3580388677382	78.3568325527202	6844.84306457962	4284.42863685833	0.675971843168909	3.58526260327638e-05	0.000269774863917321	Rpl6	5	121204481	121209241	+	3140	protein_coding	ribosomal protein L6 [Source:MGI Symbol;Acc:MGI:108057]	-
ENSMUSG00000068267	10688	4555	6859	3781	3806	4090	123.455790178757	54.6175307914097	75.5910949238167	47.2004757245419	41.95900506038	48.8049547571631	7176.10486938694	3902.98045631106	0.878648032119194	0.00336306197164125	0.0142853617826538	Cenpb	2	131175182	131180067	-	4886	protein_coding	centromere protein B [Source:MGI Symbol;Acc:MGI:88376]	-
ENSMUSG00000027546	4199	4407	4380	6429	7392	6945	40.0509467232325	43.6353661714519	39.8598662484785	66.2727538899781	67.293055643146	68.4328693261098	4232.59440507736	6920.31501016214	-0.709331463185756	1.15571379135848e-07	1.48755378752376e-06	Atp9a	2	168634438	168742409	-	5917	protein_coding	ATPase, class II, type 9A [Source:MGI Symbol;Acc:MGI:1330826]	-
ENSMUSG00000007891	4454	6474	11357	4278	3959	3165	106.921751552838	161.33077105828	260.120327726291	110.989351078401	90.7074029669446	78.4901491542561	7192.31812606682	3813.96080680936	0.915205913719999	0.00486018455137353	0.0194938149714477	Ctsd	7	142375911	142388038	-	2351	protein_coding	cathepsin D [Source:MGI Symbol;Acc:MGI:88562]	-
ENSMUSG00000040035	2384	4518	4202	7002	8177	7347	14.0813418110713	27.7020991098107	23.6803791972126	44.6976382305247	46.0970535238079	44.8304829639722	3621.66104437419	7503.20422834538	-1.05087469438041	6.82036228462683e-05	0.000481722007251727	Disp2	2	118779719	118811293	+	9555	protein_coding	dispatched RND tramsporter family member 2 [Source:MGI Symbol;Acc:MGI:2388733]	-
ENSMUSG00000027002	6118	4167	4488	5069	6462	7319	69.5578549877308	49.1800392661159	48.6837889756938	62.2850302198829	70.1205059593052	85.9634908976646	4811.92935008233	6276.22605549475	-0.383293770298754	0.0912055750508763	0.204969439047804	Nckap1	2	80500512	80581380	-	4964	protein_coding	NCK-associated protein 1 [Source:MGI Symbol;Acc:MGI:1355333]	-
ENSMUSG00000026028	8691	4688	6136	4780	4634	4684	69.2013428590315	38.7490480512425	46.6149194291345	41.1336595126911	35.2161747954299	38.5289564749178	6343.24527479234	4714.54005564517	0.428134243188797	0.0850942386673908	0.194785887824281	Trak2	1	58900449	58973430	-	7088	protein_coding	trafficking protein, kinesin binding 2 [Source:MGI Symbol;Acc:MGI:1918077]	-
ENSMUSG00000022973	3607	3585	4169	6315	8242	7646	25.1787751244259	25.978033905041	27.7661181115341	47.6416168177265	54.9113911176796	55.1376609581265	3694.5280995354	7381.79168419399	-0.998588897701299	2.6766326494802e-11	6.23143483051663e-10	Synj1	16	90936092	91011308	-	8085	protein_coding	synaptojanin 1 [Source:MGI Symbol;Acc:MGI:1354961]	-
ENSMUSG00000026490	4147	4195	4236	6214	6994	7690	10.8747652142363	11.4194840334358	10.5983100431242	17.6109094049689	17.5046270082014	20.8323269005628	4098.79368856385	6971.75148372018	-0.766334135885359	6.60853521752267e-07	7.3378081610038e-06	Cdc42bpa	1	179960472	180165603	+	21522	protein_coding	CDC42 binding protein kinase alpha [Source:MGI Symbol;Acc:MGI:2441841]	-
ENSMUSG00000040724	1978	2797	2888	7214	8680	9893	9.37624377349458	13.7633366140287	13.0615466698885	36.9575710816957	39.2702537218799	48.4458075930164	2495.53540354294	8594.41373304686	-1.78405997723536	5.14890364732063e-16	2.31885719863053e-14	Kcna2	3	107101146	107115005	+	11906	protein_coding	potassium voltage-gated channel, shaker-related subfamily, member 2 [Source:MGI Symbol;Acc:MGI:96659]	-
ENSMUSG00000034825	1533	3242	3376	7760	8975	8549	21.5650123664595	47.3422865409598	45.311121278142	117.976078987796	120.498986229503	124.23628658389	2653.21741237678	8425.54180579787	-1.66702918213816	2.51338107575413e-08	3.70519333395948e-07	Nrip3	7	109758055	109782025	-	4012	protein_coding	nuclear receptor interacting protein 3 [Source:MGI Symbol;Acc:MGI:1925843]	-
ENSMUSG00000026667	3169	3934	5365	6399	7667	6845	22.0776115636238	28.4506941501258	35.6610716473192	48.1799826310891	50.9796314346893	49.2639112807845	4042.6685980181	6961.72943229453	-0.784105700839784	0.000280299181957414	0.0016601574590736	Uhmk1	1	170193420	170215397	-	8101	protein_coding	U2AF homology motif (UHM) kinase 1 [Source:MGI Symbol;Acc:MGI:1341908]	-
ENSMUSG00000070493	5439	6038	5733	5304	5531	5320	135.286058489873	155.903460945038	136.053820535202	142.581172122722	131.304322400652	136.700847026028	5612.87748693823	5394.04741356105	0.0573708206716957	0.69694165234015	0.822461419209455	Chchd2	5	129881156	129887470	-	2269	protein_coding	coiled-coil-helix-coiled-coil-helix domain containing 2 [Source:MGI Symbol;Acc:MGI:1261428]	-
ENSMUSG00000010803	1540	4689	3469	7064	7481	9087	11.8637582259294	37.498203526054	25.497680880959	58.8134881157425	55.0050546711326	72.3182124646176	3175.34142671398	7895.41239038846	-1.31412690303969	0.000380396383983199	0.00217127646613347	Gabra1	11	42130939	42182930	-	7326	protein_coding	gamma-aminobutyric acid (GABA) A receptor, subunit alpha 1 [Source:MGI Symbol;Acc:MGI:95613]	-
ENSMUSG00000075700	4530	5373	6337	5380	5797	5849	74.4069542916693	91.6137855594861	99.3101980101286	95.5041583460161	90.8782604689582	99.2481763145385	5278.57641300905	5682.42412451965	-0.106326545170561	0.543832511490668	0.712117049408299	Selenot	3	58576636	58593133	+	3436	protein_coding	selenoprotein T [Source:MGI Symbol;Acc:MGI:1916477]	-
ENSMUSG00000016319	5238	5747	6528	4986	5305	5420	179.599095127672	204.55425120712	213.556901336877	184.763254883019	173.606274568104	191.983331967809	5696.34517965168	5245.01609511193	0.119125027891111	0.434349310347131	0.618896923679906	Slc25a5	X	36795651	36798807	+	1646	protein_coding	solute carrier family 25 (mitochondrial carrier, adenine nucleotide translocator), member 5 [Source:MGI Symbol;Acc:MGI:1353496]	-
ENSMUSG00000035152	4643	3996	4461	5898	7371	6808	29.9302961646664	26.7403121506989	27.4371734442684	41.0905333983899	45.350295478692	45.3374892694874	4263.51794339052	6679.9909855353	-0.647822890424871	6.68637389269816e-06	5.98710116276823e-05	Ap2b1	11	83299024	83405035	+	8755	protein_coding	adaptor-related protein complex 2, beta 1 subunit [Source:MGI Symbol;Acc:MGI:1919020]	-
ENSMUSG00000035847	5703	3672	4570	5906	7194	6114	63.0981358924143	42.1739707524149	48.2418742616754	70.6205800226589	75.9669989711645	69.8818156217776	4533.97397527246	6393.33691846522	-0.495791864928964	0.0142943783682434	0.0478095223740494	Ids	X	70343069	70365084	-	5101	protein_coding	iduronate 2-sulfatase [Source:MGI Symbol;Acc:MGI:96417]	-
ENSMUSG00000039601	8357	4223	4767	5131	5214	5455	107.879451560361	56.5897886134976	58.7121919426677	71.5838450719955	64.2392902255406	72.7459250457337	5649.5515901783	5279.65814785657	0.0977021674349212	0.727418335528572	0.8437957625479	Rcan2	17	43801351	44039516	+	4372	protein_coding	regulator of calcineurin 2 [Source:MGI Symbol;Acc:MGI:1858219]	-
ENSMUSG00000026421	5316	4077	6750	5422	4568	6859	153.385604709105	122.114997391203	185.82246558974	169.076723792678	125.796079134533	204.449485295506	5224.56079673828	5654.90831630991	-0.114124285112056	0.652266526086232	0.791705047064453	Csrp1	1	135720061	135752232	+	1956	protein_coding	cysteine and glycine-rich protein 1 [Source:MGI Symbol;Acc:MGI:88549]	-
ENSMUSG00000026123	5577	4038	4725	5808	6561	6273	39.4080949676453	29.6196398591809	31.855279815384	44.3543362320346	44.2482616534723	45.7915845860332	4665.27771484627	6214.98263818857	-0.413776040539124	0.0173029773689715	0.0559653847424585	Plekhb2	1	34849976	34879580	+	7987	protein_coding	pleckstrin homology domain containing, family B (evectins) member 2 [Source:MGI Symbol;Acc:MGI:2385825]	-
ENSMUSG00000058672	4046	3959	3769	6130	8090	6694	141.830124271897	144.064431320983	126.056010233441	232.235046515905	270.665252753153	242.411880798157	3840.13723717338	6947.68084673938	-0.855453995597394	3.06871415169792e-08	4.44389863082726e-07	Tubb2a	13	34074274	34078007	-	1610	protein_coding	tubulin, beta 2A class IIA [Source:MGI Symbol;Acc:MGI:107861]	-
ENSMUSG00000047215	7079	6188	7175	4290	3693	4111	129.672742209353	117.667289705929	125.398835338507	84.9295367005323	64.5650467156853	77.7946708445503	6649.24208379441	4054.5846097556	0.713738213463831	3.37493429947241e-05	0.000255755426707084	Rpl9	5	65388364	65391444	-	3081	protein_coding	ribosomal protein L9 [Source:MGI Symbol;Acc:MGI:1298373]	-
ENSMUSG00000053963	6737	787	1155	6723	10512	6548	51.5552626498263	6.25186873911413	8.43302242934899	55.6024909014195	76.7773623091951	51.7655360013934	2828.51914379066	7863.18763775475	-1.47507363786358	0.111287020218449	0.238159142524955	Stum	1	180432387	180483504	-	7375	protein_coding	mechanosensory transduction mediator [Source:MGI Symbol;Acc:MGI:2138735]	-
ENSMUSG00000022619	4333	4022	3742	6251	7033	7023	42.9024717865993	41.3394176211659	35.3502283342221	66.8910178298041	66.4623391105937	71.8359570115469	3946.87323172471	6771.81929682107	-0.778873753055388	5.70076607236487e-07	6.39145888807981e-06	Mapk8ip2	15	89453913	89464468	+	5700	protein_coding	mitogen-activated protein kinase 8 interacting protein 2 [Source:MGI Symbol;Acc:MGI:1926555]	-
ENSMUSG00000020900	4392	3248	2882	6231	7700	7907	23.7018461611315	18.1955223054425	14.839136672868	36.3414519648293	39.6599304201424	44.0815818335923	3435.47651150064	7271.19518536326	-1.08172163327164	1.16624564406768e-06	1.23047868796085e-05	Myh10	11	68691559	68816632	+	10458	protein_coding	myosin, heavy polypeptide 10, non-muscle [Source:MGI Symbol;Acc:MGI:1930780]	-
ENSMUSG00000001847	6723	5288	6884	4082	4742	4631	84.3927793026295	68.9068326036279	82.4475690227453	55.3783305081572	56.8126578652052	60.0540840658876	6136.89335375368	4483.82727676219	0.452802060797123	0.00434416668838548	0.0177550726776645	Rac1	5	143503634	143528036	-	4496	protein_coding	Rac family small GTPase 1 [Source:MGI Symbol;Acc:MGI:97845]	-
ENSMUSG00000090877	18460	10875	2589	102	160	125	371.686750375969	227.302028443279	49.7361596613974	2.21957709834557	3.07472830007811	2.60004571751515	10528.3292197111	128.119519683114	6.36044998192256	6.45412376462259e-17	3.24258831212242e-15	Hspa1b	17	34956436	34959238	-	2803	protein_coding	heat shock protein 1B [Source:MGI Symbol;Acc:MGI:99517]	-
ENSMUSG00000030102	4364	1704	1890	6315	9623	8283	13.4447106587379	5.44960432929305	5.55550237208303	21.0263918320497	28.2955788866476	26.3620978590241	2593.30231351727	8027.53113645712	-1.63018143078887	5.77356999801869e-06	5.2559225682818e-05	Itpr1	6	108213096	108551109	+	18319	protein_coding	inositol 1,4,5-trisphosphate receptor 1 [Source:MGI Symbol;Acc:MGI:96623]	-
ENSMUSG00000048895	5844	1941	2318	6385	8032	7529	79.2458653912489	27.3225105943795	29.9898747241749	93.5733088436481	103.951673219839	105.470083638062	3290.75679175208	7301.52198891021	-1.14978260782925	0.00285148681802558	0.0124370131444678	Cdk5r1	11	80477023	80481184	+	4162	protein_coding	cyclin-dependent kinase 5, regulatory subunit 1 (p35) [Source:MGI Symbol;Acc:MGI:101764]	-
ENSMUSG00000028528	2464	3260	3015	6878	8268	8139	23.5339699477161	32.322188120882	27.4749317543483	70.9972198351892	75.3696221853141	80.3065793628441	2850.99737326021	7755.15273261042	-1.44374146043758	2.74308474777859e-15	1.12371521725345e-13	Dnajc6	4	101496648	101642799	+	5909	protein_coding	DnaJ heat shock protein family (Hsp40) member C6 [Source:MGI Symbol;Acc:MGI:1919935]	-
ENSMUSG00000046364	6578	6590	6851	4012	3888	4092	133.830744341253	139.179765803568	132.987495323955	88.216054264142	75.4969939547189	86.0049083611528	6520.87871021783	4010.8091288319	0.701241915917486	1.48406564824279e-06	1.5264879980139e-05	Rpl27a	7	109519147	109522367	+	2774	protein_coding	ribosomal protein L27A [Source:MGI Symbol;Acc:MGI:1347076]	-
ENSMUSG00000028692	4965	5197	5914	5334	5311	5257	101.895508280776	110.717728335069	115.800896662063	118.307827279638	104.028771024561	111.454947678682	5229.14034522322	5314.7616473512	-0.0233726210380985	0.874175696458959	0.931986634412506	Akr1a1	4	116636510	116651680	-	2750	protein_coding	aldo-keto reductase family 1, member A1 (aldehyde reductase) [Source:MGI Symbol;Acc:MGI:1929955]	-
ENSMUSG00000031007	3382	3659	3847	6657	7067	7267	72.9075395426776	81.8822769394308	79.1253856855399	155.096528020765	145.40365027052	161.837658788079	3545.71525039012	7008.17349438356	-0.982951216278863	7.04315895269089e-12	1.79896129508659e-10	Atp6ap2	X	12587801	12617049	+	2618	protein_coding	ATPase, H+ transporting, lysosomal accessory protein 2 [Source:MGI Symbol;Acc:MGI:1917745]	-
ENSMUSG00000024740	5071	5479	6283	4667	5321	5046	68.8796709022113	77.2551456839547	81.4252925201573	68.5109411984014	68.9814137861881	70.8060369207215	5474.48067417243	5011.09586133141	0.127610101493249	0.381692741497661	0.568917375247498	Ddb1	19	10605625	10629813	+	4155	protein_coding	damage specific DNA binding protein 1 [Source:MGI Symbol;Acc:MGI:1202384]	-
ENSMUSG00000017639	4325	2701	2754	6487	7518	8073	32.7597085548234	21.2376844770947	19.9027307769375	53.1034204823415	54.3497584468898	63.1705209225412	3188.12613084601	7360.8790892699	-1.20718178554507	5.06123697565626e-07	5.73176342665761e-06	Rab11fip4	11	79591212	79698023	+	7451	protein_coding	RAB11 family interacting protein 4 (class II) [Source:MGI Symbol;Acc:MGI:2442920]	-
ENSMUSG00000024335	7052	5408	6673	3817	4640	4236	54.6325193883356	43.4914883659097	49.3236110728578	31.9584542151227	34.3082277732943	33.9016210045648	6219.32260752862	4225.08682281627	0.557769615492184	0.000492475614431639	0.00272486117886306	Brd2	17	34112023	34122634	-	7285	protein_coding	bromodomain containing 2 [Source:MGI Symbol;Acc:MGI:99495]	-
ENSMUSG00000047187	4779	4221	4924	5634	6142	6065	126.44878365181	115.936888386724	124.305540033891	161.108757498585	155.106078167723	165.780719012367	4528.63295902685	5952.64048648966	-0.394415307251089	0.00346750630554467	0.0146382915815919	Rab2a	4	8535644	8607778	+	2133	protein_coding	RAB2A, member RAS oncogene family [Source:MGI Symbol;Acc:MGI:1928750]	-
ENSMUSG00000022961	5742	4780	6292	4388	5429	5035	21.7390928625905	18.7860203593172	22.7280281352057	17.9543434483573	19.6173097936249	19.6926105674336	5459.44023209838	4942.53437845205	0.143512676679185	0.358471991343288	0.54598672669775	Son	16	91647506	91679221	+	14907	protein_coding	Son DNA binding protein [Source:MGI Symbol;Acc:MGI:98353]	-
ENSMUSG00000060450	3872	3799	4424	6139	6914	6465	62.169661151457	63.3200293827769	67.7724342311232	106.528414945198	105.95315811037	107.235176023102	3933.21643178391	6506.78539584273	-0.726203979834276	3.63941169304597e-08	5.19616272689445e-07	Rnf14	18	38296635	38317847	+	3515	protein_coding	ring finger protein 14 [Source:MGI Symbol;Acc:MGI:1929668]	-
ENSMUSG00000070802	3983	3754	2567	7364	7789	6102	54.2056744001551	53.0343653895727	33.3315207778688	108.311084798989	101.171346181353	85.7891247611895	3375.26026793902	7089.75803016493	-1.07079507753595	8.19576138566437e-06	7.18461354063467e-05	Pnmal2	7	16944682	16948828	+	4147	protein_coding	PNMA-like 2 [Source:MGI Symbol;Acc:MGI:3645856]	-
ENSMUSG00000021709	8246	6802	7130	3149	2999	3190	58.6200263801265	50.1958680700308	48.3600814619788	24.1935734687539	20.3479435476223	23.4271225961576	7224.83167097701	3124.28141295823	1.2095161890881	6.07419002623692e-13	1.80444645278043e-11	Erbin	13	103818787	103920514	-	7939	protein_coding	Erbb2 interacting protein [Source:MGI Symbol;Acc:MGI:1890169]	-
ENSMUSG00000022054	1101	4616	4316	5986	6332	8979	10.7467640204753	46.771883184255	40.1945012866312	63.146863822618	58.9892234605814	90.5407219988716	3271.19821163135	7119.90155798202	-1.1220411983471	0.0129127503460426	0.0440248732188539	Nefm	14	68082590	68124846	-	5782	protein_coding	neurofilament, medium polypeptide [Source:MGI Symbol;Acc:MGI:97314]	-
ENSMUSG00000014956	4522	6358	4810	5000	5144	5479	23.3859428392329	34.1329254262745	23.7336327024974	27.9459585287857	25.3902317527329	29.2719203247519	5134.00938538399	5219.66475011564	-0.023896844205861	0.90982719778073	0.951922346125987	Ppp1cb	5	32458843	32517433	+	10913	protein_coding	protein phosphatase 1 catalytic subunit beta [Source:MGI Symbol;Acc:MGI:104871]	-
ENSMUSG00000030654	3565	4394	4809	6782	6424	5315	81.0636655872051	103.718306952394	104.331702844969	166.666827757446	139.416320112218	124.852016428771	4154.76225437839	6192.83453932062	-0.575803999596016	0.00377273086897376	0.0157612694588898	Arl6ip1	7	118118891	118129662	-	2482	protein_coding	ADP-ribosylation factor-like 6 interacting protein 1 [Source:MGI Symbol;Acc:MGI:1858943]	-
ENSMUSG00000039218	5262	5218	5389	4575	5361	5466	23.125261859915	23.8050201105276	22.5963771003183	21.7295930979243	22.486558957942	24.8159571699745	5169.63394151673	5132.86183570522	0.0102791674156195	0.941865106659205	0.969959415134367	Srrm2	17	23790532	23824741	+	12842	protein_coding	serine/arginine repetitive matrix 2 [Source:MGI Symbol;Acc:MGI:1923206]	-
ENSMUSG00000055567	1516	3063	2527	6810	8725	8594	5.9313269004006	12.4402273835275	9.43306258719102	28.7954885454667	32.5806297158417	34.7355033557848	2322.24749205677	8027.26300068673	-1.78943689248379	1.65956039827924e-10	3.47952318938428e-09	Unc80	1	66468367	66699148	+	14425	protein_coding	unc-80, NALCN activator [Source:MGI Symbol;Acc:MGI:2652882]	-
ENSMUSG00000020585	4863	5174	6221	5317	4933	4720	154.797525841168	170.968000391516	188.936019577319	182.9157431385	149.869148604455	155.212728031766	5283.72217420471	5009.59024808256	0.0769354224507695	0.654443822744279	0.793123705753961	Laptm4a	12	8921664	8938742	+	1773	protein_coding	lysosomal-associated protein transmembrane 4A [Source:MGI Symbol;Acc:MGI:108017]	-
ENSMUSG00000033768	4101	3713	4290	5664	6900	6428	16.7572087805125	15.7494547523395	16.7249188162226	25.0126574874769	26.9092988132243	27.1339716905538	3937.09713607167	6322.17882977935	-0.683290988730686	4.27316916668733e-07	4.89919534923431e-06	Nrxn2	19	6418731	6544169	+	13812	protein_coding	neurexin II [Source:MGI Symbol;Acc:MGI:1096362]	-
ENSMUSG00000047675	6373	6199	7277	3909	3640	3654	208.387472942323	210.415625999581	227.025624701157	138.13955102722	113.597939120195	123.430310295232	6454.07359860945	3749.23026375568	0.783717715352404	4.40650290118658e-07	5.03310052552689e-06	Rps8	4	117153827	117156243	-	1726	protein_coding	ribosomal protein S8 [Source:MGI Symbol;Acc:MGI:98166]	-
ENSMUSG00000020152	4702	4210	5491	5013	5946	5655	50.9933821850792	47.3960284468818	56.8168891772763	58.7561834094433	61.545666225208	63.3562393032013	4676.51572128367	5533.7956082609	-0.242800317273753	0.107581694537793	0.232094921718055	Actr2	11	20062304	20112913	-	5204	protein_coding	ARP2 actin-related protein 2 [Source:MGI Symbol;Acc:MGI:1913963]	-
ENSMUSG00000058975	2720	3805	2924	6211	6414	8922	16.230730826085	23.5696153466323	16.6472060279894	40.05487499117	36.5291449095428	54.9992767353363	3091.15077645025	7205.69437835276	-1.22103220922101	6.90044781289751e-07	7.63601762651131e-06	Kcnc1	7	46396497	46438704	+	9458	protein_coding	potassium voltage gated channel, Shaw-related subfamily, member 1 [Source:MGI Symbol;Acc:MGI:96667]	-
ENSMUSG00000024044	2660	4126	3358	5857	6826	8133	12.5953516730356	20.2808684189743	15.17064926482	29.9728862396528	30.8486614543281	39.7836862911342	3315.74161798531	6942.82407526261	-1.06623269264762	7.87482549015955e-06	6.9404026723781e-05	Epb41l3	17	69075683	69289989	+	11919	protein_coding	erythrocyte membrane protein band 4.1 like 3 [Source:MGI Symbol;Acc:MGI:103008]	-
ENSMUSG00000058558	5758	8036	6746	3630	3316	3408	82.8999129555841	120.102211562239	92.6666718900441	56.4824750454815	45.5657281850995	50.6882839229233	6710.6923006227	3466.60716591569	0.95297104997654	3.98240268968345e-06	3.76534141569626e-05	Rpl5	5	107900502	107909005	+	3920	protein_coding	ribosomal protein L5 [Source:MGI Symbol;Acc:MGI:102854]	-
ENSMUSG00000040276	2800	3376	3176	6284	7290	7965	24.2184305853456	30.3123122126244	26.209773845203	58.7420125133618	60.1806497788478	71.1703879656004	3050.33688001263	7181.62164354346	-1.2353811142221	2.38465422234012e-12	6.52918021214572e-11	Pacsin1	17	27655509	27711482	+	6525	protein_coding	protein kinase C and casein kinase substrate in neurons 1 [Source:MGI Symbol;Acc:MGI:1345181]	-
ENSMUSG00000005871	4194	3631	5534	5036	5913	6573	15.025662654596	13.5039281772884	18.9164299998449	19.4991468286483	20.2187576305816	24.3273289938117	4327.5175094346	5841.51977985301	-0.432750421173349	0.032298125387828	0.0923385675763673	Apc	18	34220924	34322189	+	15753	protein_coding	adenomatosis polyposis coli [Source:MGI Symbol;Acc:MGI:88039]	-
ENSMUSG00000033392	3129	2868	3268	6324	7695	7591	11.4834976959801	10.9263833592018	11.4431472678378	25.0833284961037	26.9537147452083	28.7801599988378	3014.20750385063	7195.80588543789	-1.25537285605509	6.88606504523975e-19	4.15543789217273e-17	Clasp2	9	113741473	113919682	+	15378	protein_coding	CLIP associating protein 2 [Source:MGI Symbol;Acc:MGI:1923749]	-
ENSMUSG00000037032	4166	3480	3497	5891	6811	7001	53.3391586211788	46.2524563140842	42.7186325603039	81.5155753083732	83.2298581960145	92.600335665174	3632.06427409376	6568.0187529648	-0.854692486707761	2.40307958271073e-07	2.90030602101438e-06	Apbb1	7	105558483	105581653	-	4408	protein_coding	amyloid beta (A4) precursor protein-binding, family B, member 1 [Source:MGI Symbol;Acc:MGI:107765]	-
ENSMUSG00000026103	3090	3657	3852	5672	7063	7442	11.5821319953079	14.2293038545594	13.775619036358	22.976873481418	25.2674035214581	28.8167689521062	3451.17839629197	6718.14101250653	-0.960990585786956	6.03517161845161e-08	8.20429009676172e-07	Gls	1	52163448	52233232	-	15057	protein_coding	glutaminase [Source:MGI Symbol;Acc:MGI:95752]	-
ENSMUSG00000037217	3295	3135	2900	6069	7196	8172	56.3691627637279	55.6739933383535	47.3346290710425	112.209075203524	117.494814351235	144.424246888645	3044.28892925702	7146.25405705712	-1.23112710305425	1.16969805727726e-11	2.86401241564599e-10	Syn1	X	20860511	20921004	-	3299	protein_coding	synapsin I [Source:MGI Symbol;Acc:MGI:98460]	-
ENSMUSG00000076432	3752	4319	5638	5625	5452	5958	69.1779966752595	82.6641145070252	99.1802132590963	112.086254852244	95.9405884387219	113.483112433922	4448.88768567088	5698.14531846176	-0.356983853136368	0.0715357642183561	0.170835745446123	Ywhaq	12	21390071	21417637	-	3061	protein_coding	tyrosine 3-monooxygenase/tryptophan 5-monooxygenase activation protein theta [Source:MGI Symbol;Acc:MGI:891963]	-
ENSMUSG00000025757	1452	4771	3067	6332	7188	7919	6.94940507168116	23.7038608797796	14.0052092296229	32.7526614998102	32.8345038478179	39.1540725846118	3049.06811528911	7151.23316772755	-1.2298603520614	0.00128533751517109	0.00619883625722764	Hspa4l	3	40744495	40796103	+	11792	protein_coding	heat shock protein 4 like [Source:MGI Symbol;Acc:MGI:107422]	-
ENSMUSG00000027288	5846	4090	5115	4663	5911	5037	31.6362227388805	22.9761778385111	26.4098701821831	27.271932235403	30.5300947513412	28.1593971213992	4892.40998323621	5190.65345289873	-0.0853804468519113	0.641457801039494	0.783775041742761	Zfp106	2	120506820	120563843	-	10429	protein_coding	zinc finger protein 106 [Source:MGI Symbol;Acc:MGI:1270153]	-
ENSMUSG00000033419	3586	3782	3204	5822	7156	7073	22.1767704836964	24.2794141706294	18.9049415441445	38.9121204659708	42.2376481140088	45.187390557122	3453.62959011503	6675.55436242126	-0.950853897206986	3.17911060482713e-08	4.58817168726474e-07	Snap91	9	86765923	86880654	-	9126	protein_coding	synaptosomal-associated protein 91 [Source:MGI Symbol;Acc:MGI:109132]	-
ENSMUSG00000014592	3730	4600	3269	5778	6323	6912	14.4483336158885	18.4967498597619	12.081438977759	24.1886230619569	23.3761771778599	27.6591128875769	3798.42646847017	6345.87099149509	-0.74047611371723	0.000486311987918428	0.00269336131933918	Camta1	4	150917322	151861876	-	14570	protein_coding	calmodulin binding transcription activator 1 [Source:MGI Symbol;Acc:MGI:2140230]	CG-1
ENSMUSG00000020361	2959	5440	5477	4993	6095	5642	30.2096303924046	57.6538095106578	53.3504396133482	55.0917658250803	59.3903022975081	59.5057751097423	4519.82046567467	5568.81389643216	-0.301117302519992	0.253631076922097	0.432413598163182	Hspa4	11	53259814	53300457	-	5528	protein_coding	heat shock protein 4 [Source:MGI Symbol;Acc:MGI:1342292]	-
ENSMUSG00000046093	13324	862	1997	4111	5316	4976	140.845567555616	9.45898394845565	20.141019032805	46.9656910635209	53.6333484359574	54.339360113079	5268.91758916489	4789.55044935613	0.137609385691726	0.891182032173276	0.941809678753724	Hpcal4	4	123183227	123194701	+	5339	protein_coding	hippocalcin-like 4 [Source:MGI Symbol;Acc:MGI:2157521]	-
ENSMUSG00000026623	2724	4307	4564	5678	6542	6741	20.2018400162846	33.1579260407398	32.2941809831757	45.5096916037082	46.3058374894284	51.6456490233905	3774.05133248594	6321.13135634685	-0.744069068654925	0.00148293736187634	0.00703038811776689	Lpgat1	1	191717834	191784255	+	7610	protein_coding	lysophosphatidylglycerol acyltransferase 1 [Source:MGI Symbol;Acc:MGI:2446186]	-
ENSMUSG00000062353	7149	7285	6115	2182	3632	4192	921.16974939783	974.434359317194	751.77113531911	303.860184254138	446.664656963927	558.009037239256	6713.75330896568	3318.4467053486	1.01654698562657	8.33770604986247e-05	0.00057628103268712	Gm15772	5	3236431	3236868	+	438	processed_pseudogene	predicted gene 15772 [Source:MGI Symbol;Acc:MGI:3805541]	-
ENSMUSG00000024140	6723	6356	8101	2784	3318	3256	71.4691911366778	70.1404110543613	82.165443295042	31.9852438976151	33.6646044977216	35.7573841311143	6878.60141890839	3117.14799131795	1.14189676534475	8.8780407578966e-14	2.9766482814061e-12	Epas1	17	86753907	86833410	+	5309	protein_coding	endothelial PAS domain protein 1 [Source:MGI Symbol;Acc:MGI:109169]	-
ENSMUSG00000090841	5449	5970	5904	4588	4373	4173	96.4946478319907	109.746179682179	99.7533710728823	87.8080852217284	73.9106929676128	76.3414475157114	5646.39194780358	4392.83276519671	0.362222138360318	0.0213593731028555	0.0664520762139663	Myl6	10	128490860	128494145	-	3187	protein_coding	myosin, light polypeptide 6, alkali, smooth muscle and non-muscle [Source:MGI Symbol;Acc:MGI:109318]	-
ENSMUSG00000029840	5532	3689	4958	4745	5726	5801	78.8416067764981	54.5771197897387	67.417808689657	73.0859997242379	77.8871868248596	85.4086286385392	4604.83074555855	5419.82189087294	-0.235078504017699	0.232158698967746	0.406356356588618	Mtpn	6	35508906	35539888	-	3960	protein_coding	myotrophin [Source:MGI Symbol;Acc:MGI:99445]	-
ENSMUSG00000061032	6476	4436	4980	4659	4963	4925	109.52647598049	77.8811712711272	80.3593530944312	85.1588258575602	80.1120654383902	86.0486571651427	5173.5544663474	4855.77151307281	0.0914709595705215	0.638694292829767	0.782214890267596	Rrp1	10	78400384	78413043	-	3337	protein_coding	ribosomal RNA processing 1 homolog (S. cerevisiae) [Source:MGI Symbol;Acc:MGI:1203500]	-
ENSMUSG00000011877	4525	5061	6530	3794	5043	5400	52.7862974333731	61.2868946769467	72.6792794631624	47.8326699934303	56.1478284581371	65.0761669937209	5231.28026308383	4735.5881817003	0.143622030351902	0.488540986490082	0.666628240340274	Git1	11	77493562	77507786	+	4838	protein_coding	G protein-coupled receptor kinase-interactor 1 [Source:MGI Symbol;Acc:MGI:1927140]	-
ENSMUSG00000047547	7830	5467	5874	3631	3552	3982	90.7778042044435	65.7954176213759	64.9750568970999	45.4955417065268	39.3035924481595	47.6919143437113	6244.45751687792	3734.33153479638	0.741764443908789	0.000301196461779839	0.00176751708783309	Cltb	13	54592401	54611344	-	4868	protein_coding	clathrin, light polypeptide (Lcb) [Source:MGI Symbol;Acc:MGI:1921575]	-
ENSMUSG00000027189	4181	3569	4318	5386	6639	6241	41.80081046815	37.0407477427147	41.189070129598	58.1963254510931	63.3502864031938	64.4591100944591	3923.12179644413	6079.47414863662	-0.631935330897467	1.37636124568446e-05	0.000114573064695468	Trim44	2	102300119	102407828	-	5645	protein_coding	tripartite motif-containing 44 [Source:MGI Symbol;Acc:MGI:1931835]	-
ENSMUSG00000028785	9381	1847	1273	4215	7088	6482	181.191326882316	37.0325678628829	23.4591076355042	87.9853829202499	130.663220305534	129.337030098934	4088.85852887752	5887.31524654473	-0.525921540635735	0.547398853346203	0.714546870150182	Hpca	4	129111570	129122036	-	2922	protein_coding	hippocalcin [Source:MGI Symbol;Acc:MGI:1336200]	-
ENSMUSG00000016346	4159	2354	2443	5967	7748	7609	14.4241349507302	8.47492722548078	8.08386660385231	22.3656525834059	25.64672103247	27.261768703692	2919.21349942412	7092.33442637781	-1.28070033041056	1.30219418078063e-06	1.35777486240769e-05	Kcnq2	2	181075579	181135300	-	16273	protein_coding	potassium voltage-gated channel, subfamily Q, member 2 [Source:MGI Symbol;Acc:MGI:1309503]	-
ENSMUSG00000048385	2885	3228	2777	5878	6995	8510	37.1740764724121	43.1774071637049	34.1401217135105	81.8556445025583	86.0247597869677	113.279029267797	2903.51130236278	7130.21352619424	-1.29619910765557	2.00060053365829e-10	4.14560238988219e-09	Scrt1	15	76516203	76522499	-	4380	protein_coding	scratch family zinc finger 1 [Source:MGI Symbol;Acc:MGI:2176606]	zf-C2H2
ENSMUSG00000029106	4675	3651	4324	5151	6275	6194	30.8195007461934	24.9852948802843	27.197218106345	36.6995056227617	39.4819953806662	42.1833215162075	4114.23307866019	5867.09220968518	-0.51201912686966	0.00167962445724228	0.00786186776272798	Add1	5	34573664	34632308	+	8561	protein_coding	adducin 1 (alpha) [Source:MGI Symbol;Acc:MGI:87918]	-
ENSMUSG00000058589	2945	3456	3645	5821	7312	7070	11.4618792160103	13.9628130998231	13.535143855907	24.4845884093072	27.1611460263386	28.4259855147084	3271.07754735758	6722.84154772427	-1.03933134857198	2.58212450886059e-10	5.25352591095972e-09	Anks1b	10	89873509	90973300	+	14501	protein_coding	ankyrin repeat and sterile alpha motif domain containing 1B [Source:MGI Symbol;Acc:MGI:1924781]	-
ENSMUSG00000021750	7826	2511	7116	4127	4899	3759	114.129354133441	38.0130652590636	99.0120996461738	65.0454114143402	68.1877459942792	56.6311563856265	5627.65839486793	4254.31922746123	0.40362556592259	0.26855143975936	0.449703857381801	Fam107a	14	8296274	8318023	-	3870	protein_coding	family with sequence similarity 107, member A [Source:MGI Symbol;Acc:MGI:3041256]	-
ENSMUSG00000049225	1547	2691	1718	7659	7699	8923	19.3718562041452	34.9802801402679	20.525743491934	103.651996703231	92.0145744258802	115.429656709115	1953.965370004	8118.16864023567	-2.05484845771133	1.81142438220854e-14	6.60735653935042e-13	Pdp1	4	11958184	11966452	-	4507	protein_coding	pyruvate dehyrogenase phosphatase catalytic subunit 1 [Source:MGI Symbol;Acc:MGI:2685870]	-
ENSMUSG00000040659	7003	4848	7559	3178	3652	3974	165.994314028375	119.288989388294	170.949661736924	81.4118565274676	82.6192472399579	97.3111346593154	6289.58257084413	3602.83827206754	0.803868065513036	9.87848625373835e-05	0.000670804954342156	Efhd2	4	141858142	141874920	-	2381	protein_coding	EF hand domain containing 2 [Source:MGI Symbol;Acc:MGI:106504]	-
ENSMUSG00000000563	4111	6061	4644	5026	5064	5271	56.5200837036473	86.5024217080572	60.9175383613033	74.6796861147008	66.4492977844127	74.8641544625454	4847.20553234605	5133.68103608296	-0.0828630219995158	0.701575519232329	0.825004594917558	Atp5f1	3	105942698	105960099	-	4105	protein_coding	ATP synthase, H+ transporting, mitochondrial F0 complex, subunit B1 [Source:MGI Symbol;Acc:MGI:1100495]	-
ENSMUSG00000050711	3469	4805	7651	5149	4655	4447	77.8457292596109	111.931557301374	163.811168564802	124.875736754788	99.6991730713933	103.091583192458	5148.8688705766	4771.3995787405	0.109896273259896	0.700664822222014	0.824640049598263	Scg2	1	79434669	79440120	-	2515	protein_coding	secretogranin II [Source:MGI Symbol;Acc:MGI:103033]	-
ENSMUSG00000013236	3674	3419	4726	5332	6281	6743	13.8326694857977	13.3627120952601	16.9767823286599	21.6960997545587	22.5702838447182	26.2268176062936	3833.77016588931	6118.21354806874	-0.6742935560809	0.00018910217550193	0.00117647620985459	Ptprs	17	56412426	56476483	-	14990	protein_coding	protein tyrosine phosphatase, receptor type, S [Source:MGI Symbol;Acc:MGI:97815]	-
ENSMUSG00000022016	5630	3783	3688	5084	6101	5882	28.8464500154209	20.1209732333934	18.0289197969603	28.1523207215409	29.8350234660977	31.1339761096096	4272.78819096088	5683.84045482526	-0.4117107598902	0.0646154617786176	0.158156792693107	Akap11	14	78492246	78536808	-	11015	protein_coding	A kinase (PRKA) anchor protein 11 [Source:MGI Symbol;Acc:MGI:2684060]	-
ENSMUSG00000027248	4349	6307	7461	4029	4431	3535	78.1927654242974	117.714146702467	127.987931482611	78.2887056270066	76.036180783494	65.6586836490581	5886.68931402956	3998.13382856272	0.558140841283375	0.0160351059272991	0.0525669169688098	Pdia3	2	121413775	121438687	+	3139	protein_coding	protein disulfide isomerase associated 3 [Source:MGI Symbol;Acc:MGI:95834]	-
ENSMUSG00000040855	2414	2802	2467	6720	7791	7908	16.4224142702371	19.7877552977275	16.0126680993061	49.4075923156599	50.5864637665002	55.5766015237316	2508.44726666942	7472.60792934729	-1.57490223421616	1.97506510076678e-21	1.6058334647532e-19	Reps2	X	162411954	162643649	-	8296	protein_coding	RALBP1 associated Eps domain containing protein 2 [Source:MGI Symbol;Acc:MGI:2663511]	-
ENSMUSG00000060240	3672	3378	3730	5597	6393	7329	116.754276285466	111.495780324903	113.155005550078	192.331363565262	194.006467171779	240.735663700114	3508.6825682823	6444.54954780228	-0.877139852895771	1.07769849883281e-07	1.39302994066363e-06	Cend1	7	141426446	141429491	-	1775	protein_coding	cell cycle exit and neuronal differentiation 1 [Source:MGI Symbol;Acc:MGI:1929898]	-
ENSMUSG00000059291	5804	7237	6087	3875	3497	3559	121.454871357154	157.208045990743	121.530602550188	87.6362774208732	69.8432670505212	76.9380386275353	6249.23367066463	3660.55465783334	0.771654231313434	5.83864606795336e-05	0.000418629547423569	Rpl11	4	136028265	136053428	-	2697	protein_coding	ribosomal protein L11 [Source:MGI Symbol;Acc:MGI:1914275]	-
ENSMUSG00000025579	3775	4631	3667	6403	6542	4954	44.543573584601	56.7246132639202	41.2832448086102	81.6537776899001	73.6749787360549	60.3878670896923	3947.73261554578	5973.92492287558	-0.597694282366302	0.00432912632516427	0.0177051437796804	Gaa	11	119267887	119285454	+	4783	protein_coding	glucosidase, alpha, acid [Source:MGI Symbol;Acc:MGI:95609]	-
ENSMUSG00000038274	6847	6421	6066	3648	3646	3331	474.145027288145	461.5749217065	400.781893783952	273.017434922474	240.9732948465	238.292894772765	6306.71108600132	3549.8907093543	0.829141435184775	1.85856794698592e-07	2.28718742961838e-06	Fau	19	6057888	6059524	+	815	protein_coding	Finkel-Biskis-Reilly murine sarcoma virus (FBR-MuSV) ubiquitously expressed (fox derived) [Source:MGI Symbol;Acc:MGI:102547]	-
ENSMUSG00000033004	3439	3270	3588	5835	7150	6676	10.0835869340618	9.95312105428807	10.0376054369046	18.4904896306397	20.0092261175188	20.2220317140472	3351.63793309457	6544.25700460571	-0.965384443689683	4.12037987049451e-13	1.24853957327559e-11	Mycbp2	14	103113411	103346814	-	19248	protein_coding	MYC binding protein 2, E3 ubiquitin protein ligase [Source:MGI Symbol;Acc:MGI:2179432]	-
ENSMUSG00000070304	2117	2444	2441	6777	8487	7672	25.6611648954021	30.7528502491525	28.230469674014	88.780518094621	98.186344352696	96.0704205113534	2281.85163420829	7630.13784117727	-1.74156712814362	8.87587571175685e-30	1.46568918148717e-27	Scn2b	9	45117782	45130070	+	4656	protein_coding	sodium channel, voltage-gated, type II, beta [Source:MGI Symbol;Acc:MGI:106921]	-
ENSMUSG00000027419	4447	1503	1781	5644	8566	7974	31.7292003478885	11.1321651492735	12.1241341150383	43.5214827099029	58.332615122921	58.7751595830681	2518.25917278384	7356.59589815337	-1.54662253591031	7.41694182658276e-05	0.000520407426844091	Pcsk2	2	143546156	143816285	+	7910	protein_coding	proprotein convertase subtilisin/kexin type 2 [Source:MGI Symbol;Acc:MGI:97512]	-
ENSMUSG00000020486	4933	3583	3200	6009	5388	6750	78.1382668553539	58.9153048647003	48.3612426739557	102.86782154121	81.4557271515241	110.454145353502	3825.04033040905	6081.15684777914	-0.668866104415443	0.00510174784320854	0.0203094586459818	Sept4	11	87568903	87590539	+	3563	protein_coding	septin 4 [Source:MGI Symbol;Acc:MGI:1270156]	-
ENSMUSG00000024109	1607	2325	2819	6651	8090	8325	4.3744374414838	6.56988780422409	7.32143521888038	19.5667168892034	21.0182345503582	23.4107950868945	2192.68210013579	7682.26037812276	-1.80880472641652	1.18676265227813e-14	4.4665049503231e-13	Nrxn1	17	90033631	91093071	-	20733	protein_coding	neurexin I [Source:MGI Symbol;Acc:MGI:1096391]	-
ENSMUSG00000020821	7903	4263	6316	4008	3766	3508	61.3010301174513	34.3257302920275	46.7425850355781	33.5991417169311	27.8803027582101	28.1100076271049	5997.70283586096	3774.2037041551	0.668286432741275	0.00696279932296899	0.0264199414281948	Kif1c	11	70700548	70731964	+	7276	protein_coding	kinesin family member 1C [Source:MGI Symbol;Acc:MGI:1098260]	-
ENSMUSG00000053024	3861	5565	4596	4755	5321	5659	23.4206304199951	35.0423005758791	26.5995086369777	31.1726684650507	30.805865679451	35.4620682539271	4582.29770879208	5249.1070211581	-0.196034047575408	0.344910192212164	0.532372792877583	Cntn2	1	132509427	132543256	-	9304	protein_coding	contactin 2 [Source:MGI Symbol;Acc:MGI:104518]	-
ENSMUSG00000019210	6906	3357	3415	5076	5260	5698	94.8316338708846	47.8527237807175	44.741669146559	75.3308647092684	68.9372226522591	80.8303933372629	4460.12968003446	5356.61152213675	-0.264233432499264	0.388473444166502	0.575807058419794	Atp6v1e1	6	120794305	120822793	-	4110	protein_coding	ATPase, H+ transporting, lysosomal V1 subunit E1 [Source:MGI Symbol;Acc:MGI:894326]	-
ENSMUSG00000023169	2005	4250	3844	6331	6609	6668	6.56517599038158	14.446065782325	12.0090924844119	22.4041766974169	20.6542356030297	22.5555371913799	3295.29057457109	6547.9963842034	-0.990659843815046	0.000637177928932282	0.00338482898805872	Slc38a1	15	96571418	96642913	-	17236	protein_coding	solute carrier family 38, member 1 [Source:MGI Symbol;Acc:MGI:2145895]	-
ENSMUSG00000025016	4653	5218	6126	4265	4781	4613	42.7415558021953	49.7565215265943	53.6894656090996	42.3409881750027	41.9157650100643	43.7750163260382	5200.40706069943	4554.54209557568	0.191343482236593	0.22895029264254	0.402002895966978	Tm9sf3	19	41210842	41264004	-	6144	protein_coding	transmembrane 9 superfamily member 3 [Source:MGI Symbol;Acc:MGI:1914262]	-
ENSMUSG00000048978	3845	2344	5227	5785	6163	6257	77.556305912931	49.0802810198726	100.593075374426	126.109793408258	118.646332400393	130.380461503193	3681.19224753136	6077.33111494307	-0.723190017212636	0.00766857754612787	0.0285712479345336	Nrsn1	13	25252040	25270502	-	2798	protein_coding	neurensin 1 [Source:MGI Symbol;Acc:MGI:894662]	-
ENSMUSG00000024268	4998	3038	3264	5338	7392	5584	32.8643933742682	20.7369939287861	20.4773773506059	37.9343474793597	46.3908901596755	37.9315304843086	3681.36271495722	6075.58063265046	-0.72281359586194	0.00303463074476585	0.0131170156252135	Celf4	18	25477632	25754157	-	8583	protein_coding	CUGBP, Elav-like family member 4 [Source:MGI Symbol;Acc:MGI:1932407]	-
ENSMUSG00000047714	11684	3393	3451	3285	3752	4014	148.5173047626	44.7711276456466	41.8528739084211	45.1279457756729	45.5186863331169	52.7094478897776	6044.87969847872	3685.31701729092	0.713921725332204	0.106296137532259	0.229996985445625	Ppp1r2	16	31251537	31275277	-	4440	protein_coding	protein phosphatase 1, regulatory inhibitor subunit 2 [Source:MGI Symbol;Acc:MGI:1914099]	-
ENSMUSG00000022454	2737	2002	1911	6652	8493	7768	33.0770216764602	25.1156450146343	22.0346979867504	86.8817422083382	97.9612016455235	96.9809436225137	2169.27780485148	7620.27154243907	-1.81268264413689	1.39752441035674e-18	8.13389753809268e-17	Nell2	15	95075230	95528559	-	4670	protein_coding	NEL-like 2 [Source:MGI Symbol;Acc:MGI:1858510]	-
ENSMUSG00000037428	5745	4772	7564	3397	3290	4785	109.059525758744	94.0378452536246	136.999791692336	69.6937444808273	59.6088645068981	93.838509733045	5854.28260698431	3841.05283278788	0.608056170935303	0.0128604293736182	0.0438956684051937	Vgf	5	137026392	137033351	+	2973	protein_coding	VGF nerve growth factor inducible [Source:MGI Symbol;Acc:MGI:1343180]	-
ENSMUSG00000097451	4372	4157	3725	5361	6041	5871	13.5321462816193	13.3565783958733	11.0003783451623	17.9331680346768	17.8458297518179	18.7725901705871	4000.11097401197	5759.23915397065	-0.52588701987009	0.000951709250131862	0.0048113547651457	Rian	12	109603940	109661716	+	18234	processed_transcript	RNA imprinted and accumulated in nucleus [Source:MGI Symbol;Acc:MGI:1922995]	-
ENSMUSG00000022201	4768	4094	3572	5271	6198	5594	45.524351549581	40.5773819077128	32.5397181375915	54.3907713629934	56.4807523144214	55.1766808320955	4060.4407401436	5682.9117088043	-0.485046428276963	0.00800613283314557	0.0296242212283597	Zfr	15	12117831	12185683	+	5911	protein_coding	zinc finger RNA binding protein [Source:MGI Symbol;Acc:MGI:1341890]	-
ENSMUSG00000020029	5849	5116	5298	4128	3930	5169	102.835974991244	93.3732868858617	88.8730771335102	78.4382358325799	65.94735447959	93.8848612777114	5298.47770597533	4428.44225329106	0.258821239218105	0.18001644224956	0.339848533389453	Nudt4	10	95547007	95564146	-	3210	protein_coding	nudix (nucleoside diphosphate linked moiety X)-type motif 4 [Source:MGI Symbol;Acc:MGI:1918457]	-
ENSMUSG00000037351	4797	3455	4212	5215	5638	6131	63.343737060826	47.3598891707699	53.0660962659719	74.4239911038601	71.0559440670633	83.6355404105218	4052.69477506387	5669.76042100203	-0.484373548206151	0.00803061202950834	0.0297044795020987	Actr1b	1	36698114	36714422	-	4274	protein_coding	ARP1 actin-related protein 1B, centractin beta [Source:MGI Symbol;Acc:MGI:1917446]	-
ENSMUSG00000102252	3134	2965	3423	6366	6589	6946	81.9246945494669	80.4579937148042	85.3724122100396	179.848637922487	164.390503439407	187.575540170339	3097.06993179698	6647.96509257918	-1.10195060669609	6.4351650856037e-15	2.51988762230754e-13	Snrpn	7	59982495	60140219	-	2159	protein_coding	small nuclear ribonucleoprotein N [Source:MGI Symbol;Acc:MGI:98347]	-
ENSMUSG00000020917	3120	4072	8215	3937	5311	4762	33.3558039845524	45.1911351911103	83.7952115293263	45.4890549057322	54.1919151955942	52.5934666901767	4962.022425754	4654.30060490925	0.0923881987122589	0.778723914550766	0.875792029341662	Acly	11	100476353	100528000	-	5279	protein_coding	ATP citrate lyase [Source:MGI Symbol;Acc:MGI:103251]	-
ENSMUSG00000019087	3669	3641	4772	5332	6119	5824	68.4301148805656	70.4934715873988	84.9170321477337	107.476713589172	108.923450302179	112.213862586753	3921.78324362438	5757.45809957025	-0.553869570893963	0.000543005797566612	0.0029560719396279	Atp6ap1	X	74297097	74304721	+	3026	protein_coding	ATPase, H+ transporting, lysosomal accessory protein 1 [Source:MGI Symbol;Acc:MGI:109629]	-
ENSMUSG00000030774	2907	3020	3082	5984	6809	7523	41.6089480062487	44.8721944932311	42.0890528919122	92.5673793873212	93.0178757634334	111.239327301698	2935.23479165704	6776.45265126389	-1.20707137251981	1.83250478346661e-14	6.67282340126595e-13	Pak1	7	97788541	97912381	+	3943	protein_coding	p21 (RAC1) activated kinase 1 [Source:MGI Symbol;Acc:MGI:1339975]	-
ENSMUSG00000036333	4008	3158	4227	5522	6560	5848	26.0931908588104	21.3422531146051	26.2558776972962	38.852642363245	40.7609874760499	39.3307682998713	3698.80225942502	5970.19837083413	-0.690678017216302	1.508828833505e-05	0.000124240710519225	Kidins220	12	24974925	25063152	+	8669	protein_coding	kinase D-interacting substrate 220 [Source:MGI Symbol;Acc:MGI:1924730]	-
ENSMUSG00000075706	5104	5677	4995	4968	4405	4145	167.086701367691	192.920676543158	156.013265425298	175.767059312019	137.631711817173	140.178478728437	5150.86423340253	4527.56079344449	0.186109497452363	0.316101500096938	0.502394550105572	Gpx4	10	80047166	80056439	+	1724	protein_coding	glutathione peroxidase 4 [Source:MGI Symbol;Acc:MGI:104767]	-
ENSMUSG00000071659	4228	4220	4799	4902	5607	5462	41.6727457124981	43.1775753552599	45.1297265542816	52.217385646929	52.745944403425	55.6153175473515	4309.27094295901	5323.71631501937	-0.304972852821392	0.0227800902004131	0.0699526425615106	Hnrnpul2	19	8819401	8834142	+	5726	protein_coding	heterogeneous nuclear ribonucleoprotein U-like 2 [Source:MGI Symbol;Acc:MGI:1915943]	-
ENSMUSG00000056692	4672	3459	4455	5075	5506	6045	49.8725994155573	38.3299625675295	45.3734386566543	58.5490560064324	56.0966280720457	66.6624182239432	4088.96612043024	5550.11891450158	-0.440736369421716	0.0135128483696533	0.0457392288970618	D17Wsu92e	17	27751235	27820648	-	5287	protein_coding	DNA segment, Chr 17, Wayne State University 92, expressed [Source:MGI Symbol;Acc:MGI:106281]	-
ENSMUSG00000036309	4218	4794	4121	5476	5118	5450	107.667917694586	127.030038770531	100.363816516076	151.066392396682	124.687064138848	143.714910526504	4289.32931196143	5369.86940130817	-0.324135103319489	0.0668030546957352	0.162317631017286	Skp1a	11	52231995	52246858	+	2211	protein_coding	S-phase kinase-associated protein 1A [Source:MGI Symbol;Acc:MGI:103575]	-
ENSMUSG00000030451	4965	3278	4260	4611	6240	5777	17.3238112996682	11.8730365137714	14.181710173445	17.3877742893726	20.7802209322806	20.8234242475763	4062.51676056784	5524.7025591743	-0.443528777492645	0.029792604061065	0.0863576067095941	Herc2	7	56050196	56231800	+	16175	protein_coding	HECT and RLD domain containing E3 ubiquitin protein ligase 2 [Source:MGI Symbol;Acc:MGI:103234]	-
ENSMUSG00000020456	3965	4594	4386	5049	5692	5413	41.0144895653928	49.3303018307814	43.287007316548	56.4448301007698	56.1953512369146	57.8439223685532	4221.43339383285	5385.59905229097	-0.351408005814396	0.0192027961581211	0.0608082383598557	Ogdh	11	6291633	6356642	+	5456	protein_coding	oxoglutarate (alpha-ketoglutarate) dehydrogenase (lipoamide) [Source:MGI Symbol;Acc:MGI:1098267]	-
ENSMUSG00000059495	4722	4303	5862	4416	5101	4684	19.5666896288707	18.5093591329935	23.1756542086201	19.7763034918532	20.1738169656441	20.0508989349646	4830.26592400685	4731.6379026513	0.0298081577612577	0.851730318731093	0.919905879297457	Arhgef12	9	42963842	43107239	-	13620	protein_coding	Rho guanine nucleotide exchange factor (GEF) 12 [Source:MGI Symbol;Acc:MGI:1916882]	-
ENSMUSG00000034341	6230	3911	3825	4803	5099	5206	110.672396141602	72.1219971932281	64.8302237518628	92.212231713852	86.4525200753098	95.5390719020231	4554.98338689384	5043.90022377639	-0.147096308561225	0.541351990787382	0.70991628341251	Wbp2	11	116078573	116086995	-	3177	protein_coding	WW domain binding protein 2 [Source:MGI Symbol;Acc:MGI:104709]	-
ENSMUSG00000029516	2523	1924	1621	6911	8457	7607	8.67345108062083	6.8660729447835	5.31682679342069	25.6767620165643	27.7480451613536	27.0155421371042	1982.47576566622	7646.16228812267	-1.94751213323525	5.61797330447114e-19	3.39983145829103e-17	Cit	5	115845278	116008947	+	16417	protein_coding	citron [Source:MGI Symbol;Acc:MGI:105313]	-
ENSMUSG00000031065	4040	3167	3839	5246	6230	6508	52.0803733489114	42.3808292034017	47.2177893914173	73.0879347417841	76.6517632744561	86.6694132031736	3591.3437893637	5992.60611385515	-0.73863973185892	9.94712655682585e-06	8.56482174266388e-05	Cdk16	X	20687954	20699880	+	4378	protein_coding	cyclin-dependent kinase 16 [Source:MGI Symbol;Acc:MGI:97516]	-
ENSMUSG00000034488	2050	3394	2633	6462	6463	8014	8.45924289258373	14.5384509169654	10.3662888982268	28.8183603704616	25.4538317597717	34.1627293491885	2642.07109561327	7003.10127630999	-1.40636895634502	1.86200640178373e-08	2.79721159173463e-07	Edil3	13	88821472	89323223	+	13677	protein_coding	EGF-like repeats and discoidin I-like domains 3 [Source:MGI Symbol;Acc:MGI:1329025]	-
ENSMUSG00000026932	3127	3480	4511	5476	5700	6691	22.5822587822618	26.0883976241181	31.0818700654586	42.7393209966813	39.2876211797648	49.9178781586082	3608.68685630108	5970.31291627171	-0.726273789498822	0.000240305726454805	0.0014542592570853	Nacc2	2	26055535	26123220	-	7815	protein_coding	nucleus accumbens associated 2, BEN and BTB (POZ) domain containing [Source:MGI Symbol;Acc:MGI:1915241]	-
ENSMUSG00000036371	4740	5459	5748	4087	4603	4343	13.2979166582432	15.8981658012398	15.3856850977516	12.3918053492121	12.3250196183025	12.5869550883033	5192.73625258516	4345.02043476904	0.257129567049484	0.0853085136060108	0.195096099237692	Serbp1	6	67238176	67297736	+	20117	protein_coding	serpine1 mRNA binding protein 1 [Source:MGI Symbol;Acc:MGI:1914120]	-
ENSMUSG00000005683	4252	4321	5215	4584	5307	5296	41.5249427538751	43.8055074226221	48.5920156158446	48.3821401981846	49.4659385242972	53.4305138774853	4481.07174161216	5061.81111884318	-0.175781401130956	0.240433907591647	0.416671257689332	Cs	10	128337734	128362479	+	5779	protein_coding	citrate synthase [Source:MGI Symbol;Acc:MGI:88529]	-
ENSMUSG00000031320	6068	5581	7089	3454	3436	3338	209.971374938031	200.472684042067	234.042275082721	129.169962439816	113.477315790576	119.323625515628	6086.16103709131	3418.24658569878	0.832371998826899	5.34528566498288e-08	7.33195590698425e-07	Rps4x	X	102184941	102189394	-	1631	protein_coding	ribosomal protein S4, X-linked [Source:MGI Symbol;Acc:MGI:98158]	-
ENSMUSG00000005312	5175	4933	5099	4218	4745	4776	66.2879124466265	65.59394723786	62.3166093036203	58.3922545256979	58.0098288586436	63.1995366794863	4954.11473087798	4581.74071239589	0.11272524108339	0.406199487280798	0.5920534709583	Ubqln1	13	58176156	58215653	-	4406	protein_coding	ubiquilin 1 [Source:MGI Symbol;Acc:MGI:1860276]	-
ENSMUSG00000030337	1403	3457	2579	6195	5545	9685	7.78813244445757	19.9206589166125	13.6590915038359	37.1656427737904	29.3777538189021	55.539359965298	2435.18457470952	7186.59078055557	-1.56129993540491	1.76610713261056e-05	0.000143156827012443	Vamp1	6	125215551	125245964	+	10167	protein_coding	vesicle-associated membrane protein 1 [Source:MGI Symbol;Acc:MGI:1313276]	-
ENSMUSG00000009894	3580	3675	3681	5460	6431	6011	76.2152326963384	81.2165915285032	74.7686235441492	125.625000378614	130.670827722887	132.199882570435	3564.08904714024	5963.09490601992	-0.74257639511019	2.7331687857968e-08	3.99876109031891e-07	Snap47	11	59407134	59451186	-	2651	protein_coding	synaptosomal-associated protein, 47 [Source:MGI Symbol;Acc:MGI:1915076]	-
ENSMUSG00000054423	1819	3418	3172	6150	6842	7422	6.81944872641117	13.3020106193227	11.3460465959473	24.9181826672184	24.481668806739	28.7450525845936	2742.77384946599	6811.27381744356	-1.31230723861365	8.87139788901141e-07	9.60744879673213e-06	Cadps	14	12372563	12823079	-	15054	protein_coding	Ca2+-dependent secretion activator [Source:MGI Symbol;Acc:MGI:1350922]	-
ENSMUSG00000030500	664	1534	1103	7588	10579	7349	6.94101899518882	16.6459726088819	11.0008306940508	85.7249332943937	105.545847117908	79.3613394278744	1081.21562209743	8459.96239053284	-2.96812429506588	5.11188224558584e-21	3.88904698555248e-19	Slc17a6	7	51622006	51671119	+	5399	protein_coding	solute carrier family 17 (sodium-dependent inorganic phosphate cotransporter), member 6 [Source:MGI Symbol;Acc:MGI:2156052]	-
ENSMUSG00000028517	3747	3135	6895	4367	5313	5344	66.9425957136602	58.1413434704743	117.529784665654	84.3192484817599	90.5941282400619	98.6304223191284	4437.52441215357	5003.2507097125	-0.17305909839602	0.544233358715772	0.71242297101723	Plpp3	4	105157347	105232764	+	3159	protein_coding	phospholipid phosphatase 3 [Source:MGI Symbol;Acc:MGI:1915166]	-
ENSMUSG00000073411	8563	6487	8958	1726	1662	1359	187.388563908021	147.36342246555	187.035055048535	40.8209032650583	34.7127913254839	30.7228983347932	7791.48783383665	1586.65678776975	2.29602248291751	1.31004982732329e-31	2.51411544339106e-29	H2-D1	17	35262730	35267499	+	2579	protein_coding	histocompatibility 2, D region locus 1 [Source:MGI Symbol;Acc:MGI:95896]	-
ENSMUSG00000035242	4740	4412	5141	4624	5235	4583	104.579432921767	101.049020273574	108.220705191408	110.258085288783	110.236649800864	104.458404046948	4648.33344232255	4812.79144287199	-0.0501414718962218	0.704473103696257	0.826678017679593	Oaz1	10	80826656	80829290	+	2558	protein_coding	ornithine decarboxylase antizyme 1 [Source:MGI Symbol;Acc:MGI:109433]	-
ENSMUSG00000039361	5188	5310	8439	3043	3417	3328	18.6116343087325	19.7746008879056	28.884865191878	11.7980756270935	11.6995969694061	12.3337019428105	6127.56934753163	3263.79724783694	0.908807212753493	3.14877568759807e-05	0.000239982896948888	Picalm	7	90130213	90213465	+	15732	protein_coding	phosphatidylinositol binding clathrin assembly protein [Source:MGI Symbol;Acc:MGI:2385902]	-
ENSMUSG00000019428	5403	3648	4105	4727	5666	5171	67.3288393411792	47.1899647021683	48.8061035060294	63.6614377620785	67.388239355713	66.5681191326546	4282.82675672808	5182.08029679229	-0.27497803754036	0.164563411103474	0.31804842889913	Fkbp8	8	70527724	70535328	+	4529	protein_coding	FK506 binding protein 8 [Source:MGI Symbol;Acc:MGI:1341070]	-
ENSMUSG00000050708	5412	5807	12353	1760	1799	1569	227.940486351142	253.889167288649	496.399046820697	80.1126376040842	72.3163045792396	68.2672194709247	7589.63629457794	1712.28220739858	2.14816073991059	4.1230436208809e-12	1.08969075945416e-10	Ftl1	7	45457944	45459884	-	1340	protein_coding	ferritin light polypeptide 1 [Source:MGI Symbol;Acc:MGI:95589]	-
ENSMUSG00000049470	4953	4011	4202	4935	5537	5007	20.7833008668917	17.4713925315492	16.8227526564585	22.3798944411984	22.1749219260611	21.7044795408167	4289.15601477069	5159.94255244369	-0.266671981601101	0.0911571365990599	0.204924577164684	Aff4	11	53350833	53421830	+	13450	protein_coding	AF4/FMR2 family, member 4 [Source:MGI Symbol;Acc:MGI:2136171]	AF-4
ENSMUSG00000022389	6382	2724	2733	4789	6164	5833	45.7842527815915	20.2859381296703	18.7065533716824	37.1303333249929	42.2049451446177	43.2291698250974	3861.54988734908	5582.76606997103	-0.53181450517345	0.121355772556407	0.254575836950744	Tef	15	81802421	81826863	+	7867	protein_coding	thyrotroph embryonic factor [Source:MGI Symbol;Acc:MGI:98663]	TF_bZIP
ENSMUSG00000036644	5769	3318	4765	4619	4884	5224	50.6437194440234	30.2364012127599	39.9100962406383	43.8225552843803	40.9206091229982	47.3755005577507	4496.25519283097	4917.94160717364	-0.129292150795691	0.571700396230001	0.73419999380382	Tbc1d9b	11	50131396	50172785	+	6429	protein_coding	TBC1 domain family, member 9B [Source:MGI Symbol;Acc:MGI:1924045]	-
ENSMUSG00000025743	4244	4382	4137	4713	6008	5086	39.9935120108562	42.8662214927147	37.1958513700585	47.9994529532918	54.0362834552039	49.5126432480181	4163.0578552952	5255.10473378144	-0.336162108544171	0.0241247452054791	0.0732058863770819	Sdc3	4	130792537	130826319	+	5989	protein_coding	syndecan 3 [Source:MGI Symbol;Acc:MGI:1349163]	-
ENSMUSG00000009394	4424	2249	2038	5657	8316	5795	35.511294285254	18.7399963092697	15.6081121722197	49.0752184999909	63.709946881035	48.05409598316	2843.92233465178	6547.64211497462	-1.20312915681696	0.000185449488008568	0.00115679209181801	Syn2	6	115134902	115282006	+	7031	protein_coding	synapsin II [Source:MGI Symbol;Acc:MGI:103020]	-
ENSMUSG00000073702	6185	6828	5436	3564	3092	3352	210.027984879796	240.690880968262	176.121235930119	130.797618615332	100.211676107355	117.589098175911	6032.03089760788	3354.53374928605	0.846577894741466	2.23398101565791e-05	0.000176448882445476	Rpl31	1	39367842	39371911	+	1662	protein_coding	ribosomal protein L31 [Source:MGI Symbol;Acc:MGI:2149632]	-
ENSMUSG00000021218	4631	5097	5740	4032	4544	4398	24.7549243994331	28.2833025625109	29.2747726219314	23.2933539979569	23.182833990659	24.2866512498317	5031.82874062685	4325.76251683737	0.21814470532724	0.14082296727326	0.284072997050662	Gdi2	13	3538063	3567871	+	10558	protein_coding	guanosine diphosphate (GDP) dissociation inhibitor 2 [Source:MGI Symbol;Acc:MGI:99845]	-
ENSMUSG00000010663	3470	3579	5292	4910	5544	5617	56.6662172108289	60.6715525041288	82.453557370292	86.656455152487	86.4090734028852	94.7599361045765	3997.84664635324	5359.21729596352	-0.422738405448988	0.0359609674380477	0.100214616478976	Fads1	19	10182888	10196870	+	3456	protein_coding	fatty acid desaturase 1 [Source:MGI Symbol;Acc:MGI:1923517]	-
ENSMUSG00000031532	5010	4620	5506	4327	4816	4132	96.5354521829238	92.4101653636124	101.223215976662	90.1074469069588	88.5680263216388	82.2498302494436	4920.91542655579	4424.98022779966	0.153284277861959	0.268538130350687	0.449703857381801	Saraf	8	34154575	34170821	+	2929	protein_coding	store-operated calcium entry-associated regulatory factor [Source:MGI Symbol;Acc:MGI:1915137]	-
ENSMUSG00000022044	5827	3266	2140	5537	5357	6249	171.63979785095	99.8660377214398	60.1425121289846	176.267473582069	150.603824922893	190.15558657859	3679.16367076028	5735.67317790039	-0.640600375286721	0.0673056805947112	0.163259577320489	Stmn4	14	66344296	66361680	+	1916	protein_coding	stathmin-like 4 [Source:MGI Symbol;Acc:MGI:1931224]	-
ENSMUSG00000031502	6476	6936	12923	674	754	584	48.9670217506558	54.4420659422586	93.2298551432757	5.5078414098662	5.44138650735169	4.56178996503521	8498.00391789505	670.328515973224	3.6641963129261	1.29303512670135e-39	3.99191800999887e-37	Col4a1	8	11198423	11312826	-	7464	protein_coding	collagen, type IV, alpha 1 [Source:MGI Symbol;Acc:MGI:88454]	-
ENSMUSG00000032356	2753	4081	3062	5922	6000	6520	14.0443543986552	21.6117943302767	14.9037504411113	32.6504109446752	29.2138098564549	34.3612340328599	3238.58184604116	6163.65966443732	-0.928474200195219	2.74733321587173e-05	0.00021250432884713	Rasgrf1	9	89909908	90026977	+	11063	protein_coding	RAS protein-specific guanine nucleotide-releasing factor 1 [Source:MGI Symbol;Acc:MGI:99694]	-
ENSMUSG00000001440	4619	5118	6532	3619	4338	4083	39.5576996504968	45.5000643084894	53.3733002253504	33.4962608252433	35.4579802144973	36.1233512848728	5281.9554959362	4009.325287998	0.397727311786176	0.0239931562577777	0.0728584767787855	Kpnb1	11	97159714	97187881	-	6590	protein_coding	karyopherin (importin) beta 1 [Source:MGI Symbol;Acc:MGI:107532]	-
ENSMUSG00000036667	2956	3234	3600	5591	6765	6136	17.3095584178359	19.6584936755566	20.1130935985907	35.3830879055645	37.8086124396462	37.1186778211681	3185.33687236209	6155.72288744235	-0.950489497240155	8.39247599560125e-11	1.82053486413745e-09	Tcaf1	6	42668002	42710088	-	9638	protein_coding	TRPM8 channel-associated factor 1 [Source:MGI Symbol;Acc:MGI:1914665]	-
ENSMUSG00000025980	3413	8314	6196	3240	3656	3453	72.9074579472119	184.363247895802	126.282128002306	74.8006476287531	74.5389437032429	76.2005023128272	5867.23893561219	3450.10518031576	0.766022087060309	0.0153643286127916	0.0507270502339875	Hspd1	1	55077835	55088243	-	2642	protein_coding	heat shock protein 1 (chaperonin) [Source:MGI Symbol;Acc:MGI:96242]	-
ENSMUSG00000078578	5218	5459	5180	3894	4361	4058	12.0205460927418	13.0545492233782	11.3853057473396	9.69484233383847	9.58843192501319	9.65734517074464	5171.84576439556	4105.1775529136	0.333203129420496	0.0170381094479969	0.0552597148997	Ube2d3	3	135438149	135468198	+	24499	protein_coding	ubiquitin-conjugating enzyme E2D 3 [Source:MGI Symbol;Acc:MGI:1913355]	-
ENSMUSG00000026249	3602	4226	6105	4220	5132	4866	24.5309773039057	29.876470997008	39.6690340362462	31.0604878892718	33.3579358465898	34.2348819687555	4513.92329117486	4733.52577932824	-0.0685024651735287	0.755228500897317	0.862297128483392	Serpine2	1	79794197	79861180	-	8287	protein_coding	serine (or cysteine) peptidase inhibitor, clade E, member 2 [Source:MGI Symbol;Acc:MGI:101780]	-
ENSMUSG00000034312	3148	4229	3662	4916	6052	6094	15.3146747547751	21.3569584075682	16.9975453679755	25.8469682011469	28.1004550517303	30.626762605232	3604.92422445289	5680.79370156642	-0.656182257946912	0.000674818738409011	0.00356080970165686	Iqsec1	6	90656088	90988685	-	11601	protein_coding	IQ motif and Sec7 domain 1 [Source:MGI Symbol;Acc:MGI:1196356]	-
ENSMUSG00000020048	3817	5226	6274	4568	4588	3628	53.4281476559244	75.935704319621	83.7890539263382	69.1032913243923	61.2932635702593	52.4615145126891	4976.0822096787	4268.84532596006	0.221195251950747	0.33604753169492	0.523221709197511	Hsp90b1	10	86690209	86705509	-	4032	protein_coding	heat shock protein 90, beta (Grp94), member 1 [Source:MGI Symbol;Acc:MGI:98817]	-
ENSMUSG00000020331	3638	4660	2891	4771	5340	6777	64.262898984284	85.4500257078563	48.7237296760912	91.0818231562411	90.0285498633316	123.668955359657	3670.86593922018	5638.09170784343	-0.619140977441108	0.0173553056238451	0.0561090788282212	Hcn2	10	79716634	79736108	+	3195	protein_coding	hyperpolarization-activated, cyclic nucleotide-gated K+ 2 [Source:MGI Symbol;Acc:MGI:1298210]	-
ENSMUSG00000036752	3275	4153	3991	4982	6052	5589	88.5216073292488	116.527540561157	102.923495962103	145.534644703597	156.127097248623	156.062185475416	3723.21744823113	5533.62692138204	-0.571722388538119	0.000797833720883502	0.00411313018447734	Tubb4b	2	25222160	25224702	-	2088	protein_coding	tubulin, beta 4B class IVB [Source:MGI Symbol;Acc:MGI:1915472]	-
ENSMUSG00000025651	4590	4180	4743	4316	4937	5244	62.647775213634	59.2240238688362	61.7647811042294	63.6647566264929	64.3128082373219	73.9403051001622	4396.53440269918	4834.21582406848	-0.136898156632781	0.352239842962391	0.539687643947811	Uqcrc1	9	108936633	108949623	+	4135	protein_coding	ubiquinol-cytochrome c reductase core protein 1 [Source:MGI Symbol;Acc:MGI:107876]	-
ENSMUSG00000037855	5195	2337	2273	4819	6375	6884	56.329163130433	26.3048071433145	23.5148383574881	56.4715038886199	65.9734682218218	77.110620339529	3198.98072691409	6013.95816332817	-0.910719069769294	0.0076957559742966	0.0286349334086404	Zfp365	10	67886103	67912662	-	5205	protein_coding	zinc finger protein 365 [Source:MGI Symbol;Acc:MGI:2143676]	-
ENSMUSG00000019179	4585	4765	4646	4271	4663	4920	72.6463679238799	78.3729390304251	70.2341913013559	73.1355981026744	70.5149757006766	80.5314014133165	4563.09832243843	4623.49478357202	-0.0189780922525407	0.897350656893655	0.945400975345278	Mdh2	5	135778480	135790398	+	3562	protein_coding	malate dehydrogenase 2, NAD (mitochondrial) [Source:MGI Symbol;Acc:MGI:97050]	-
ENSMUSG00000038370	5370	2166	2277	5737	5364	6911	192.181276358269	80.4681288163103	77.7489679995465	221.894387571484	183.2174929151	255.507274157785	3199.40736361561	6031.96233124174	-0.914817521541902	0.0110654914341139	0.0387246752964504	Pcp4l1	1	171173262	171196268	-	1577	protein_coding	Purkinje cell protein 4-like 1 [Source:MGI Symbol;Acc:MGI:1913675]	-
ENSMUSG00000032936	5612	1082	1064	5410	8386	6262	84.1689530298168	16.8457435894223	15.2254699156866	87.6912393168905	120.04124748048	97.02260122556	2532.59769543471	6639.89098266624	-1.39055015155742	0.0808515386805085	0.187369394796801	Camkv	9	107935674	107949691	+	3763	protein_coding	CaM kinase-like vesicle-associated [Source:MGI Symbol;Acc:MGI:2384296]	-
ENSMUSG00000028937	2521	4221	3616	5144	6586	5691	66.9864271210666	116.428146388363	91.6721052925864	147.720105316793	167.023305431478	156.216945687365	3382.98317552813	5791.81430777015	-0.775771459680412	0.000981488164596731	0.00493803988716098	Acot7	4	152178134	152271855	+	2124	protein_coding	acyl-CoA thioesterase 7 [Source:MGI Symbol;Acc:MGI:1917275]	-
ENSMUSG00000007950	3329	3498	3060	5349	6544	5991	46.0604918140359	50.2415747576475	40.3953166677457	79.9856454413529	86.4170517497829	85.6327090440872	3228.41734486451	5952.38517173802	-0.882733563716456	2.80212902234507e-08	4.08842139958867e-07	Abhd8	8	71456705	71463655	-	4079	protein_coding	abhydrolase domain containing 8 [Source:MGI Symbol;Acc:MGI:1918946]	-
ENSMUSG00000060961	3219	3059	3666	5321	6360	6141	16.7982072040762	16.5710526332618	18.2527889688805	30.0095785465465	31.6767379702707	33.1059948188873	3232.49250360439	5935.74728004765	-0.876754546754312	4.66786706569327e-10	9.13209659814932e-09	Slc4a4	5	88886818	89239653	+	10815	protein_coding	solute carrier family 4 (anion exchanger), member 4 [Source:MGI Symbol;Acc:MGI:1927555]	-
ENSMUSG00000022489	5494	2260	1504	4515	7484	6435	57.4625897539298	24.5376880915095	15.0085657142759	51.0362756891121	74.7087892346068	69.5297518469452	3030.81225008315	6100.90054765939	-1.00934959259152	0.0183459383449964	0.0586706468435839	Pde1b	15	103503034	103530052	+	5396	protein_coding	phosphodiesterase 1B, Ca2+-calmodulin dependent [Source:MGI Symbol;Acc:MGI:97523]	-
ENSMUSG00000008734	3473	3223	3344	5474	5864	6278	42.3342892999427	40.7827453895691	38.8909519419941	72.1135645552688	68.221746118922	79.0559186208413	3270.73242955272	5881.33636351149	-0.846525929881494	6.82139400132003e-09	1.09255139109864e-07	Gprc5b	7	118972047	118995211	-	4630	protein_coding	G protein-coupled receptor, family C, group 5, member B [Source:MGI Symbol;Acc:MGI:1927596]	-
ENSMUSG00000020372	4698	6545	7830	2715	2932	2929	51.7960169018048	74.9068725003313	82.3644738277978	32.3502667055243	30.8523817670062	33.3601743156164	6196.50974468987	2862.00803003116	1.11445688511171	3.08743285039006e-07	3.63965105583891e-06	Rack1	11	48800332	48806434	+	5119	protein_coding	receptor for activated C kinase 1 [Source:MGI Symbol;Acc:MGI:101849]	-
ENSMUSG00000022186	2391	3703	3376	5550	6532	6091	36.461033275793	58.6181044562735	49.1186756465565	91.4675526672113	95.0685677737046	95.9541104317178	3089.96475238592	6053.38483183409	-0.970190441817009	6.45259178959614e-06	5.80460769856322e-05	Oxct1	15	4026383	4155344	+	3701	protein_coding	3-oxoacid CoA transferase 1 [Source:MGI Symbol;Acc:MGI:1914291]	-
ENSMUSG00000000538	3545	2909	3712	5181	6309	5984	22.8287615396367	19.4463678148163	22.8070384380275	36.0582283328401	38.7764475047605	39.8091848715934	3302.47960808873	5817.4001424154	-0.816790733802851	1.05714595369228e-07	1.36812412548925e-06	Tom1l2	11	60226714	60352905	-	8764	protein_coding	target of myb1-like 2 (chicken) [Source:MGI Symbol;Acc:MGI:2443306]	-
ENSMUSG00000022139	5071	5011	4416	4020	4543	4547	23.8635064286407	24.4790022691439	19.8273433297156	20.4452008105903	20.4044439153649	22.1050341237378	4733.64789538308	4371.51136724119	0.114778898627199	0.477133717060392	0.657013190231591	Mbnl2	14	120275669	120431697	+	11993	protein_coding	muscleblind like splicing factor 2 [Source:MGI Symbol;Acc:MGI:2145597]	-
ENSMUSG00000004187	4702	1985	2404	4945	6364	7199	67.4897153843215	29.5763206152202	32.9218513784428	76.7089340602664	87.1819386404135	106.746276143352	2959.32157343945	6161.3614106935	-1.057985430932	0.00141420451074896	0.00674096766345365	Kifc2	15	76659858	76668196	+	3932	protein_coding	kinesin family member C2 [Source:MGI Symbol;Acc:MGI:109187]	-
ENSMUSG00000021477	6347	6411	8381	2254	2262	1939	55.2025583122458	57.8822155561954	69.5474742444933	21.186991807278	18.7769342999875	17.4218433354563	6861.68859927577	2156.04464170151	1.67026438569776	6.21599944959561e-21	4.67891237721858e-19	Ctsl	13	64359337	64370890	-	6489	protein_coding	cathepsin L [Source:MGI Symbol;Acc:MGI:88564]	-
ENSMUSG00000046434	6005	4947	6279	2905	3646	3752	107.487391114373	91.9210725516379	107.233333820709	56.1972840443118	62.2877371709159	69.3797815528664	5597.97672313852	3429.61331955519	0.706854550883101	2.6606770489768e-05	0.000206702197291407	Hnrnpa1	15	103240432	103246692	+	3153	protein_coding	heterogeneous nuclear ribonucleoprotein A1 [Source:MGI Symbol;Acc:MGI:104820]	-
ENSMUSG00000021143	4561	3924	4780	4218	4606	5417	36.8520916707201	32.9124135810342	36.8489215530652	36.8326805211489	35.5195441446831	45.2154121894781	4311.75503119591	4754.77493697615	-0.141058131535622	0.412989707820091	0.598714220497045	Pacs2	12	113014508	113074401	+	6985	protein_coding	phosphofurin acidic cluster sorting protein 2 [Source:MGI Symbol;Acc:MGI:1924399]	-
ENSMUSG00000045763	3198	3471	4266	4515	6148	5847	89.8394332828838	101.221278959932	114.341585556153	137.079016236162	164.840446545642	169.686474348639	3552.4502334446	5485.73679218257	-0.626874368127227	0.000547170505252099	0.00297646223260475	Basp1	15	25363277	25413764	-	2009	protein_coding	brain abundant, membrane attached signal protein 1 [Source:MGI Symbol;Acc:MGI:1917600]	-
ENSMUSG00000027634	2743	3132	3213	5426	5638	7166	18.4559271322472	21.875625260996	20.626027840024	39.4561338978085	36.2056634409428	49.8095308494354	2960.47846488039	6093.66650775202	-1.04147061143435	5.45402909048544e-08	7.46189644736807e-07	Ndrg3	2	156927345	156992056	-	8388	protein_coding	N-myc downstream regulated gene 3 [Source:MGI Symbol;Acc:MGI:1352499]	-
ENSMUSG00000038065	2902	1847	2058	6263	7327	6919	28.7588927173173	19.0007310439585	19.4587499746571	67.078268624917	69.3014503027288	70.8343105791366	2216.44773568441	6832.6417462378	-1.62419935579177	4.474207768885e-14	1.5472333424154e-12	Mturn	6	54681624	54703851	+	5695	protein_coding	maturin, neural progenitor differentiation regulator homolog (Xenopus) [Source:MGI Symbol;Acc:MGI:1915485]	-
ENSMUSG00000045038	6215	1629	1860	5164	5981	6427	48.3073459098362	13.1438256932215	13.7936690979198	43.3793417813754	44.3697749497627	51.606681388894	3163.36226255797	5858.64583850238	-0.88911179047593	0.0499038003004909	0.129246292279764	Prkce	17	86167785	86657919	+	7261	protein_coding	protein kinase C, epsilon [Source:MGI Symbol;Acc:MGI:97599]	-
ENSMUSG00000045128	6258	5958	5926	3135	2795	3175	203.097444012401	200.723425710828	183.495475833439	109.959086763225	86.5749183194632	106.448174188241	5913.53859176119	3050.65034080798	0.955005389817662	1.59147788391963e-08	2.41121350521024e-07	Rpl18a	8	70894722	70897412	-	1739	protein_coding	ribosomal protein L18A [Source:MGI Symbol;Acc:MGI:1924058]	-
ENSMUSG00000024810	2019	9858	12313	803	989	1187	39.4828481178322	200.11960204529	229.736948681269	16.971193283159	18.4590703556883	23.979960386787	7842.58266375132	992.734882560968	2.98184583090903	2.48239389367281e-09	4.3061852380308e-08	Il33	19	29925114	29960718	+	2886	protein_coding	interleukin 33 [Source:MGI Symbol;Acc:MGI:1924375]	-
ENSMUSG00000024277	3289	3174	3107	5197	6469	5890	18.1947894923856	18.2271491242055	16.3990703863266	31.0713811698068	34.1555821757342	33.6607698734274	3120.09471388432	5841.21923281441	-0.904756059683396	2.70690323101364e-10	5.49166215495739e-09	Mapre2	18	23752333	23893861	+	10202	protein_coding	microtubule-associated protein, RP/EB family, member 2 [Source:MGI Symbol;Acc:MGI:106271]	-
ENSMUSG00000024953	4043	4204	4223	4814	4641	5200	106.674701869866	115.146055806258	106.309871376018	137.2740549298	116.872045219662	141.738107004072	4063.80931244585	4902.91909758026	-0.270770659920599	0.0842818079885422	0.193323729296577	Prdx5	19	6906697	6910106	-	2139	protein_coding	peroxiredoxin 5 [Source:MGI Symbol;Acc:MGI:1859821]	-
ENSMUSG00000020396	3813	3292	2158	5172	5677	7003	53.8799551772343	48.2890775752519	29.0942171306086	78.9848170924502	76.5633088138461	102.228063711173	3035.47722409656	5961.10299870763	-0.973706111631134	0.000316421725917678	0.00184567787664249	Nefh	11	4938754	4948064	-	3994	protein_coding	neurofilament, heavy polypeptide [Source:MGI Symbol;Acc:MGI:97309]	-
ENSMUSG00000073680	4757	6777	6436	2952	2841	3349	77.3476313713155	114.387881155679	99.8446313038434	51.8746166806991	44.088617456718	56.2541546795895	5859.87463700048	3059.10685247725	0.937799174196767	1.01312733052826e-05	8.70578394308714e-05	Tmem88b	4	155781591	155785874	-	3471	protein_coding	transmembrane protein 88B [Source:MGI Symbol;Acc:MGI:2444329]	-
ENSMUSG00000032802	7585	4809	7311	2304	2542	2555	151.801113707415	99.9085859544725	139.601785018777	49.8340894651324	48.5552615838926	52.8245572014982	6389.21449319647	2468.97454327352	1.37176955647073	3.99472073843411e-11	9.05271714575782e-10	Srxn1	2	152105516	152111376	+	2820	protein_coding	sulfiredoxin 1 homolog (S. cerevisiae) [Source:MGI Symbol;Acc:MGI:104971]	-
ENSMUSG00000027674	3516	5109	7838	3118	3104	4412	22.4321247959506	33.836552768592	47.7113406391155	21.4992018366273	18.9009937200212	29.0792122821724	5325.64961184765	3558.59700527734	0.581693669789102	0.0578264734002791	0.145313145732304	Pex5l	3	32949408	33143247	-	8846	protein_coding	peroxisomal biogenesis factor 5-like [Source:MGI Symbol;Acc:MGI:1916672]	-
ENSMUSG00000027993	3748	3995	4407	4509	5137	5298	10.7097411499244	11.8501770257052	12.014819683207	13.9246506264968	14.0097484351539	15.6392864436397	3953.88242345976	4982.98005752482	-0.333727378770686	0.0240150070645081	0.0728971357108931	Trim2	3	84160439	84306877	-	19751	protein_coding	tripartite motif-containing 2 [Source:MGI Symbol;Acc:MGI:1933163]	-
ENSMUSG00000032959	4186	2788	4408	4787	5541	5378	133.624300371167	92.3863165863374	134.252573972942	165.148383806306	168.816833422596	177.350577240889	3687.88965040553	5234.16289530972	-0.505104810852146	0.0128800592458875	0.0439556267311593	Pebp1	5	117282654	117287625	-	1768	protein_coding	phosphatidylethanolamine binding protein 1 [Source:MGI Symbol;Acc:MGI:1344408]	-
ENSMUSG00000034088	3791	4171	5245	4348	4670	4858	18.9006107719435	21.5869311568602	24.9495295828763	23.4280568746701	22.221855231507	25.0210282220601	4288.90125683955	4631.94146366573	-0.110954505197866	0.524578845672409	0.696322194074879	Hdlbp	1	93405940	93478815	-	11320	protein_coding	high density lipoprotein (HDL) binding protein [Source:MGI Symbol;Acc:MGI:99256]	-
ENSMUSG00000038619	7997	2797	3337	4100	4457	4360	84.4241355871101	30.652129765549	33.6117053766282	46.7786908432854	44.907982002613	47.5501185445716	4602.35965841246	4309.8159758264	0.0947495770899423	0.798525990797259	0.887875764736038	Ensa	3	95624993	95632102	+	5346	protein_coding	endosulfine alpha [Source:MGI Symbol;Acc:MGI:1891189]	-
ENSMUSG00000027858	4263	4157	3367	5200	5058	5001	50.5979932059687	51.2184753880871	38.1290417618607	66.7030946880387	57.2978286070604	61.3197537903192	3852.87799659536	5102.11408169248	-0.405182410877064	0.0313381395760286	0.0900532914135385	Tspan2	3	102734529	102801513	+	4755	protein_coding	tetraspanin 2 [Source:MGI Symbol;Acc:MGI:1917997]	-
ENSMUSG00000032589	2738	2238	2347	5091	7104	7483	9.69545293147023	8.22665724426941	7.92944083417427	19.4832963164366	24.0092719334472	27.3738568542988	2385.59212515909	6539.58385714968	-1.45488971385463	2.178385333989e-13	6.79413827007813e-12	Bsn	9	108096022	108190384	-	15938	protein_coding	bassoon [Source:MGI Symbol;Acc:MGI:1277955]	-
ENSMUSG00000038264	4761	3736	6891	3521	3174	4917	81.4734320377955	66.3671792803508	112.510976614385	65.1191217792694	51.8401358992713	86.9247851906381	4971.49088740656	3893.22634542334	0.352786400399295	0.204695333591984	0.371954277589052	Sema7a	9	57940112	57962865	+	3298	protein_coding	sema domain, immunoglobulin domain (Ig), and GPI membrane anchor, (semaphorin) 7A [Source:MGI Symbol;Acc:MGI:1306826]	-
ENSMUSG00000006998	4306	4614	5741	3729	4382	4227	60.1833269392336	66.9435006641986	76.5569332747626	56.327338345145	58.4542266110562	61.032337343172	4762.09972030439	4110.50606761994	0.212304669005375	0.194454488106403	0.359155060286449	Psmd2	16	20651652	20663414	+	4038	protein_coding	proteasome (prosome, macropain) 26S subunit, non-ATPase, 2 [Source:MGI Symbol;Acc:MGI:1096584]	-
ENSMUSG00000020598	3142	4474	5005	3976	5059	5339	13.2749600444622	19.6223801039828	20.1755758200787	18.1550771044822	20.4001377768363	23.3030384024763	4104.78253908849	4784.26092375299	-0.22099646104269	0.327364409500279	0.514612696566671	Nrcam	12	44328885	44601964	+	13358	protein_coding	neuronal cell adhesion molecule [Source:MGI Symbol;Acc:MGI:104750]	-
ENSMUSG00000035640	4820	2499	2663	5276	6387	5315	54.4493988851376	29.3049490025224	28.701991572306	64.4132953907283	68.862747568348	62.0261618847497	3252.98557922023	5649.43923124094	-0.796357364621922	0.00447758847139467	0.0181991203239171	Cbarp	10	80130451	80140835	-	4996	protein_coding	calcium channel, voltage-dependent, beta subunit associated regulatory protein [Source:MGI Symbol;Acc:MGI:1354170]	-
ENSMUSG00000033585	2574	4160	4353	5670	5639	4553	39.3260323818146	65.9771547927308	63.4534254524833	93.6223049029616	82.2271170381796	71.8612600966445	3609.38705193058	5298.0663362099	-0.553701006666055	0.0257985691759888	0.0771097405060914	Ndn	7	62346569	62350262	+	3694	protein_coding	necdin [Source:MGI Symbol;Acc:MGI:97290]	-
ENSMUSG00000026193	4098	12292	8299	700	714	822	19.7930042702891	61.6298312208914	38.243738830899	3.65394902519892	3.29139007570332	4.10144762425143	8096.12753813028	747.378244259365	3.43735832224741	6.01172681668717e-21	4.54119874642093e-19	Fn1	1	71585520	71653200	-	11685	protein_coding	fibronectin 1 [Source:MGI Symbol;Acc:MGI:95566]	-
ENSMUSG00000032827	10720	1580	1544	3543	4814	4720	41.6358814795893	6.37028302043359	5.72156833251835	14.8719806144036	17.8451598859862	18.9382813846481	4520.3262757905	4345.97457446701	0.0567393708067591	0.948392262001638	0.973293441497273	Ppp1r9a	6	4902917	5165661	+	14531	protein_coding	protein phosphatase 1, regulatory subunit 9A [Source:MGI Symbol;Acc:MGI:2442401]	-
ENSMUSG00000029152	3728	3146	4164	5042	5349	5489	38.1503799815211	33.4203000751655	40.6563606212247	55.763559217807	52.2440626257493	58.0285586139098	3583.59393940307	5301.80824883962	-0.564994157175466	0.000321407413552528	0.0018701504297995	Ociad1	5	73292784	73314069	+	5515	protein_coding	OCIA domain containing 1 [Source:MGI Symbol;Acc:MGI:1915345]	-
ENSMUSG00000027184	2899	4546	5404	4408	5019	4621	16.0106254278317	26.0626262300467	28.4754264643688	26.3103331799943	26.4556634276054	26.3646274301336	4174.19799783273	4681.97138794298	-0.165603684283863	0.498069128565013	0.67398479079481	Caprin1	2	103762941	103797649	-	10219	protein_coding	cell cycle associated protein 1 [Source:MGI Symbol;Acc:MGI:1858234]	-
ENSMUSG00000037012	4377	3609	4014	4272	5535	5083	28.9530407011912	24.7818188928979	25.3331863168175	30.5403182478682	34.9443236184609	34.7346823882878	3905.95844055579	4950.83078087202	-0.342031994159965	0.0298881208191994	0.0865609393894278	Hk1	10	62268855	62379908	-	8532	protein_coding	hexokinase 1 [Source:MGI Symbol;Acc:MGI:96103]	-
ENSMUSG00000021096	4007	3818	3732	4470	5424	5374	17.6276743286557	17.4357351102258	15.6643408912361	21.2523949964632	22.7738646902745	24.4229953122779	3768.028451225	5084.37174175881	-0.432313024554142	0.0038806365742622	0.0161392659712873	Ppm1a	12	72757455	72799819	+	12829	protein_coding	protein phosphatase 1A, magnesium dependent, alpha isoform [Source:MGI Symbol;Acc:MGI:99878]	-
ENSMUSG00000025656	5437	2198	2141	4900	6128	5995	34.9648121613622	14.6733141946884	13.1366112648444	34.0559207516119	37.6124828147283	39.8278297506278	3189.75470179925	5665.42606045599	-0.828752921683738	0.0220085250907422	0.0680641117135584	Arhgef9	X	95048935	95196856	-	8776	protein_coding	CDC42 guanine nucleotide exchange factor (GEF) 9 [Source:MGI Symbol;Acc:MGI:2442233]	-
ENSMUSG00000029430	4223	5153	5868	3625	4004	3910	90.0740566841449	114.095218955481	119.416286337205	83.5624822119664	81.5105998539688	86.1550991734611	4957.40888747585	3848.87635545912	0.365171568114179	0.036719559348459	0.101955168566329	Ran	5	129020069	129024323	+	2646	protein_coding	RAN, member RAS oncogene family [Source:MGI Symbol;Acc:MGI:1333112]	-
ENSMUSG00000027500	1859	2673	3445	5341	6912	6542	18.7285763719257	27.9545816830108	33.1138302082383	58.1530683617635	66.4615530105566	68.0865775543126	2588.24492023846	6250.33488232399	-1.27193282746025	1.72921701329987e-07	2.14660727373624e-06	Stmn2	3	8509360	8561606	+	5602	protein_coding	stathmin-like 2 [Source:MGI Symbol;Acc:MGI:98241]	-
ENSMUSG00000042066	4084	2678	2303	5334	6749	5614	40.4938736121718	27.5640370364633	21.7867446038157	57.1585602633529	63.8681588810257	57.5044674810098	2960.96247507663	5883.75727797405	-0.990717374451047	9.71695053699863e-05	0.000661734272183967	Tmcc2	1	132356315	132391281	-	5692	protein_coding	transmembrane and coiled-coil domains 2 [Source:MGI Symbol;Acc:MGI:1916125]	-
ENSMUSG00000022629	2993	3435	3808	4998	6069	5423	26.0836496233982	31.0754227026838	31.6630972977597	47.0741593153905	50.48009431656	48.8232666297903	3330.45816661453	5488.54199158903	-0.720713479399046	4.14224687068948e-06	3.89400453836837e-05	Kif21a	15	90933276	91049948	-	6476	protein_coding	kinesin family member 21A [Source:MGI Symbol;Acc:MGI:109188]	-
ENSMUSG00000025351	4768	8429	9574	1597	1286	1062	73.0837702361687	134.118724083956	140.014474522618	26.4553976069065	18.8133894023339	16.8164686393461	7402.19447791757	1323.57337849525	2.48362799544831	1.78611454198206e-16	8.58867087433452e-15	Cd63	10	128900989	128912822	+	3682	protein_coding	CD63 antigen [Source:MGI Symbol;Acc:MGI:99529]	-
ENSMUSG00000063015	4350	3650	4022	4566	5153	4973	74.3274381651749	64.741302762776	65.5687324929474	84.3180384262126	84.0352369619246	87.7816934205934	3913.53754223764	4898.38835261179	-0.323828559924753	0.0244473774848307	0.0739321458236605	Ccni	5	93181933	93206495	-	3303	protein_coding	cyclin I [Source:MGI Symbol;Acc:MGI:1341077]	-
ENSMUSG00000029713	5149	4045	5054	3735	4562	4165	85.4195075924601	69.6596615719957	79.9952544504588	66.9652443657275	72.23219823889	71.3797077693168	4630.36743117047	4147.83354074036	0.158769649583147	0.310351539048455	0.496233122220833	Gnb2	5	137528127	137533510	-	3402	protein_coding	guanine nucleotide binding protein (G protein), beta 2 [Source:MGI Symbol;Acc:MGI:95784]	-
ENSMUSG00000066129	2391	3123	4054	5263	5554	6279	12.6008295969474	17.0852055922359	20.3844088617684	29.976271429076	27.9361669291662	34.1850038882869	3104.60338784608	5710.47524402968	-0.879150594560619	0.000100567961724128	0.00068052691253093	Kndc1	7	139894696	139941537	+	10709	protein_coding	kinase non-catalytic C-lobe domain (KIND) containing 1 [Source:MGI Symbol;Acc:MGI:1923734]	-
ENSMUSG00000023019	6095	7424	9979	879	1142	1122	116.172619901019	146.891511377676	181.472954999625	18.1068802248063	20.7748337375165	22.092685930512	7621.17916515312	1045.34996160038	2.86595797543997	6.155803851707e-39	1.7963141595762e-36	Gpd1	15	99717515	99725005	+	2961	protein_coding	glycerol-3-phosphate dehydrogenase 1 (soluble) [Source:MGI Symbol;Acc:MGI:95679]	-
ENSMUSG00000029291	2968	3768	4061	4869	5392	5571	16.3997234328904	21.6128572053907	21.4091996327254	29.076162149453	28.4356978095269	31.8003114959484	3514.12558687779	5281.80383519269	-0.587854586097824	0.00115133465158805	0.00565109003413103	Rufy3	5	88565040	88651392	+	10214	protein_coding	RUN and FYVE domain containing 3 [Source:MGI Symbol;Acc:MGI:106484]	-
ENSMUSG00000040811	4367	4086	4150	4402	4810	4782	69.8393219993	67.8334408895365	63.3227451771316	76.0836853703179	73.418123184369	79.0045279571647	4106.8966655545	4669.0193254	-0.185075550031615	0.177745092748383	0.33670190313765	Eml2	7	19176421	19206482	+	3529	protein_coding	echinoderm microtubule associated protein like 2 [Source:MGI Symbol;Acc:MGI:1919455]	-
ENSMUSG00000022283	5938	6162	7882	1950	2411	2247	51.242572702216	55.2002556609618	64.8966050495055	18.186537571194	19.8577172381133	20.0317731431193	6487.99998640705	2199.12755085618	1.56081765769402	7.67256008143922e-21	5.71471590401462e-19	Pabpc1	15	36595661	36609668	-	6540	protein_coding	poly(A) binding protein, cytoplasmic 1 [Source:MGI Symbol;Acc:MGI:1349722]	-
ENSMUSG00000032503	9558	2488	1189	3052	5249	5043	30.9519457802743	8.36372930487105	3.67364849295395	10.6814482101905	16.2232881420879	16.8707925826308	4337.94387251482	4417.27786584728	-0.0261587346244259	0.975605224721452	0.987064739170901	Arpp21	9	112065091	112235938	-	17428	protein_coding	cyclic AMP-regulated phosphoprotein, 21 [Source:MGI Symbol;Acc:MGI:107562]	-
ENSMUSG00000023960	3776	2592	2772	5374	6146	5919	43.8675072144607	31.2589675937425	30.7255037051209	67.473511523755	68.1467118808936	71.0370468461555	2977.36621478694	5812.78104695405	-0.965201172433892	1.38690564929603e-06	1.43416816219922e-05	Enpp5	17	44078813	44086567	+	4858	protein_coding	ectonucleotide pyrophosphatase/phosphodiesterase 5 [Source:MGI Symbol;Acc:MGI:1933830]	-
ENSMUSG00000038900	5527	6670	6995	2492	2385	2508	86.6955461010049	108.608000531478	104.686301243129	42.2454596774986	35.7056615982988	40.6406309964579	6249.47424066935	2470.53727394336	1.33900118028317	1.14267090770169e-14	4.31581129004634e-13	Rpl12	2	32961559	32965345	+	3598	protein_coding	ribosomal protein L12 [Source:MGI Symbol;Acc:MGI:98002]	-
ENSMUSG00000032368	465	1784	1498	7207	8365	7235	4.60978053874193	18.3590755807974	14.1688279057429	77.215857606723	79.1470298514842	74.0954296683232	1224.14190827941	7596.42641996946	-2.63358847607184	1.63695874325414e-10	3.44229961982228e-09	Zic1	9	91358058	91365810	-	5693	protein_coding	zinc finger protein of the cerebellum 1 [Source:MGI Symbol;Acc:MGI:106683]	zf-C2H2
ENSMUSG00000031760	6201	3473	6157	4735	2624	3342	328.301606335341	190.873097861005	311.010638421802	270.929278064852	132.59174500183	182.786160334586	5123.98714620589	3618.7467029975	0.501876354181771	0.11432458034463	0.242999621881991	Mt3	8	94152607	94154146	+	1066	protein_coding	metallothionein 3 [Source:MGI Symbol;Acc:MGI:97173]	-
ENSMUSG00000039100	3643	3778	3293	4704	5507	5542	22.4113963612714	24.1268353981367	19.3284171804343	31.2753183012317	32.3345038165808	35.2210139840527	3498.64654825309	5249.60915963042	-0.585482015980826	0.00035303844510608	0.00203584866206002	March6	15	31455891	31531053	-	9174	protein_coding	membrane-associated ring finger (C3HC4) 6 [Source:MGI Symbol;Acc:MGI:2442773]	-
ENSMUSG00000025982	6210	4496	4921	3304	3882	3598	30.8247537983996	23.1666363422711	23.3053804071126	17.7244486698858	18.3909823088785	18.4499317291183	5088.59140141	3592.14018286191	0.502408880153175	0.00576504224853721	0.0225251155499522	Sf3b1	1	54985169	55027481	-	11370	protein_coding	splicing factor 3b, subunit 1 [Source:MGI Symbol;Acc:MGI:1932339]	-
ENSMUSG00000070570	914	626	3168	5252	6205	10246	9.56675811032306	6.80176453263746	31.6372397201096	59.4111549321292	61.9871633355701	110.789483361889	1498.71488275547	7248.78216212301	-2.27396517185507	0.00329475495366053	0.0140510250296049	Slc17a7	7	45163949	45176142	+	5392	protein_coding	solute carrier family 17 (sodium-dependent inorganic phosphate cotransporter), member 7 [Source:MGI Symbol;Acc:MGI:1920211]	-
ENSMUSG00000037111	2647	2780	3899	5534	5016	6533	13.8158057787633	15.0624540985229	19.4164723225758	31.2166369033562	24.9874066750651	35.225772369623	3023.58185716256	5724.13429191784	-0.92070992324776	2.91034937574432e-05	0.000223571086917077	Setd7	3	51515319	51560879	-	10813	protein_coding	SET domain containing (lysine methyltransferase) 7 [Source:MGI Symbol;Acc:MGI:1920501]	-
ENSMUSG00000037805	4574	6944	6894	2774	2754	2413	106.189037032136	167.348528075004	152.703719678182	69.6008685156683	61.0223371883421	57.8717256002252	5999.51628607649	2653.14142615773	1.1771734628114	1.30968458483731e-07	1.66859455898352e-06	Rpl10a	17	28328471	28331033	+	2431	protein_coding	ribosomal protein L10A [Source:MGI Symbol;Acc:MGI:1343877]	-
ENSMUSG00000005338	3582	2494	2673	5155	6424	6012	27.8917573211093	20.1592981502869	19.8583915710042	43.3814082550776	47.7416261752932	48.3609536588566	2849.86405985553	5853.53617049206	-1.03843902796696	1.7948114703288e-07	2.22027142514193e-06	Cadm3	1	173333258	173367695	-	7248	protein_coding	cell adhesion molecule 3 [Source:MGI Symbol;Acc:MGI:2137858]	-
ENSMUSG00000022752	6255	3603	3595	3617	4767	4498	36.1068980627447	21.5901565026304	19.7996072412313	22.5650372445723	26.2633061953705	26.8230343062984	4386.96708809315	4282.50838945648	0.0347399844767826	0.895879981886202	0.944520434255871	Tomm70a	16	57121703	57156705	+	9777	protein_coding	translocase of outer mitochondrial membrane 70A [Source:MGI Symbol;Acc:MGI:106295]	-
ENSMUSG00000051223	4366	5309	5694	3459	3734	3769	61.0975774219753	77.1225972536241	76.0243186635065	52.3137076580127	49.8719043351632	54.4868855601463	5002.80592747788	3658.44688568925	0.451528623636629	0.00710813670053662	0.0268566030498104	Bzw1	1	58392898	58407353	+	4033	protein_coding	basic leucine zipper and W2 domains 1 [Source:MGI Symbol;Acc:MGI:1914132]	-
ENSMUSG00000026074	6046	4167	6474	3119	3301	3182	35.6218483645949	25.4859291071092	36.3928290697309	19.8604169846424	18.5624463450762	19.3675225899926	5407.58377362594	3205.17342667202	0.754647129840177	0.000126410413255977	0.000831109451598404	Map4k4	1	39900913	40026310	+	9579	protein_coding	mitogen-activated protein kinase kinase kinase kinase 4 [Source:MGI Symbol;Acc:MGI:1349394]	-
ENSMUSG00000007836	6196	4858	4883	2943	3823	3503	130.577791034338	106.278173330909	98.1837120334421	67.0305604394856	76.895971047026	76.2647118629452	5194.9644354657	3414.17974878953	0.60551496546014	0.000874216210030313	0.00446554558033914	Hnrnpa0	13	58125879	58128556	-	2678	protein_coding	heterogeneous nuclear ribonucleoprotein A0 [Source:MGI Symbol;Acc:MGI:1924384]	-
ENSMUSG00000031708	3241	3931	3973	4683	5209	5129	83.4843623694923	105.113333626735	97.6426333128051	130.369182229446	128.062460010967	136.484832357221	3631.18993504432	5009.8346770483	-0.464331675834357	0.00390891535406077	0.0162410210400239	Tecr	8	83571698	83607971	-	2191	protein_coding	trans-2,3-enoyl-CoA reductase [Source:MGI Symbol;Acc:MGI:1915408]	-
ENSMUSG00000031751	5825	4277	4621	3683	3997	3758	79.561708009926	60.6423581389388	60.2197504566638	54.3668996078869	52.1055153530379	53.0262032398851	4794.96461268438	3815.86501543471	0.329519544823298	0.0668830739366242	0.162493526573673	Amfr	8	93971588	94012842	-	4132	protein_coding	autocrine motility factor receptor [Source:MGI Symbol;Acc:MGI:1345634]	-
ENSMUSG00000025130	5392	6186	7962	2101	2311	2146	106.365431617079	126.674500767088	149.853748589636	44.7920929491203	43.5102869963515	43.732663549065	6342.66570867661	2187.17148997223	1.53606299698372	9.52554186482644e-17	4.70796038989635e-15	P4hb	11	120560298	120573253	-	2861	protein_coding	prolyl 4-hydroxylase, beta polypeptide [Source:MGI Symbol;Acc:MGI:97464]	-
ENSMUSG00000025794	5183	5420	5729	3325	3200	3215	177.175071460608	192.331029728423	186.850835802431	122.839414419979	104.402948820338	113.534531750536	5318.34303757663	3257.56417569284	0.707270355748696	1.83456327416909e-06	1.84600221380964e-05	Rpl14	9	120571444	120574654	+	1651	protein_coding	ribosomal protein L14 [Source:MGI Symbol;Acc:MGI:1914365]	-
ENSMUSG00000018770	4214	4315	4002	4453	4393	4673	109.045399198495	115.9103662207	98.8063177448004	124.534646022551	108.496417430501	124.920635404563	4088.43800634345	4520.18134965913	-0.144820379278131	0.357721663496504	0.545116737663819	Atp5g3	2	73908447	73911326	-	2181	protein_coding	ATP synthase, H+ transporting, mitochondrial F0 complex, subunit C3 (subunit 9) [Source:MGI Symbol;Acc:MGI:2442035]	-
ENSMUSG00000022307	2056	3118	3261	5033	6686	5893	16.260606866324	25.5987296053716	24.6070330909236	43.0194892719228	50.4686155237048	48.147713638483	2746.20254235318	5851.99172501187	-1.09151535435152	1.15337109624548e-06	1.21931072417972e-05	Oxr1	15	41447482	41861048	+	7136	protein_coding	oxidation resistance 1 [Source:MGI Symbol;Acc:MGI:2179326]	-
ENSMUSG00000066036	3776	3969	4964	3812	4688	4829	11.8413263348252	12.9204644592669	14.8523423758338	12.919506846238	14.031281788964	15.6441206947715	4127.87026517974	4438.47297925245	-0.104648052431762	0.547152762139366	0.714356958757831	Ubr4	4	139352609	139489588	+	17997	protein_coding	ubiquitin protein ligase E3 component n-recognin 4 [Source:MGI Symbol;Acc:MGI:1916366]	-
ENSMUSG00000041773	2678	2206	2123	5125	7322	6576	31.9062430355861	27.2834487924639	24.1329217816674	65.9908384125511	83.2599604162984	80.9380037819346	2285.29376328981	6313.40055473518	-1.46611703025447	2.12845133048674e-14	7.69783875076887e-13	Enc1	13	97241105	97253034	+	4737	protein_coding	ectodermal-neural cortex 1 [Source:MGI Symbol;Acc:MGI:109610]	-
ENSMUSG00000031207	7625	5802	10834	624	599	502	68.0159071223399	53.7250753822455	92.2049618821565	6.01561337584873	5.09963212388004	4.62593953455333	7837.50188504262	576.64831054697	3.76482769407385	4.37570670505219e-52	3.10704347436739e-49	Msn	X	96096042	96168552	+	6327	protein_coding	moesin [Source:MGI Symbol;Acc:MGI:97167]	-
ENSMUSG00000009927	5337	5600	5652	3322	2900	3170	111.931412953467	121.919022713206	113.097173497603	75.2972458789037	58.0489221777335	68.6814781819041	5405.71770455105	3147.75025171987	0.780271505873483	3.85310125680165e-06	3.65444180642871e-05	Rps25	9	44407139	44410427	+	2691	protein_coding	ribosomal protein S25 [Source:MGI Symbol;Acc:MGI:1922867]	-
ENSMUSG00000061080	1730	2271	2443	5835	7198	6504	5.67228463235901	7.72961226009961	7.6424075550159	20.6765203282724	22.5250173321059	22.0301793587879	2097.33068279146	6501.1643381678	-1.63215684891914	2.26889597389652e-18	1.29576466584299e-16	Lsamp	16	39984361	42181679	+	17213	protein_coding	limbic system-associated membrane protein [Source:MGI Symbol;Acc:MGI:1261760]	-
ENSMUSG00000046709	2481	2455	3229	5245	6132	6437	12.5805631174314	12.9227063478314	15.6219835633745	28.7437541285216	29.6767844355511	33.719599983509	2650.20526780081	5937.72104902692	-1.16373583378949	1.48054836471783e-11	3.56771960013792e-10	Mapk10	5	102907948	103211334	-	11130	protein_coding	mitogen-activated protein kinase 10 [Source:MGI Symbol;Acc:MGI:1346863]	-
ENSMUSG00000022391	3144	4056	3765	4478	5365	5123	36.4877218711356	48.8642030761339	41.6892427701586	56.1659334160613	59.4258383145218	61.4206142594394	3577.0458926729	4984.06492662439	-0.478605619434621	0.00634388784834323	0.0244327425321655	Rangap1	15	81704248	81745530	-	4863	protein_coding	RAN GTPase activating protein 1 [Source:MGI Symbol;Acc:MGI:103071]	-
ENSMUSG00000030795	5501	3662	5140	3126	4323	4174	26.5466607491346	18.3448961403526	23.6660723949108	16.3035398238122	19.9110823999515	20.808764143458	4642.28482652197	3861.25955714307	0.265752074929421	0.205556306220088	0.37294191357854	Fus	7	127967457	127985701	+	11695	protein_coding	fused in sarcoma [Source:MGI Symbol;Acc:MGI:1353633]	-
ENSMUSG00000024423	2211	4336	3961	5071	5678	4666	36.3588337608121	74.0183053803324	62.1470987571907	90.1237994492041	89.1164687642507	79.2668362008057	3428.2553494592	5136.83395665038	-0.583424403938293	0.0335340343752052	0.0951948294590379	Impact	18	12972252	12992948	+	3432	protein_coding	impact, RWD domain protein [Source:MGI Symbol;Acc:MGI:1098233]	-
ENSMUSG00000019132	4562	4236	5015	3445	4406	4257	44.0191995063572	42.4298477686528	46.1692279049426	35.9253299876177	40.576326990804	42.4342077187238	4491.1831107853	4027.82155076024	0.157073186457526	0.294914010057022	0.479174407812263	BC005537	13	24801657	24816197	+	5849	protein_coding	cDNA sequence BC005537 [Source:MGI Symbol;Acc:MGI:2441726]	-
ENSMUSG00000003316	3419	3223	3945	4640	5573	5113	27.2158151555365	26.6324557339499	29.961535598934	39.917644535129	42.3401768936776	42.0458974459744	3440.46257987911	5102.77151621374	-0.568652116969509	5.13608017994604e-05	0.000372392035375121	Glg1	8	111154421	111259216	-	7090	protein_coding	golgi apparatus protein 1 [Source:MGI Symbol;Acc:MGI:104967]	-
ENSMUSG00000018909	4220	3398	5197	3761	4881	4417	21.3124511148221	17.8144732859055	25.0419694195481	20.5281098352048	23.5272483098465	23.0448527046036	4151.90922789444	4341.57374444744	-0.0644148938697506	0.73490929919134	0.84911514448547	Arrb1	7	99535466	99606771	+	11175	protein_coding	arrestin, beta 1 [Source:MGI Symbol;Acc:MGI:99473]	-
ENSMUSG00000027199	3524	5175	8488	2684	2811	3084	66.2732678062664	101.027941065919	152.300970687929	54.5518743565298	50.4550580806592	59.9159490912769	5553.30457506076	2865.64689197299	0.954528705427245	0.00149985793314895	0.00709526397777902	Gatm	2	122594467	122611303	-	3001	protein_coding	glycine amidinotransferase (L-arginine:glycine amidinotransferase) [Source:MGI Symbol;Acc:MGI:1914342]	-
ENSMUSG00000025092	1262	1909	1876	6239	6539	7937	12.4235552052377	19.5083765680347	17.6203360994649	66.3783121299257	61.4383092805389	80.7176496722126	1644.83085061041	6922.05659218791	-2.07327757552371	2.77705689721558e-19	1.72973292469258e-17	Hspa12a	19	58795751	58860984	-	5733	protein_coding	heat shock protein 12A [Source:MGI Symbol;Acc:MGI:1920692]	-
ENSMUSG00000028557	3330	3579	3455	4769	5578	5048	44.0856635473037	49.1862269421228	43.6411327792514	68.2346786971664	70.4811590800396	69.0395707848785	3379.37088970785	5127.94592590584	-0.601689317588464	1.65420969515103e-05	0.000134959689491028	Rnf11	4	109451098	109484728	-	4263	protein_coding	ring finger protein 11 [Source:MGI Symbol;Acc:MGI:1352759]	-
ENSMUSG00000068823	4235	5186	4782	3866	3808	3879	21.9237942669866	27.8691342900506	23.6192819198716	21.6296171860512	18.8148440210815	20.7447244755753	4633.93827186001	3862.39438258349	0.262761934679575	0.123651098996938	0.258085019677913	Csde1	3	103020426	103058186	+	10902	protein_coding	cold shock domain containing E1, RNA binding [Source:MGI Symbol;Acc:MGI:92356]	CSD
ENSMUSG00000012848	5232	6154	6377	2729	2577	2675	170.289207049555	207.924440868151	198.029832300111	95.9947769047103	80.0525527917081	89.9432885401223	5785.36659158191	2670.49136215515	1.11539527422406	3.82690513223813e-11	8.71879498683814e-10	Rps5	7	12922290	12926686	+	1734	protein_coding	ribosomal protein S5 [Source:MGI Symbol;Acc:MGI:1097682]	-
ENSMUSG00000020850	4372	4080	5080	3642	4538	4011	33.0713249295063	32.0376215294447	36.6631662498452	29.7739231158433	32.7625209616587	31.3436588064741	4396.44450686019	4055.51827157906	0.11644609201593	0.425106319448157	0.610340015965804	Prpf8	11	75486816	75509449	+	7461	protein_coding	pre-mRNA processing factor 8 [Source:MGI Symbol;Acc:MGI:2179381]	-
ENSMUSG00000028782	8335	2569	2536	3445	4423	4412	72.5153900389121	23.2015687287063	21.0508020364558	32.3920541232582	36.7267840770975	39.6538788111757	4385.73731074467	4085.44755935665	0.10231433629258	0.812721809497057	0.89654259762957	Adgrb2	4	129984870	130022633	+	6487	protein_coding	adhesion G protein-coupled receptor B2 [Source:MGI Symbol;Acc:MGI:2451244]	-
ENSMUSG00000028249	5557	5000	5894	3143	3104	3013	45.4263763981049	42.4293486851873	45.9698032152199	27.7674986491784	24.2175826256239	25.4444119403075	5349.52861272087	3095.15900806881	0.789502478781672	4.75511608797158e-08	6.60753313150493e-07	Sdcbp	4	6365650	6408423	+	6904	protein_coding	syndecan binding protein [Source:MGI Symbol;Acc:MGI:1337026]	-
ENSMUSG00000037373	4112	4011	4969	3763	4581	4271	51.8479403923538	52.5000512844808	59.7781147997273	51.2787348316763	55.1289948481762	55.6331387174238	4253.47133493332	4199.43056965129	0.0184588247047518	0.900862809707805	0.947382482839438	Ctbp1	5	33247723	33274994	-	4476	protein_coding	C-terminal binding protein 1 [Source:MGI Symbol;Acc:MGI:1201685]	-
ENSMUSG00000054728	10513	1606	2123	2928	4111	4414	61.7343057007928	9.7898064854019	11.8944595234376	18.5821369389937	23.0403334334772	26.7767473414251	4642.02090971761	3806.23393962486	0.286381396441264	0.745784138285863	0.856471708111783	Phactr1	13	42680623	43138526	+	9611	protein_coding	phosphatase and actin regulator 1 [Source:MGI Symbol;Acc:MGI:2659021]	-
ENSMUSG00000061451	4153	3009	3488	4246	5107	5598	48.7591683996282	36.6728961921158	39.0720006938967	53.8764570864579	57.2270812254036	67.8973526314114	3465.24080527819	4982.01556756171	-0.523770341431473	0.00703076817087396	0.0266366376392796	Tmem151a	19	5070859	5085531	-	4807	protein_coding	transmembrane protein 151A [Source:MGI Symbol;Acc:MGI:2147713]	-
ENSMUSG00000024991	4162	5100	5821	3181	3794	3462	45.3812327726706	57.7262109329567	60.5573172825877	37.4854356528507	39.4832523122359	38.9966108842765	4904.84416622594	3475.34628781148	0.497043667599647	0.00482822167730293	0.0193802106971749	Eif3a	19	60761116	60790693	-	5176	protein_coding	eukaryotic translation initiation factor 3, subunit A [Source:MGI Symbol;Acc:MGI:95301]	-
ENSMUSG00000038453	4173	2454	3146	4278	5656	5788	24.6405183460012	15.0419685296819	17.7237243885495	27.3002682972715	31.8751498302945	35.3065730154228	3176.8863354473	5228.67717617571	-0.718831691066695	0.00243759174405017	0.0108540090576414	Srcin1	11	97509340	97576186	-	9558	protein_coding	SRC kinase signaling inhibitor 1 [Source:MGI Symbol;Acc:MGI:1933179]	-
ENSMUSG00000007850	4262	5643	5038	3252	3732	3504	41.1737453101126	56.590774947246	46.4365457210244	33.9533120890423	34.4104175609208	34.9700790472675	4877.5955860558	3495.26215893233	0.480731244927575	0.00748598711226557	0.028020821905725	Hnrnph1	11	50376990	50386528	+	5842	protein_coding	heterogeneous nuclear ribonucleoprotein H1 [Source:MGI Symbol;Acc:MGI:1891925]	-
ENSMUSG00000024381	3846	3615	3748	4423	4739	5024	88.5593559922825	86.4096276875527	82.341650278215	110.06944818549	104.148557149221	119.508938413655	3651.54629929053	4735.98532510148	-0.375145240719984	0.00889770657822218	0.0324831097736571	Bin1	18	32377217	32435736	+	2451	protein_coding	bridging integrator 1 [Source:MGI Symbol;Acc:MGI:108092]	-
ENSMUSG00000030058	4595	3186	3560	4191	4958	4900	23.5519697095535	16.9518129780327	17.4095093322701	23.2158216796778	24.2543488680295	25.9455801771721	3692.16227732842	4680.49485591683	-0.342201166984584	0.0783772983013634	0.182992577540968	Copg1	6	87887814	87913595	+	11011	protein_coding	coatomer protein complex, subunit gamma 1 [Source:MGI Symbol;Acc:MGI:1858696]	-
ENSMUSG00000021816	3288	2717	2676	4825	5912	5935	21.0655925540487	18.0700840224162	16.3577209410896	33.4090301776338	36.1507802881309	39.2815107709543	2830.37311487117	5551.31895317845	-0.971885478310158	2.63456372838866e-08	3.8624553711036e-07	Ppp3cb	14	20499364	20546573	-	8809	protein_coding	protein phosphatase 3, catalytic subunit, beta isoform [Source:MGI Symbol;Acc:MGI:107163]	-
ENSMUSG00000020524	7193	1971	1581	4723	5884	4000	67.1778262974015	19.1087013790737	14.0877803445302	47.6714665279023	52.4481205458793	38.5923714509744	3511.9710241237	4853.35728477895	-0.466716336568369	0.343764720559849	0.531259146645814	Gria1	11	57011387	57330244	+	6043	protein_coding	glutamate receptor, ionotropic, AMPA1 (alpha 1) [Source:MGI Symbol;Acc:MGI:95808]	-
ENSMUSG00000034135	5306	4920	4717	2968	3704	3729	32.1375688864537	30.9342463779108	27.2587832277693	19.4282798974099	21.4120442467808	23.3326328028856	4873.41459206447	3462.18701107179	0.493190174884505	0.00245936555859473	0.0109349624565195	Sik3	9	46012820	46224194	+	9318	protein_coding	SIK family kinase 3 [Source:MGI Symbol;Acc:MGI:2446296]	-
ENSMUSG00000032046	5981	3172	4218	3529	4166	4276	119.572526375748	65.8293313764843	80.456102999505	76.2489629545554	79.4910525793604	88.3122373450361	4345.46556605457	3989.04986032696	0.123475305593252	0.624306814965066	0.7720745296015	Abhd12	2	150832493	150904741	-	2823	protein_coding	abhydrolase domain containing 12 [Source:MGI Symbol;Acc:MGI:1923442]	-
ENSMUSG00000035093	3430	3184	3183	4607	5034	5896	23.5442645308308	22.6878180262453	20.845986972504	34.1769970486818	32.9796163357826	41.8094131354565	3193.25641513939	5187.33567702846	-0.699971950905281	4.33477459399429e-05	0.000319292421857768	Secisbp2l	2	125736986	125782870	-	8222	protein_coding	SECIS binding protein 2-like [Source:MGI Symbol;Acc:MGI:1917604]	-
ENSMUSG00000019124	3368	2369	3386	4846	6165	5195	22.0691759230098	16.1141631731355	21.1687786809827	34.3180121520446	38.5556912631039	35.1661783067296	2959.82771602205	5387.83531797394	-0.864155275820278	3.97571920958049e-06	3.76069141218844e-05	Scrn1	6	54501173	54566489	-	8613	protein_coding	secernin 1 [Source:MGI Symbol;Acc:MGI:1917188]	-
ENSMUSG00000038587	11792	3004	6079	1237	1678	1507	103.004502887773	27.2393870565203	50.6635594039217	11.6778561086605	13.9894962344737	13.599018995593	6767.55754100674	1468.91368165761	2.20386397560173	6.9002551831599e-08	9.23299220550705e-07	Akap12	10	4266380	4359470	+	6461	protein_coding	A kinase (PRKA) anchor protein (gravin) 12 [Source:MGI Symbol;Acc:MGI:1932576]	-
ENSMUSG00000055447	2778	3552	3461	4173	4858	6457	24.9814583380985	33.1579113206386	29.6949063678756	40.5563265187067	41.6950439364522	59.984897437834	3191.70487114016	5168.55389061684	-0.695444704012303	0.00224021308765338	0.0100932781711489	Cd47	16	49800533	49915010	+	6276	protein_coding	CD47 antigen (Rh-related antigen, integrin-associated signal transducer) [Source:MGI Symbol;Acc:MGI:96617]	-
ENSMUSG00000040952	5134	6448	6185	3023	2182	2268	61.8464463050158	80.6329552180873	71.0875267341633	39.3569751939672	25.0873628516669	28.2245823446235	5793.21120468445	2513.73483858958	1.20465511402064	1.80081225174926e-07	2.22640177520387e-06	Rps19	7	24884371	24889806	+	4685	protein_coding	ribosomal protein S19 [Source:MGI Symbol;Acc:MGI:1333780]	-
ENSMUSG00000038738	1520	2602	1788	5176	6985	7134	8.15913457381511	14.4989470246382	9.1572029102084	30.0275193897266	35.7855995722702	39.5602658512116	1936.77668981302	6414.67516587373	-1.72783009509623	4.73912591828108e-11	1.06266168748656e-09	Shank1	7	44310253	44360572	+	10514	protein_coding	SH3 and multiple ankyrin repeat domains 1 [Source:MGI Symbol;Acc:MGI:3613677]	-
ENSMUSG00000063229	5705	5524	6196	2298	2906	2523	97.2738569101547	97.7738732104939	100.796792200028	42.3462728692338	47.2908888092818	44.4409491549241	5669.79415475101	2569.57703026014	1.14167803028871	6.74480361049127e-17	3.37271846269214e-15	Ldha	7	46841475	46855627	+	3310	protein_coding	lactate dehydrogenase A [Source:MGI Symbol;Acc:MGI:96759]	-
ENSMUSG00000003131	3147	4059	3917	4286	4972	4746	21.4867050855846	28.768736861025	25.516521316783	31.6264121918703	32.4000424553074	33.4754483250339	3626.43340437381	4666.42466025779	-0.363800149618933	0.0358679215523172	0.100022551347598	Pafah1b2	9	45962859	46012690	-	8266	protein_coding	platelet-activating factor acetylhydrolase, isoform 1b, subunit 2 [Source:MGI Symbol;Acc:MGI:108415]	-
ENSMUSG00000025266	2610	2872	3232	5904	5517	4982	26.4456224337062	30.2083068359898	31.2449225715937	64.652349909769	53.3528531377706	52.1485932127013	2834.74607697379	5487.47561915638	-0.952863761994982	3.8097201084438e-08	5.41753389519825e-07	Gnl3l	X	150983141	151017322	-	5570	protein_coding	guanine nucleotide binding protein-like 3 (nucleolar)-like [Source:MGI Symbol;Acc:MGI:2448557]	-
ENSMUSG00000025369	3513	3157	3863	4479	4964	5136	35.7106021554158	33.313653783474	37.4661050545713	49.2067595553659	48.1606318019299	53.9348688167972	3423.2256075266	4863.74322213455	-0.506651729675391	0.000505304975414255	0.00278139705071691	Smarcc2	10	128459248	128490482	+	5552	protein_coding	SWI/SNF related, matrix associated, actin dependent regulator of chromatin, subfamily c, member 2 [Source:MGI Symbol;Acc:MGI:1915344]	MYB
ENSMUSG00000028552	3605	3398	3754	4419	4831	5096	29.354713850177	28.7226574765537	29.1649788138427	38.8885064357662	37.5449040603354	42.8674440432947	3501.05570222732	4787.5709032682	-0.451474982278248	0.0012938614106712	0.00623712056350257	Eps15	4	109280268	109387817	+	6931	protein_coding	epidermal growth factor receptor pathway substrate 15 [Source:MGI Symbol;Acc:MGI:104583]	-
ENSMUSG00000034902	3856	2900	3260	4090	5190	5787	37.9796435364953	29.6510801966962	30.6355917828431	43.5373355597477	48.7890763267531	58.883406885906	3260.13106461782	5016.61047192428	-0.621792984437979	0.00185244875327462	0.00855506088223231	Pip5k1c	10	81292963	81319973	+	5730	protein_coding	phosphatidylinositol-4-phosphate 5-kinase, type 1 gamma [Source:MGI Symbol;Acc:MGI:1298224]	-
ENSMUSG00000028645	7857	4349	6736	2035	1979	2112	126.477514509476	72.6732595111065	103.45547107746	35.4034563285305	30.4049114345236	35.1217438557073	6142.7885192422	2048.84182313121	1.58416228763113	3.96580028362774e-11	8.99674948262387e-10	Slc2a1	4	119108711	119137983	+	3506	protein_coding	solute carrier family 2 (facilitated glucose transporter), member 1 [Source:MGI Symbol;Acc:MGI:95755]	-
ENSMUSG00000043940	2809	3378	3936	4445	5434	5041	10.3305876387143	12.8961951046985	13.8109385120672	17.6672816488012	19.0736715805814	19.1520634875375	3290.90403590195	4966.24921991473	-0.59366736768563	0.000795598856424363	0.00410260151042164	Wdfy3	5	101832956	102069921	-	15346	protein_coding	WD repeat and FYVE domain containing 3 [Source:MGI Symbol;Acc:MGI:1096875]	-
ENSMUSG00000022789	2640	3542	3404	4597	5521	5336	28.6364106740043	39.8833724777403	35.2288950143801	53.8907017573348	57.1575732390948	59.7937875657832	3125.44717918468	5146.64718586753	-0.719611355844207	0.000101047651814346	0.000683338755221967	Dnm1l	16	16312230	16358959	-	5203	protein_coding	dynamin 1-like [Source:MGI Symbol;Acc:MGI:1921256]	-
ENSMUSG00000060261	2427	3522	3873	4710	5437	5044	13.4301438857761	20.2315382006464	20.4481113319323	28.1680301196205	28.7151838675187	28.8344422546582	3195.28229646165	5061.78442349574	-0.663699167197926	0.00185182048106214	0.00855506088223231	Gtf2i	5	134237834	134314760	-	10199	protein_coding	general transcription factor II I [Source:MGI Symbol;Acc:MGI:1202722]	GTF2I
ENSMUSG00000035681	392	2271	1984	6273	6483	7596	3.09940268138319	18.6396491780743	14.9667815552436	53.6033466390798	48.9225784402547	62.0443846438743	1517.00634908341	6801.48579927738	-2.16463767752554	1.22442876700915e-05	0.000103175560106127	Kcnc2	10	112271121	112467024	+	7138	protein_coding	potassium voltage gated channel, Shaw-related subfamily, member 2 [Source:MGI Symbol;Acc:MGI:96668]	-
ENSMUSG00000021756	4665	5469	5913	2802	3135	3005	23.7211793820279	28.8683003757264	28.6871446616392	15.3984653694898	15.2147056253648	15.7853673875598	5223.06313041647	2981.69980436068	0.808771469626274	2.73612320497592e-07	3.26526030881776e-06	Il6st	13	112464070	112510086	+	11099	protein_coding	interleukin 6 signal transducer [Source:MGI Symbol;Acc:MGI:96560]	-
ENSMUSG00000015806	6467	2397	2674	4747	3943	4754	204.128586136781	78.5412236358067	80.5299045457374	161.936548437445	118.78705706531	155.019285937409	3760.00808035223	4511.00793359956	-0.262696831949934	0.482791429136441	0.661803283363221	Qdpr	5	45434021	45450236	-	1788	protein_coding	quinoid dihydropteridine reductase [Source:MGI Symbol;Acc:MGI:97836]	-
ENSMUSG00000035203	4096	3167	3787	4156	4976	4799	82.2663272999722	66.0296335418123	72.5691909097354	90.211598860128	95.3858407548751	99.5722908856643	3593.43077963438	4639.65310450604	-0.368646990968021	0.022007200219307	0.0680641117135584	Epn1	7	5080235	5098178	+	2810	protein_coding	epsin 1 [Source:MGI Symbol;Acc:MGI:1333763]	-
ENSMUSG00000064329	915	2777	2437	5726	5853	7267	4.63308786323033	14.5966765506312	11.7733427164588	31.3346945864253	28.2858572734732	38.0128288809609	2000.78316845792	6300.76282499162	-1.65497750426128	1.03252650956592e-05	8.8341752061403e-05	Scn1a	2	66270778	66440840	-	11146	protein_coding	sodium channel, voltage-gated, type I, alpha [Source:MGI Symbol;Acc:MGI:98246]	-
ENSMUSG00000056596	5920	2263	2170	4068	5244	5295	202.001540993853	80.1578744109906	70.6459914590859	150.016351921092	170.780011341157	186.648510443058	3378.67565853939	4859.59571333883	-0.52439318230683	0.168819936515747	0.324102424181112	Trnp1	4	133491100	133498550	-	1654	protein_coding	TMF1-regulated nuclear protein 1 [Source:MGI Symbol;Acc:MGI:1916789]	-
ENSMUSG00000067786	2991	5891	2787	5685	5094	2450	92.293515459661	188.700243585899	82.0515064606746	189.587598167203	150.02204991647	78.0991753228109	3844.59191653216	4423.47034520176	-0.202377527379595	0.610437054113823	0.762894111277951	Nnat	2	157560078	157562522	+	1829	protein_coding	neuronatin [Source:MGI Symbol;Acc:MGI:104716]	-
ENSMUSG00000024403	3332	2560	2862	4929	5629	5578	74.9203421862798	59.753505315194	61.3987039450429	119.778331131318	120.800126045803	129.568328922631	2849.48442339303	5379.27156850376	-0.916704930547223	3.25955780032331e-08	4.70109006516501e-07	Atp6v1g2	17	35233660	35238767	+	2510	protein_coding	ATPase, H+ transporting, lysosomal V1 subunit G2 [Source:MGI Symbol;Acc:MGI:1913487]	-
ENSMUSG00000058230	2460	3509	3331	4711	5542	5281	15.1783620914224	22.4751103452229	19.609171708387	31.4143144243024	32.6360584768293	33.6613521723455	3032.67480087012	5174.89003178682	-0.770974034279246	9.27953439501253e-05	0.000634175943800311	Arhgap35	7	16493719	16614993	-	9147	protein_coding	Rho GTPase activating protein 35 [Source:MGI Symbol;Acc:MGI:1929494]	-
ENSMUSG00000028759	4835	3231	3452	4038	4615	4611	32.3580885474561	22.44667410305	22.0420499673342	29.2063560541845	29.4780984724623	31.8791762666713	3752.18052327941	4421.92824925659	-0.236952347700132	0.258183433447448	0.437814320912079	Hp1bp3	4	138216296	138244683	+	8433	protein_coding	heterochromatin protein 1, binding protein 3 [Source:MGI Symbol;Acc:MGI:109369]	-
ENSMUSG00000034336	3482	3040	2093	4782	5263	6066	60.6529931460077	54.9699974629939	34.7846400757916	90.0238791123841	87.4980189166685	109.15696823412	2821.5688089336	5377.94620888471	-0.930616074723542	0.000200199996644858	0.00123398736357893	Ina	19	47014698	47025327	+	3240	protein_coding	internexin neuronal intermediate filament protein, alpha [Source:MGI Symbol;Acc:MGI:96568]	-
ENSMUSG00000059070	4652	6034	6736	2451	2510	2332	64.9388279139215	87.4376965386181	89.7142917629421	36.9770900586589	33.4410450115145	33.6293810278044	5667.06014060674	2435.62948989834	1.2183555201016	1.77363987961987e-10	3.70412516820221e-09	Rpl18	7	45715457	45720836	+	4043	protein_coding	ribosomal protein L18 [Source:MGI Symbol;Acc:MGI:98003]	-
ENSMUSG00000026878	3637	3654	4031	3951	4791	4607	15.1051236045393	15.7535410114142	15.9730773724677	17.7342445164876	18.9910305530874	19.766272702639	3684.71223650541	4444.74385315139	-0.270568523278378	0.0492327943101147	0.127959612541979	Rab14	2	35180205	35201120	-	13589	protein_coding	RAB14, member RAS oncogene family [Source:MGI Symbol;Acc:MGI:1915615]	-
ENSMUSG00000028832	3149	2011	2290	4959	6444	5797	92.4672109380069	61.2993445475145	64.1571989646732	157.374327061476	180.597614176205	175.850653333994	2425.1227252309	5717.97624346481	-1.23746373112792	1.07621546446421e-08	1.68075819824168e-07	Stmn1	4	134468320	134473843	+	1922	protein_coding	stathmin 1 [Source:MGI Symbol;Acc:MGI:96739]	-
ENSMUSG00000031672	3740	4028	2796	4396	5214	4463	43.7555134142888	48.9191955034479	31.209956531267	55.5831999538438	58.220185917509	53.9403371749056	3460.1953408716	4685.21303134202	-0.437348394791821	0.0398261804459425	0.10861314759435	Got2	8	95864134	95888547	-	4824	protein_coding	glutamatic-oxaloacetic transaminase 2, mitochondrial [Source:MGI Symbol;Acc:MGI:95792]	-
ENSMUSG00000022463	4192	3383	4632	3652	4615	4121	32.932403760084	27.5888004315181	34.7188653005947	31.0068470014137	34.603118655105	33.444935290055	3961.51945247172	4120.19771777531	-0.0566426690867738	0.73259515946559	0.847353762886643	Srebf2	15	82147181	82205379	+	7184	protein_coding	sterol regulatory element binding factor 2 [Source:MGI Symbol;Acc:MGI:107585]	bHLH
ENSMUSG00000041720	3586	2843	3465	4267	5088	5320	17.9834021178437	14.8001832398429	16.5790493379551	23.1264458010829	24.352864485408	27.5612423939983	3216.48113198496	4889.66043483549	-0.604227987390218	0.000283500684857122	0.001674745310268	Pi4ka	16	17280351	17406314	-	11254	protein_coding	phosphatidylinositol 4-kinase alpha [Source:MGI Symbol;Acc:MGI:2448506]	-
ENSMUSG00000058655	4278	4675	4639	3430	3748	3710	54.0376055472094	61.3007226514254	55.9080704716766	46.8246043780891	45.1852071919004	48.4121995029244	4430.06784122218	3632.6547027217	0.286301330541741	0.0435576898093923	0.116376007565493	Eif4b	15	102073773	102097173	+	4468	protein_coding	eukaryotic translation initiation factor 4B [Source:MGI Symbol;Acc:MGI:95304]	-
ENSMUSG00000071644	4109	4664	4979	3082	3778	3863	89.1931032377175	105.095068428946	103.117428482684	72.3023557229797	78.2705644713927	86.625435165388	4477.11505813101	3570.76103480168	0.326312814117941	0.0462703800276882	0.121926229014079	Eef1g	19	8967041	8978479	+	2600	protein_coding	eukaryotic translation elongation factor 1 gamma [Source:MGI Symbol;Acc:MGI:1914410]	-
ENSMUSG00000044533	31	3775	12952	3914	3753	16	0.956046652351832	120.854551152193	381.108856941237	130.455649900769	110.468214598604	0.509756722793964	5328.74933296455	2558.14173801085	1.05867337710382	0.599710368928305	0.754624034432675	Rps2	17	24718116	24721929	+	1830	protein_coding	ribosomal protein S2 [Source:MGI Symbol;Acc:MGI:105110]	-
ENSMUSG00000040612	1166	1970	1621	5877	6661	7131	7.97554636918024	13.9880373274849	10.5788807983987	43.4452464031172	43.4853236537368	50.3892528037971	1554.65057686228	6560.17745236594	-2.07722989218303	5.98852312442784e-18	3.28825418404824e-16	Ildr2	1	166254139	166316823	+	8251	protein_coding	immunoglobulin-like domain containing receptor 2 [Source:MGI Symbol;Acc:MGI:1196370]	-
ENSMUSG00000034723	3287	3555	3209	4813	5193	4350	17.0083769337042	19.0955176292584	15.8426453321318	26.9155779449672	25.6461908445509	23.2529476013188	3280.4823360929	4787.78448840478	-0.545500370924605	0.000687499210138042	0.00362323309608129	Tmx4	2	134594185	134644145	-	10907	protein_coding	thioredoxin-related transmembrane protein 4 [Source:MGI Symbol;Acc:MGI:106558]	-
ENSMUSG00000026585	2423	2692	2840	4830	5953	5660	34.0848173280701	39.3107450241406	38.1171754827972	73.4309873081259	79.9254000026998	82.2525888483817	2590.36622328498	5473.03873615385	-1.07922142649067	6.43881079709949e-13	1.89971672575919e-11	Kifap3	1	163779583	163917109	+	4012	protein_coding	kinesin-associated protein 3 [Source:MGI Symbol;Acc:MGI:107566]	-
ENSMUSG00000024897	1642	2205	2224	5031	7024	6249	13.9732399304736	19.4787561045291	18.0573310939198	46.2703687795946	57.0492376903983	54.9363847835612	1977.90833116632	6076.87696587342	-1.61941080046605	4.46361071427255e-16	2.03605643330694e-14	Apba1	19	23758876	23949597	+	6632	protein_coding	amyloid beta (A4) precursor protein binding, family A, member 1 [Source:MGI Symbol;Acc:MGI:1860297]	-
ENSMUSG00000031422	4215	4494	5085	3348	4013	3201	75.8802083714898	83.9832479496947	87.3407079731401	65.1389967261046	68.951143789877	59.5308656994451	4487.13455773915	3514.51809306521	0.352441014469726	0.021642929844163	0.0671381522557681	Morf4l2	X	136732942	136743690	-	3135	protein_coding	mortality factor 4 like 2 [Source:MGI Symbol;Acc:MGI:1927167]	-
ENSMUSG00000034377	3841	5299	6516	2652	2975	3055	12.0071337971401	17.1956115141919	19.4343908799614	8.95969534580859	8.87612464333695	9.8657895144015	5084.13646323897	2895.70427036373	0.812113368446555	0.000259121039404802	0.00155094025889325	Tulp4	17	6106437	6251128	+	18054	protein_coding	tubby like protein 4 [Source:MGI Symbol;Acc:MGI:1916092]	Tub
ENSMUSG00000037754	6012	3641	3646	3628	3763	3632	38.3653106436613	24.119543761134	22.1988883170112	25.0214057530662	22.9189831161823	23.9436951849661	4336.35214989007	3680.927323387	0.236417841302219	0.337802291909842	0.524747642548199	Ppp1r16b	2	158665398	158766334	+	8844	protein_coding	protein phosphatase 1, regulatory subunit 16B [Source:MGI Symbol;Acc:MGI:2151841]	-
ENSMUSG00000029838	2500	1965	4459	4789	5333	5257	41.0993247184314	33.534041295006	69.9402152817624	85.0871926209493	83.6772965448574	89.2808348722327	2873.68068013233	5129.15192141832	-0.835727993287842	0.00336267339221609	0.0142853617826538	Ptn	6	36714929	36810220	-	3433	protein_coding	pleiotrophin [Source:MGI Symbol;Acc:MGI:97804]	-
ENSMUSG00000028656	4501	3392	5145	3310	4093	3861	72.7033785797878	56.876136319979	79.2913430922098	57.7827562882401	63.0999048350955	64.4274540869118	4225.48453836508	3748.8476571185	0.172704360584968	0.358000176133534	0.545396106745337	Cap1	4	122859047	122886056	-	3494	protein_coding	CAP, adenylate cyclase-associated protein 1 (yeast) [Source:MGI Symbol;Acc:MGI:88262]	-
ENSMUSG00000042506	4523	2708	3224	4099	4952	4791	52.2446237816726	32.4707515660016	35.5307902076666	51.1702591893407	54.5930092115086	57.1698137509947	3401.7348910595	4609.33741965108	-0.438290164763239	0.0536138622325155	0.136973194204491	Usp22	11	61151785	61175055	-	4886	protein_coding	ubiquitin specific peptidase 22 [Source:MGI Symbol;Acc:MGI:2144157]	-
ENSMUSG00000024853	3611	3795	4401	4059	4292	4095	63.0752544883309	68.8132335195923	73.3462148672804	76.6258410509816	71.5537856325644	73.8943132371856	3839.40141402882	4154.41924297308	-0.113708432253932	0.433534143455109	0.618190261990811	Sf3b2	19	5273923	5295455	-	3231	protein_coding	splicing factor 3b, subunit 2 [Source:MGI Symbol;Acc:MGI:2441856]	-
ENSMUSG00000053025	5575	1027	1397	4311	5689	6248	37.5420092257698	7.17912882358291	8.97560767596661	31.3743937961011	36.5636845435372	43.4649565039266	2605.67095749082	5405.90772396363	-1.05288593782502	0.159880635279414	0.310973091008225	Sv2b	7	75114894	75309262	-	8381	protein_coding	synaptic vesicle glycoprotein 2 b [Source:MGI Symbol;Acc:MGI:1927338]	-
ENSMUSG00000022055	1188	3643	2294	5064	5334	6717	19.8366450093432	63.1450940570407	36.5460134007873	91.3839987473592	85.0053326730481	115.865120373944	2339.16694983746	5719.44122155209	-1.28992579530624	0.000598526268433066	0.00321477724915813	Nefl	14	68083863	68089095	+	3380	protein_coding	neurofilament, light polypeptide [Source:MGI Symbol;Acc:MGI:97313]	-
ENSMUSG00000036707	4025	4084	4233	3578	4112	4156	32.0985319529439	33.8091055545917	32.2078970022184	30.8378649181675	31.2977970927733	34.2389480012279	4020.33955896553	3949.00419233082	0.0258124929911687	0.851928075407594	0.919912309141559	Cab39	1	85793441	85851576	+	7077	protein_coding	calcium binding protein 39 [Source:MGI Symbol;Acc:MGI:107438]	-
ENSMUSG00000042744	2710	2918	2618	4282	6287	5373	9.30157977413359	10.3968403290781	8.57337620531233	15.8839593615314	20.595496394257	19.0515297352091	2691.59817715257	5286.79174439263	-0.974048852176531	7.07127177188011e-08	9.42629732694556e-07	Hectd4	5	121220219	121368577	+	16443	protein_coding	HECT domain E3 ubiquitin protein ligase 4 [Source:MGI Symbol;Acc:MGI:3647820]	-
ENSMUSG00000021134	6261	3792	4154	3026	3328	3622	88.6047562476617	55.707070754215	56.0886049685699	46.2814476757751	44.9508623978119	52.9526093189932	4627.32036811657	3329.28331401464	0.474973898590555	0.0459411297378317	0.121298704223512	Srsf5	12	80945504	80950507	+	3988	protein_coding	serine/arginine-rich splicing factor 5 [Source:MGI Symbol;Acc:MGI:98287]	-
ENSMUSG00000037072	4259	4416	5365	3413	3358	3366	41.3073908444007	44.4608591920367	49.6460459554791	35.7751194237598	31.0843789542333	33.725610778611	4562.35041900508	3388.89266856801	0.42906026735679	0.00703138838298235	0.0266366376392796	Selenof	3	144570304	144597680	+	5819	protein_coding	selenoprotein F [Source:MGI Symbol;Acc:MGI:1927947]	-
ENSMUSG00000023033	1795	1813	1969	4952	6227	7409	6.42556633911667	6.73710669648297	6.72492568972674	19.1580929004543	21.2748841447639	27.398837820707	1815.43053689777	6191.99682081153	-1.77010026540492	3.85402365801265e-20	2.64833586977373e-18	Scn8a	15	100869858	101045938	+	15766	protein_coding	sodium channel, voltage-gated, type VIII, alpha [Source:MGI Symbol;Acc:MGI:103169]	-
ENSMUSG00000061689	4752	2756	2231	3824	5248	5311	31.7348764082735	19.1059332026246	14.2152585922204	27.599609856912	33.4499586254764	36.640574023847	3183.25682945225	4780.07389460144	-0.586568306136728	0.0554337822546511	0.140560698677369	Dlgap4	2	156613705	156764363	+	8451	protein_coding	DLG associated protein 4 [Source:MGI Symbol;Acc:MGI:2138865]	-
ENSMUSG00000021196	4245	3346	2918	4116	4615	4878	17.8775898086502	14.6280310310752	11.7249601735606	18.7340346864833	18.5500189850216	21.2226033860989	3431.90784142226	4539.6069988563	-0.40359020211404	0.0528588133092161	0.135466607448619	Pfkp	13	6579768	6648777	-	13401	protein_coding	phosphofructokinase, platelet [Source:MGI Symbol;Acc:MGI:1891833]	-
ENSMUSG00000021190	3600	5460	7347	2500	2646	2565	87.4624768540939	137.702104118901	170.303716622463	65.6423257478775	61.3550748570402	64.3772215066382	5319.08156087464	2574.00461650714	1.04719959528506	5.92886913617198e-05	0.000424241754580905	Lgmn	12	102394084	102439813	-	2323	protein_coding	legumain [Source:MGI Symbol;Acc:MGI:1330838]	-
ENSMUSG00000029076	3644	3048	4095	4934	3768	4618	33.6318213918246	29.2022049611474	36.0595863560768	49.2148136361461	33.191302315871	44.0302890323837	3501.38985771622	4476.55954647891	-0.354344520978111	0.0917774359701464	0.205793993793269	Sdf4	4	155992872	156013610	+	6115	protein_coding	stromal cell derived factor 4 [Source:MGI Symbol;Acc:MGI:108079]	-
ENSMUSG00000031960	3953	5252	4689	2931	3574	3671	24.0355315617693	33.1497530034463	27.2020706662832	19.2604937155703	20.7406729970474	23.0588099329297	4535.18184634069	3388.99661600966	0.420253643006423	0.0279759810596486	0.0822786619539742	Aars	8	111033144	111057664	+	9282	protein_coding	alanyl-tRNA synthetase [Source:MGI Symbol;Acc:MGI:2384560]	-
ENSMUSG00000025362	4709	5446	6191	2641	2561	2507	172.127347176215	206.646229043331	215.912011707509	104.331215306538	89.3453887294754	94.6675433290712	5316.31217797532	2577.71086638969	1.04442865117538	1.02099189331755e-09	1.86528038691685e-08	Rps26	10	128624534	128626747	-	1544	protein_coding	ribosomal protein S26 [Source:MGI Symbol;Acc:MGI:1351628]	-
ENSMUSG00000020658	4414	3401	3283	3620	4451	4862	23.9949464643216	19.1921111832005	17.0275888077351	21.2677088891773	23.0933230020735	27.3041083774224	3619.58625912605	4307.89138930804	-0.251189341872588	0.221694669210149	0.393348312803148	Efr3b	12	3962554	4038915	-	10382	protein_coding	EFR3 homolog B [Source:MGI Symbol;Acc:MGI:2444851]	-
ENSMUSG00000024587	2943	5190	4240	3514	3885	4245	63.1063204125985	115.525702055011	86.7447635382515	81.434612342111	79.5087633135141	94.0342096674698	4044.12509072547	3885.64978081749	0.0576474237052341	0.818438075282827	0.900442510054477	Nars	18	64499665	64516557	-	2632	protein_coding	asparaginyl-tRNA synthetase [Source:MGI Symbol;Acc:MGI:1917473]	-
ENSMUSG00000026701	4072	4819	5140	3090	3334	3542	47.838026121574	58.7693748622518	57.6133881470612	39.2327401482986	37.3828542091832	42.987246450995	4567.79809420441	3326.75071894196	0.457412261220011	0.00600807697721062	0.0232825278822159	Prdx6	1	161240112	161251219	-	4804	protein_coding	peroxiredoxin 6 [Source:MGI Symbol;Acc:MGI:894320]	-
ENSMUSG00000063870	4056	4099	4697	3393	3905	3829	28.5460626019189	29.9471052101026	31.5401418747423	25.8081460213443	26.2307485932547	27.8393583955909	4180.22053549453	3708.72419035055	0.172673064714811	0.212063544152077	0.381213301057177	Chd4	6	125095981	125130591	+	8019	protein_coding	chromodomain helicase DNA binding protein 4 [Source:MGI Symbol;Acc:MGI:1344380]	-
ENSMUSG00000056486	4166	1664	1911	4459	5319	6452	36.9393576122791	15.3162362799276	16.166856181952	42.7299343393076	45.0133611137153	59.1003455135897	2521.58025363706	5411.64522802473	-1.10174122383994	0.00181618154247457	0.00840406644697708	Chn1	2	73610660	73775346	-	6365	protein_coding	chimerin 1 [Source:MGI Symbol;Acc:MGI:1915674]	-
ENSMUSG00000036565	3569	2741	2798	4080	5570	5208	35.4373272973709	28.2521894485244	26.5067777531864	43.7823688012852	52.7850559442211	53.4208723228477	2968.37339709275	4936.13704826288	-0.733765572233924	0.000139490503519808	0.000905094945470283	Ttyh3	5	140620578	140649031	-	5684	protein_coding	tweety family member 3 [Source:MGI Symbol;Acc:MGI:1925589]	-
ENSMUSG00000012405	3827	5698	5617	3035	2973	2814	87.3379164074892	134.988096117412	122.304828605806	74.8561936808555	64.7560952357425	66.3428380214884	4934.62349168142	2948.98449682122	0.742752786837943	0.000557187972320051	0.00301869033960276	Rpl15	14	18267823	18271391	-	2473	protein_coding	ribosomal protein L15 [Source:MGI Symbol;Acc:MGI:1913730]	-
ENSMUSG00000032199	3109	3544	4182	4110	4924	3985	72.3863348658067	85.6560890639487	92.8997849862089	103.419484215781	109.419641876252	95.8494840349402	3521.94117221449	4332.40438145633	-0.29879535924894	0.0802449218655045	0.186280945101069	Polr2m	9	71478437	71485935	-	2424	protein_coding	polymerase (RNA) II (DNA directed) polypeptide M [Source:MGI Symbol;Acc:MGI:107282]	-
ENSMUSG00000006818	3888	3458	3641	3965	4378	4515	21.9253957264813	20.2429981664532	19.5901011360859	24.1651255617245	23.5634198111328	26.3029541007755	3578.65445802773	4289.82531878895	-0.261496937765792	0.0711395272546931	0.170187853730329	Sod2	17	13006846	13040063	+	10008	protein_coding	superoxide dismutase 2, mitochondrial [Source:MGI Symbol;Acc:MGI:98352]	-
ENSMUSG00000068748	2808	2437	3940	4512	4987	5134	11.1250796989124	10.0228266512743	14.8935100941203	19.319674206472	18.8576154357091	21.0129719073723	2972.6246153435	4881.8954921683	-0.71560563066596	0.000472473892473833	0.00262510142344225	Ptprz1	6	22875502	23052916	+	14245	protein_coding	protein tyrosine phosphatase, receptor type Z, polypeptide 1 [Source:MGI Symbol;Acc:MGI:97816]	-
ENSMUSG00000039943	1301	2371	1635	5718	6246	6545	8.18565307770997	15.4858930099828	9.81496171276972	38.8816663397566	37.5076104747024	42.5413509180343	1739.15410952663	6176.77696348768	-1.82857376135449	3.34423421751059e-12	8.93837858236018e-11	Plcb4	2	135659011	136014593	+	8970	protein_coding	phospholipase C, beta 4 [Source:MGI Symbol;Acc:MGI:107464]	-
ENSMUSG00000005161	2989	3092	3771	4559	4699	4674	55.3088408492831	59.3932088205425	66.576351120695	91.1723006485854	82.9880320381842	89.347609587712	3201.26529267548	4653.38852433071	-0.539557877398808	0.000484375171714593	0.00268492321307944	Prdx2	8	84969587	84974834	+	3050	protein_coding	peroxiredoxin 2 [Source:MGI Symbol;Acc:MGI:109486]	-
ENSMUSG00000062397	3351	3304	3524	4198	4963	4419	37.9687559022136	38.8615967017727	38.0962873512535	51.4066204494131	53.6707412904855	51.725122630854	3314.4617916212	4522.15294452663	-0.448270196359031	0.000494830507933712	0.00273522495617656	Zfp706	15	36997027	37007773	-	4981	protein_coding	zinc finger protein 706 [Source:MGI Symbol;Acc:MGI:1915286]	-
ENSMUSG00000035569	4285	3935	4131	3497	3971	3905	14.5859520346113	13.9045633145256	13.4163371850689	12.8648363841974	12.9010548330622	13.7318983888498	4022.95649062275	3791.69227589812	0.0854042789254195	0.529478909693048	0.700730599793818	Ankrd11	8	122883822	123042277	-	16580	protein_coding	ankyrin repeat domain 11 [Source:MGI Symbol;Acc:MGI:1924337]	-
ENSMUSG00000054008	4292	5116	6383	2496	2988	2446	39.9061199147905	49.3786245310735	56.623857089824	25.0812427209192	26.5156185278577	23.4942632561356	5127.96853351843	2639.08309417607	0.95834383285552	5.18352790235283e-07	5.85469307401485e-06	Ndst1	18	60685978	60713389	-	6070	protein_coding	N-deacetylase/N-sulfotransferase (heparan glucosaminyl) 1 [Source:MGI Symbol;Acc:MGI:104719]	-
ENSMUSG00000059995	2938	2820	3034	4141	5183	5600	40.2362648295177	40.0906998189538	39.6438895748848	61.2908687359101	67.7467482595114	79.2281438848663	2862.55692082177	4969.31191360988	-0.795763731965566	1.51266076107536e-06	1.55290118228566e-05	Atxn7l3	11	102289300	102296631	-	4121	protein_coding	ataxin 7-like 3 [Source:MGI Symbol;Acc:MGI:3036270]	-
ENSMUSG00000016541	5148	3232	4036	3592	3962	3737	149.995212822326	97.7549763323105	112.197926959299	113.109704653103	110.17795589288	112.483169777307	4036.8749002803	3765.72282642344	0.100334113880051	0.628760112968692	0.775171491918998	Atxn10	15	85336245	85463212	+	1937	protein_coding	ataxin 10 [Source:MGI Symbol;Acc:MGI:1859293]	-
ENSMUSG00000026424	2835	3878	3039	4285	4731	4921	70.515899212868	100.131437817962	72.1206280492724	115.188597765057	112.312556369099	126.448283499076	3189.3460196319	4649.98431606913	-0.544026830038281	0.00700683759667637	0.0265633839623421	Gpr37l1	1	135160234	135167681	-	2269	protein_coding	G protein-coupled receptor 37-like 1 [Source:MGI Symbol;Acc:MGI:1928503]	-
ENSMUSG00000033565	3864	3072	2822	4317	5178	4435	26.7905231210988	22.1102651117155	18.6679186801556	32.348251044181	34.2647447905911	31.7660553595819	3184.53317975444	4636.63383590732	-0.542052845754433	0.00442709407201645	0.0180213945962344	Rbfox2	15	77078990	77307004	-	8140	protein_coding	RNA binding protein, fox-1 homolog (C. elegans) 2 [Source:MGI Symbol;Acc:MGI:1933973]	-
ENSMUSG00000030557	3650	2798	2900	4064	5477	4794	14.0315518947774	11.1657838138607	10.6366692531414	16.8846173068011	20.0954142170903	19.0386635966807	3045.97793987392	4761.72590085257	-0.644637501907078	0.000502899444960588	0.0027703035884537	Mef2a	7	67231163	67372858	-	14681	protein_coding	myocyte enhancer factor 2A [Source:MGI Symbol;Acc:MGI:99532]	SRF
ENSMUSG00000031605	9557	3604	3592	1964	2476	2472	58.3296283622706	22.8339511810189	20.9169696478965	12.9548917057206	14.4231341520186	15.5862514349682	5465.37066021677	2300.29817054761	1.24848294645841	0.000969160258263474	0.00488524652662767	Klhl2	8	64739675	64850017	-	9247	protein_coding	kelch-like 2, Mayven [Source:MGI Symbol;Acc:MGI:1924363]	-
ENSMUSG00000021771	3235	4276	4536	3725	3796	4085	38.283835687846	52.5300141298869	51.2163965380695	47.6422337683698	42.8754549718907	49.9411809221327	3921.78632932547	3878.3969542272	0.0160823486455612	0.933428399979855	0.965096916777696	Vdac2	14	21825238	21845879	+	4769	protein_coding	voltage-dependent anion channel 2 [Source:MGI Symbol;Acc:MGI:106915]	-
ENSMUSG00000061576	2629	2343	1883	4954	6162	5639	12.0170431049735	11.1175216529472	8.21206101937398	24.4730284576603	26.8825279549602	26.6277650061672	2240.9285667189	5574.92388292599	-1.31496168450513	4.10585185380259e-11	9.2848042664228e-10	Dpp6	5	26817203	27727505	+	12347	protein_coding	dipeptidylpeptidase 6 [Source:MGI Symbol;Acc:MGI:94921]	-
ENSMUSG00000040652	4070	2645	3403	4299	4760	4428	76.8230776931889	51.8264702801405	61.2849811166153	87.6979452227773	85.7522698653138	86.3436677761906	3288.14437520236	4497.5487013614	-0.451832389288803	0.0216137198622986	0.0670670736353511	Oaz2	9	65668001	65690300	+	2990	protein_coding	ornithine decarboxylase antizyme 2 [Source:MGI Symbol;Acc:MGI:109492]	-
ENSMUSG00000028760	2915	3421	3854	3861	4748	4781	14.8707929793244	18.1166254358924	18.758672175063	21.287274004963	23.1178615330746	25.1964815814575	3314.56257508866	4458.28685101217	-0.427675127880533	0.0140251894138366	0.0470421327182407	Eif4g3	4	137993022	138208508	+	11063	protein_coding	eukaryotic translation initiation factor 4 gamma, 3 [Source:MGI Symbol;Acc:MGI:1923935]	-
ENSMUSG00000030738	3653	5359	5074	2834	3276	3383	58.7201726417937	89.4231720185392	77.8185132621067	49.2336662793179	50.2600508770465	56.1778659494788	4593.47896526733	3164.57896505702	0.537555149761683	0.00997055478823989	0.0356244143071262	Eif3c	7	126546455	126566411	-	3511	protein_coding	eukaryotic translation initiation factor 3, subunit C [Source:MGI Symbol;Acc:MGI:1926966]	-
ENSMUSG00000027828	5543	4830	5308	2447	2694	2744	74.984078704379	67.8265886216604	68.5093599736255	35.7752626344243	34.7826888591659	38.3472192390392	5104.58833165472	2630.68328583131	0.956389540828098	1.96809703505929e-11	4.6530968968738e-10	Ssr3	3	65379655	65392623	-	4172	protein_coding	signal sequence receptor, gamma [Source:MGI Symbol;Acc:MGI:1914687]	-
ENSMUSG00000020333	2024	2805	3800	4387	5088	5449	11.5220584659654	16.5760517736475	20.6394432450246	26.9905591018336	27.6444560135951	32.0451244451211	2797.61794403543	4975.58651364245	-0.830622753303439	0.000763141628086124	0.00395726459627327	Acsl6	11	54303798	54364756	+	9914	protein_coding	acyl-CoA synthetase long-chain family member 6 [Source:MGI Symbol;Acc:MGI:894291]	-
ENSMUSG00000040265	1965	2738	2937	4642	6198	5063	4.53541099550478	6.56018671239241	6.46774449891793	11.5793427716438	13.6535958993352	12.0722330129838	2486.55068357737	5281.5232465114	-1.08683873380172	1.66327474123556e-07	2.07320529770625e-06	Dnm3	1	161982453	162478034	-	24452	protein_coding	dynamin 3 [Source:MGI Symbol;Acc:MGI:1341299]	-
ENSMUSG00000025228	4179	3290	3882	3643	4274	4274	86.014843146353	70.2951870701046	76.2344684407862	81.0372849075097	83.9608695271662	90.8784971461334	3691.89453143231	4062.31760436003	-0.137929755060637	0.387664727892899	0.57507200790909	Actr1a	19	46376814	46395735	-	2742	protein_coding	ARP1 actin-related protein 1A, centractin alpha [Source:MGI Symbol;Acc:MGI:1858964]	-
ENSMUSG00000037487	4484	3850	4561	3226	3691	3702	16.4456827191202	14.6580330100306	15.960305148073	12.7871967213398	12.9202741186777	14.0264673757285	4193.21346005822	3540.13281147464	0.244280186298608	0.0887764981975814	0.20107570064911	Ubr5	15	37967328	38078854	-	15388	protein_coding	ubiquitin protein ligase E3 component n-recognin 5 [Source:MGI Symbol;Acc:MGI:1918040]	-
ENSMUSG00000034891	1631	2656	2881	4809	5377	6157	42.9136194401697	72.5434018782889	72.3234704446216	136.747892423971	135.02761607478	167.353934158032	2332.13418029346	5453.75493043868	-1.22558895725115	1.15724243770213e-06	1.22219030282255e-05	Sncb	13	54758860	54766595	-	2145	protein_coding	synuclein, beta [Source:MGI Symbol;Acc:MGI:1889011]	-
ENSMUSG00000038467	5454	3873	4357	3108	3548	3123	151.855269168264	111.941440644121	115.743632218072	93.5234291839938	94.2843741746484	89.8281187984878	4454.38200233651	3258.4058080434	0.451055086340195	0.0144530201655194	0.0482492141617135	Chmp4b	2	154651705	154694785	+	2027	protein_coding	charged multivesicular body protein 4B [Source:MGI Symbol;Acc:MGI:1922858]	-
ENSMUSG00000020149	3798	3901	4404	3623	3881	3830	56.4227367958209	60.1594421258859	62.422522216268	58.1690808725173	55.0280609253859	58.7791835744705	3937.39962814344	3782.80299492653	0.0578382846290483	0.674736164084921	0.80702806450793	Rab1a	11	20201432	20226856	+	3799	protein_coding	RAB1A, member RAS oncogene family [Source:MGI Symbol;Acc:MGI:97842]	-
ENSMUSG00000032097	4416	3443	3717	3676	4219	3960	31.0178480868692	25.1043097672553	24.9097848135123	27.9050485670435	28.283523016939	28.7344820997456	3769.79641835673	3950.82004791545	-0.0676751886702007	0.679300591763746	0.810352310340557	Ddx6	9	44604892	44640731	+	8035	protein_coding	DEAD (Asp-Glu-Ala-Asp) box polypeptide 6 [Source:MGI Symbol;Acc:MGI:104976]	-
ENSMUSG00000045589	2266	2224	1703	5249	6063	5913	18.7600975598931	19.1134300915157	13.4519315829617	46.965228523806	47.9075690795952	50.5718282276083	2025.82489332791	5740.72493465215	-1.50284461430149	1.7490048049701e-14	6.39061755668491e-13	Frrs1l	4	56957173	56990391	-	6817	protein_coding	ferric-chelate reductase 1 like [Source:MGI Symbol;Acc:MGI:2442704]	-
ENSMUSG00000006575	3396	2856	3146	4192	4965	4842	65.1690121797269	56.8931948187117	57.6005976558163	86.9399549010598	90.9356318125542	95.9895221594722	3059.34859444577	4663.45183417892	-0.608184974443801	4.10569603606951e-05	0.000304579279503912	Rundc3a	11	102393403	102402555	+	2941	protein_coding	RUN domain containing 3A [Source:MGI Symbol;Acc:MGI:1858752]	-
ENSMUSG00000042671	4176	2030	1409	4679	5640	5435	24.4484841420321	12.3371869988536	7.87040815206987	29.6052799655993	31.5146095161247	32.8712775722569	2492.48980001328	5246.13958239605	-1.07370114185976	0.003623570942027	0.0152157122426688	Rgs8	1	153653025	153700323	+	9640	protein_coding	regulator of G-protein signaling 8 [Source:MGI Symbol;Acc:MGI:108408]	-
ENSMUSG00000010095	4829	5804	6613	1857	2173	2069	77.227864880838	96.3546967505799	100.904412977439	32.0961844008815	33.1678963990922	34.1824275080246	5608.5315120041	2031.96846188777	1.46473878032987	2.06163851820439e-17	1.08437095592074e-15	Slc3a2	19	8706882	8723369	-	3529	protein_coding	solute carrier family 3 (activators of dibasic and neutral amino acid transport), member 2 [Source:MGI Symbol;Acc:MGI:96955]	-
ENSMUSG00000024026	2688	2872	3381	4353	5669	4351	78.4001287786072	86.9562114090249	94.0865398829998	137.214769026713	157.8103008947	131.09984646654	2906.68849520751	4774.12365931538	-0.715879874740593	1.77298887371348e-05	0.000143550775324381	Glo1	17	30592866	30612659	-	1935	protein_coding	glyoxalase 1 [Source:MGI Symbol;Acc:MGI:95742]	-
ENSMUSG00000022443	5372	4759	8928	1428	1521	1300	23.4516358293933	21.566591132301	37.1865710346518	6.73736420894777	6.3373505519057	5.86281348394396	6153.24596299352	1417.52394095726	2.11803764841916	1.8873002778727e-17	9.97599764745516e-16	Myh9	15	77760587	77842175	-	12928	protein_coding	myosin, heavy polypeptide 9, non-muscle [Source:MGI Symbol;Acc:MGI:107717]	-
ENSMUSG00000031428	2594	2083	2350	4906	6172	5189	30.0244289320119	25.0278023453994	25.9517985394768	61.3701250226939	68.1823680524945	62.0460363422569	2286.89427525428	5409.18249452996	-1.24204474277159	3.65258187854684e-15	1.47641933921831e-13	Zcchc18	X	136993155	136998472	+	4876	protein_coding	zinc finger, CCHC domain containing 18 [Source:MGI Symbol;Acc:MGI:1914245]	-
ENSMUSG00000039001	4787	5552	4208	3127	2480	3119	333.539205272761	401.570297255976	279.73963772371	235.470238380949	164.921213690548	224.504176671428	4759.51031685072	2930.67912657149	0.699635361589378	0.00203382213463474	0.00929111711601741	Rps21	2	180257377	180258445	+	810	protein_coding	ribosomal protein S21 [Source:MGI Symbol;Acc:MGI:1913731]	-
ENSMUSG00000044308	3500	3229	3838	3762	4374	4549	20.3242694167842	19.4645158783509	21.2640842406097	23.6096946452822	24.2419224080861	27.2890504266207	3435.60660194354	4228.36428871789	-0.299504076924114	0.0428459287405652	0.114964601842993	Ubr3	2	69897246	70024013	+	9719	protein_coding	ubiquitin protein ligase E3 component n-recognin 3 [Source:MGI Symbol;Acc:MGI:1861100]	-
ENSMUSG00000056429	3588	3606	3951	3970	4219	3909	40.3945905883942	42.1429721644147	42.4397308444605	48.3043189441778	45.3337537285268	45.4634129239594	3627.4763183234	4037.43216324958	-0.154433156530115	0.244507480371926	0.421877397285174	Tgoln1	6	72608432	72617000	-	5013	protein_coding	trans-golgi network protein [Source:MGI Symbol;Acc:MGI:105080]	-
ENSMUSG00000021978	2655	2978	3674	4156	4795	4982	24.7141363396659	28.7762546941944	32.6298351422664	41.8100928248325	42.600127951762	47.9082408370025	3023.21125339685	4644.97923361559	-0.619547277139359	0.000485857335287038	0.00269173809006098	Extl3	14	65052060	65149855	-	6063	protein_coding	exostoses (multiple)-like 3 [Source:MGI Symbol;Acc:MGI:1860765]	-
ENSMUSG00000053192	3792	2288	2719	4584	5023	4831	89.7322228641943	56.2036836026798	61.3880898444732	117.232867172037	113.444815996783	118.098049054148	2862.94971738051	4816.26537092886	-0.750397398133203	0.000755886003614442	0.00393016442494382	Mllt11	3	95219135	95232171	-	2385	protein_coding	myeloid/lymphoid or mixed-lineage leukemia; translocated to, 11 [Source:MGI Symbol;Acc:MGI:1929671]	-
ENSMUSG00000030432	5256	4598	5220	2747	2633	2779	161.215210461309	146.402430743153	152.762225190035	91.0613317588568	77.0802112715291	88.0571839925034	4904.67134331362	2729.421172267	0.845681592447492	2.77962404562217e-08	4.05836541602765e-07	Rpl28	7	4792874	4795066	+	1840	protein_coding	ribosomal protein L28 [Source:MGI Symbol;Acc:MGI:101839]	-
ENSMUSG00000032875	3534	2442	2325	4442	5282	5187	18.4761882921389	13.2531818314706	11.5974793098652	25.0985752325381	26.3563708959462	28.0148092963877	2708.04278828203	4967.07009346012	-0.875179820472932	7.2319011726866e-05	0.000509269285225025	Arhgef17	7	100869752	100932107	-	10795	protein_coding	Rho guanine nucleotide exchange factor (GEF) 17 [Source:MGI Symbol;Acc:MGI:2673002]	-
ENSMUSG00000003410	3039	2564	3252	4193	5042	5060	24.89315591081	21.801980278635	25.4152631562515	37.1192165766476	39.4178996638695	42.8179000519553	2876.68883733289	4761.4109221922	-0.726936744540968	3.27312726307959e-06	3.1336699756459e-05	Elavl3	9	22015005	22052023	-	6890	protein_coding	ELAV like RNA binding protein 3 [Source:MGI Symbol;Acc:MGI:109157]	-
ENSMUSG00000003363	4442	2365	3132	3719	4839	4651	85.7372731834066	47.3860949492333	57.6776664192199	77.578605932574	89.1431782535707	92.7391349054794	3230.23307019449	4392.63467958303	-0.443448501387916	0.0803325767315502	0.186410081648745	Pld3	7	27532000	27553218	-	2924	protein_coding	phospholipase D family, member 3 [Source:MGI Symbol;Acc:MGI:1333782]	-
ENSMUSG00000024695	4122	3610	3731	3679	3860	4081	23.1570532672914	21.0528633524656	19.9984055417608	22.3372536117309	20.696837560322	23.6846782915561	3734.73903436493	3880.76162485175	-0.055309434538916	0.716850722091174	0.836181912276103	Zfp91	19	12763660	12796126	-	10046	protein_coding	zinc finger protein 91 [Source:MGI Symbol;Acc:MGI:104854]	zf-C2H2
ENSMUSG00000003279	2266	1841	2732	4627	5581	6028	7.14855142905485	6.02893485899143	8.22306361955762	15.7754704704282	16.8039562519525	19.6452234165514	2216.7210185706	5409.556303473	-1.28698802611537	3.19314178794908e-11	7.35354663425853e-10	Dlgap1	17	69969073	70821413	+	17890	protein_coding	DLG associated protein 1 [Source:MGI Symbol;Acc:MGI:1346065]	-
ENSMUSG00000025613	3341	4693	4658	3313	3569	3471	61.0615275977631	89.0369769464151	81.224208571602	65.4390981277091	62.2556994095075	65.5347113871572	4135.91242749459	3454.82860958402	0.259593814193258	0.184558262905251	0.345924763691814	Cct8	16	87483326	87495873	-	3088	protein_coding	chaperonin containing Tcp1, subunit 8 (theta) [Source:MGI Symbol;Acc:MGI:107183]	-
ENSMUSG00000015709	5019	3166	4013	3074	3183	4589	36.8396771723389	24.1233819492558	28.1036413621989	24.3852472476353	22.2985507560749	34.7970370793483	3965.16250156139	3627.44718410265	0.128462396678282	0.614484749295882	0.766154763213397	Arnt2	7	84246278	84410176	-	7689	protein_coding	aryl hydrocarbon receptor nuclear translocator 2 [Source:MGI Symbol;Acc:MGI:107188]	bHLH
ENSMUSG00000048240	9918	1335	1140	2487	4655	3486	147.846815750614	20.6584531503213	16.2139017695066	40.0671393751229	66.2291125923281	53.683502414444	4049.19176775347	3506.88400180246	0.207430902296679	0.833775640187729	0.910197977083395	Gng7	10	80948624	81014945	-	3786	protein_coding	guanine nucleotide binding protein (G protein), gamma 7 [Source:MGI Symbol;Acc:MGI:95787]	-
ENSMUSG00000032279	2998	3325	3201	4250	4475	4771	33.3596023116411	38.4069259679583	33.9836267485102	51.1096428649335	47.5251673740724	54.8433835733377	3105.53210342605	4507.14666028986	-0.537384758535765	0.000502154872565213	0.00276763340113432	Idh3a	9	54586334	54604661	+	5072	protein_coding	isocitrate dehydrogenase 3 (NAD+) alpha [Source:MGI Symbol;Acc:MGI:1915084]	-
ENSMUSG00000034892	5750	4675	3630	3140	2388	3437	468.277284335156	395.226015593894	282.056872636956	276.369157469947	185.614093246609	289.161431901553	4596.49620991351	3013.92608562593	0.608940371979412	0.0225065393403065	0.0692421020399643	Rps29	12	69157722	69159186	-	693	protein_coding	ribosomal protein S29 [Source:MGI Symbol;Acc:MGI:107681]	-
ENSMUSG00000022812	2996	3286	3257	3926	4972	4579	17.1993721634866	19.5824491066594	17.8395279475406	24.3582318693344	27.242269447215	27.1560760707368	3109.10855097179	4482.91284831162	-0.528013603941336	0.000398560905935824	0.00225861782874299	Gsk3b	16	38089001	38246084	+	9831	protein_coding	glycogen synthase kinase 3 beta [Source:MGI Symbol;Acc:MGI:1861437]	-
ENSMUSG00000027350	3020	3182	2283	4308	5185	5020	62.2049379431085	68.0372507016278	44.8661335263224	95.8999306050616	101.931416193526	106.818684069777	2778.00558893648	4833.11973942187	-0.799007028498207	0.000118460050754045	0.000785627646688253	Chgb	2	132781278	132795079	+	2740	protein_coding	chromogranin B [Source:MGI Symbol;Acc:MGI:88395]	-
ENSMUSG00000006373	3551	3409	3868	4310	4593	3260	107.921320242109	107.550452267799	112.15996304183	141.565858673149	133.22766058014	102.352808859862	3522.68355258841	4055.06250707362	-0.203033303121714	0.270370824816782	0.451614467987696	Pgrmc1	X	36598206	36606079	+	1857	protein_coding	progesterone receptor membrane component 1 [Source:MGI Symbol;Acc:MGI:1858305]	-
ENSMUSG00000021097	1333	1742	1093	5605	6926	6285	6.06264091172259	8.22448115122658	4.74292954353955	27.5506591281344	30.0646091961347	29.5299401394699	1367.26443170196	6261.17818225443	-2.19534940415112	8.25421384305933e-21	6.12652485313066e-19	Clmn	12	104763117	104865076	-	12409	protein_coding	calmin [Source:MGI Symbol;Acc:MGI:2136957]	-
ENSMUSG00000046442	924	2295	2436	5182	6132	6000	7.78101099043501	20.062054685921	19.5720427777544	47.1613410859587	49.284185432361	52.1964415125869	1839.91151447525	5767.9519762992	-1.64842293091088	1.16356754425466e-06	1.22826143843969e-05	Ppm1e	11	87226906	87359023	-	6702	protein_coding	protein phosphatase 1E (PP2C domain containing) [Source:MGI Symbol;Acc:MGI:2444096]	-
ENSMUSG00000028020	1979	2602	2713	4705	5199	5740	23.9935544489645	32.7479976406115	31.3829239424769	61.6500032104372	60.1602998753939	71.892945321863	2375.1552306583	5220.74347975356	-1.13623184695751	4.63965401115601e-09	7.67940246663912e-08	Glrb	3	80843599	80913660	-	4655	protein_coding	glycine receptor, beta subunit [Source:MGI Symbol;Acc:MGI:95751]	-
ENSMUSG00000038664	2417	2643	2907	4152	5384	5430	4.96685339222244	5.63807068337792	5.6996020919512	9.22118458347728	10.5596888383066	11.5273666862332	2592.67295873292	4978.49656466054	-0.941293129226679	2.02906014477478e-08	3.03106866788165e-07	Herc1	9	66350450	66508775	+	27464	protein_coding	HECT and RLD domain containing E3 ubiquitin protein ligase family member 1 [Source:MGI Symbol;Acc:MGI:2384589]	-
ENSMUSG00000024966	2572	4834	4232	3555	3995	3736	66.8005008895611	130.32990037194	104.8695075304	99.7867871591892	99.0300315903997	100.240035174172	3799.63871098301	3762.61040441739	0.0141056936199778	0.956732279685172	0.978129728443728	Stip1	19	7020696	7040026	-	2173	protein_coding	stress-induced phosphoprotein 1 [Source:MGI Symbol;Acc:MGI:109130]	-
ENSMUSG00000027706	3097	3479	3649	3961	4262	4451	40.2457344237336	46.9312090692652	45.2425765459513	55.6298865358965	52.8607689354376	59.7532916025121	3329.79582409356	4230.62998741218	-0.345422010854858	0.023586857737938	0.0719778749820732	Sec62	3	30792875	30821263	+	4343	protein_coding	SEC62 homolog (S. cerevisiae) [Source:MGI Symbol;Acc:MGI:1916526]	-
ENSMUSG00000022462	4383	6211	4570	2688	2216	2819	27.9889079903579	41.1722570503791	27.8436072198242	18.5510471079753	13.5059649737381	18.5966684264527	4963.89816330154	2592.03445129034	0.937438856565154	9.79632706146957e-05	0.000665862664529116	Slc38a2	15	96687392	96699730	-	8838	protein_coding	solute carrier family 38, member 2 [Source:MGI Symbol;Acc:MGI:1915010]	-
ENSMUSG00000054455	3413	3151	3597	3817	4556	4348	27.0118502168747	25.8877979438873	27.1614716645348	32.6486241701261	34.414632734576	35.5494730945513	3305.58144709104	4236.6973789657	-0.358037449416399	0.00768549190640474	0.0286067357313007	Vapb	2	173737511	173784336	+	7131	protein_coding	vesicle-associated membrane protein, associated protein B and C [Source:MGI Symbol;Acc:MGI:1928744]	-
ENSMUSG00000015733	4113	4029	4035	3535	3584	3576	39.4104955498945	40.0755153740743	36.8885462307339	36.6072651129405	32.776499273797	35.3978010876647	3968.70758930741	3573.35318204445	0.151427075120367	0.28323282799139	0.46698341345763	Capza2	6	17636234	17666972	+	5890	protein_coding	capping protein (actin filament) muscle Z-line, alpha 2 [Source:MGI Symbol;Acc:MGI:106222]	-
ENSMUSG00000083327	2310	4328	5298	3370	4098	3459	54.1857186802738	105.387419995006	118.571312385107	85.4333505470517	91.745799865278	83.8202608734442	3874.73306485746	3635.89151234859	0.0917913849371406	0.754687054239199	0.861996375906363	Vcp-rs	X	104345829	104348234	-	2406	processed_pseudogene	valosin containing protein, related sequence [Source:MGI Symbol;Acc:MGI:894298]	-
ENSMUSG00000057522	5113	2802	3755	3307	3920	3961	91.3470754961155	51.9655644032756	64.0064309527963	63.8524741765926	66.8415175420747	73.1053710340695	3791.96783847716	3727.59064510521	0.024715912017835	0.918871569119799	0.956787811609554	Spop	11	95414080	95493406	+	3159	protein_coding	speckle-type POZ protein [Source:MGI Symbol;Acc:MGI:1343085]	-
ENSMUSG00000037563	5023	4904	5314	2694	2481	2434	223.922613071823	226.941488653034	226.022222066986	129.794726251813	105.560859783373	112.093631013198	4961.63954912067	2546.83499433269	0.96224533331343	5.67793623976507e-10	1.09458278533462e-08	Rps16	7	28350652	28353155	+	1266	protein_coding	ribosomal protein S16 [Source:MGI Symbol;Acc:MGI:98118]	-
ENSMUSG00000046329	3128	1773	2438	4504	5495	5488	33.3465791416847	19.6210363411731	24.7977946994314	51.8928598939393	55.9105314046899	60.4399692728642	2383.67021367945	5157.00600438594	-1.11332065534803	1.87953715989799e-06	1.88397379019684e-05	Slc25a23	17	57043711	57059863	-	5294	protein_coding	solute carrier family 25 (mitochondrial carrier; phosphate carrier), member 23 [Source:MGI Symbol;Acc:MGI:1914222]	-
ENSMUSG00000002107	3005	2354	2090	4331	5503	5416	6.55211582728971	5.32809808144988	4.34788642335595	10.2058681574263	11.4519114676126	12.1994804017283	2432.06311265142	5074.09934135617	-1.06104025178731	3.67120284135053e-07	4.25021537643745e-06	Celf2	2	6539694	7509563	-	25884	protein_coding	CUGBP, Elav-like family member 2 [Source:MGI Symbol;Acc:MGI:1338822]	-
ENSMUSG00000092274	3997	5812	7863	1629	1610	1775	10.8603850577868	16.393260622508	20.3842231872375	4.78362183618253	4.17521006284047	4.98235904270225	5729.08803578394	1676.61383952575	1.77282977990175	6.09379132134962e-12	1.569648642411e-10	Neat1	19	5824708	5845478	-	20771	lincRNA	nuclear paraspeckle assembly transcript 1 (non-protein coding) [Source:MGI Symbol;Acc:MGI:1914211]	-
ENSMUSG00000032883	2775	2675	2804	4402	5011	4995	35.9454486462695	35.9694146150001	34.6540298544756	61.6248165416231	61.9507691979444	66.8408558003099	2688.39934206156	4803.61033305952	-0.83738936261794	4.94122818527686e-10	9.6301960478287e-09	Acsl3	1	78657825	78707743	+	4357	protein_coding	acyl-CoA synthetase long-chain family member 3 [Source:MGI Symbol;Acc:MGI:1921455]	-
ENSMUSG00000025781	3228	4021	3496	4003	3801	4098	95.4824681584979	123.467554505231	98.6634617949055	127.967704867382	107.307322716447	125.224023241538	3508.75519185549	3982.52271435669	-0.182719605453762	0.320156241167478	0.507023139495176	Atp5c1	2	10056016	10080510	-	1908	protein_coding	ATP synthase, H+ transporting, mitochondrial F1 complex, gamma polypeptide 1 [Source:MGI Symbol;Acc:MGI:1261437]	-
ENSMUSG00000060279	3499	2828	2987	3917	4764	4649	45.9244504346562	38.530805932843	37.4050347777978	55.5620520617818	59.6778484843991	63.0354938635541	3033.93612067897	4438.49389694208	-0.548911686289219	0.000853439301574147	0.00437649590807234	Ap2a1	7	44900373	44929496	-	4300	protein_coding	adaptor-related protein complex 2, alpha 1 subunit [Source:MGI Symbol;Acc:MGI:101921]	-
ENSMUSG00000018293	4881	5033	6604	1970	2296	1851	114.541326397111	122.605229104558	147.861558589241	49.9625167140572	51.4240956966556	44.873031180397	5361.1841956437	2036.64510170814	1.39635907781786	1.77043494870998e-15	7.45332120107115e-14	Pfn1	11	70651850	70654644	-	2405	protein_coding	profilin 1 [Source:MGI Symbol;Acc:MGI:97549]	-
ENSMUSG00000020777	4622	3058	4333	3058	4036	3518	51.3291132378756	35.2533151877334	45.9110604483821	36.7025282372509	42.7785792795406	40.3603797218636	3898.56664267991	3526.28667663898	0.144789859171259	0.469528936162749	0.650630024532132	Acox1	11	116171888	116199045	-	5082	protein_coding	acyl-Coenzyme A oxidase 1, palmitoyl [Source:MGI Symbol;Acc:MGI:1330812]	-
ENSMUSG00000034636	2700	2688	2830	4345	5082	4961	16.8451802231976	17.4088396261545	16.845858481714	29.2972163690041	30.2613248441676	31.9747172525078	2676.40735705601	4794.14617752463	-0.841004017220824	3.47874232330873e-10	6.97779368842963e-09	Zyg11b	4	108229724	108301096	-	9046	protein_coding	zyg-ll family member B, cell cycle regulator [Source:MGI Symbol;Acc:MGI:2685277]	-
ENSMUSG00000027406	2665	3322	3499	4019	4436	4640	43.9527131953325	56.874391927379	55.0588622934246	71.6359726687097	69.8266798543023	79.0554917553351	3088.60800886138	4369.1816383907	-0.500399116030483	0.00442056067106919	0.0180051211118768	Idh3b	2	130279309	130284547	-	3422	protein_coding	isocitrate dehydrogenase 3 (NAD+) beta [Source:MGI Symbol;Acc:MGI:2158650]	-
ENSMUSG00000072825	2342	3056	2916	4014	5213	5014	16.5179757699632	22.3744282547778	19.6224065038248	30.5965163992627	35.0912661171778	36.5325385903739	2711.0661575083	4735.9984704561	-0.80487365702411	1.67539403882406e-05	0.000136531154609908	Cep170b	12	112720455	112746592	+	8002	protein_coding	centrosomal protein 170B [Source:MGI Symbol;Acc:MGI:2145043]	-
ENSMUSG00000091264	1851	2792	2528	4677	5181	5508	23.3026955373413	36.4874756866613	30.3648840154741	63.6343763484736	62.2522013795745	71.6340097778127	2340.10092466407	5126.92392273375	-1.13156196173788	1.30085332898872e-07	1.65833498588376e-06	Smim13	13	41249844	41276577	+	4483	protein_coding	small integral membrane protein 13 [Source:MGI Symbol;Acc:MGI:2652854]	-
ENSMUSG00000028639	4353	4964	6876	1997	2370	1975	97.0655239184839	114.904429598819	146.28743285545	48.1259239915451	50.4389527793656	45.4955609284395	5250.04545943756	2111.11864150411	1.31432871151508	1.31489535065028e-10	2.80099007595522e-09	Ybx1	4	119277981	119294604	-	2531	protein_coding	Y box protein 1 [Source:MGI Symbol;Acc:MGI:99146]	CSD
ENSMUSG00000029426	3448	3357	4906	3375	3743	3701	30.9621033637472	31.2927119711613	42.0325325237507	32.7537972413096	32.0792647178005	34.3326931666731	3795.00778004956	3608.63345309044	0.0727249654052528	0.699102918398766	0.823825323213505	Scarb2	5	92441314	92506833	-	6285	protein_coding	scavenger receptor class B, member 2 [Source:MGI Symbol;Acc:MGI:1196458]	-
ENSMUSG00000039515	2654	2964	3539	4061	4776	4511	28.8715055965095	33.4715154174244	36.7319420997861	47.7448115138573	49.5877280724364	50.6952102813962	2976.04608601676	4446.50587565649	-0.579247740171463	0.000373533845314721	0.00213783395295384	Ptpa	2	30416039	30447806	+	5188	protein_coding	protein phosphatase 2 protein activator [Source:MGI Symbol;Acc:MGI:1346006]	-
ENSMUSG00000075415	3094	2935	3028	4035	4400	5000	17.4095624949317	17.1436904377195	16.2561700509732	24.5378081812247	23.6298847647827	29.0645190276967	2950.67217603687	4485.13141032986	-0.604102508139675	0.000154779367402234	0.0009904205720644	Fnbp1	2	31026206	31142008	-	10030	protein_coding	formin binding protein 1 [Source:MGI Symbol;Acc:MGI:109606]	-
ENSMUSG00000063873	1556	1412	1873	5159	6253	6232	19.2412125868564	18.1253417761357	22.0981255904498	68.946631557656	73.7993697924911	79.6115130711428	1571.37734344307	5875.88397985999	-1.90265765199606	2.73046165577296e-31	4.97130719583552e-29	Slc24a3	2	145167754	145642166	+	4564	protein_coding	solute carrier family 24 (sodium/potassium/calcium exchanger), member 3 [Source:MGI Symbol;Acc:MGI:2137513]	-
ENSMUSG00000028926	977	1878	2214	5187	6605	5601	2.92098999158622	5.82853965566263	6.31550286610576	16.7600933518843	18.8473244301632	17.2992257442763	1646.56475360141	5782.54407247879	-1.81222946588404	7.30818517050759e-10	1.38013262856518e-08	Cdk14	5	4803391	5420312	-	18877	protein_coding	cyclin-dependent kinase 14 [Source:MGI Symbol;Acc:MGI:894318]	-
ENSMUSG00000093930	2750	3239	5606	2979	4321	3561	33.7839312003075	41.3063766365557	65.7090817826776	39.5523847244231	50.6644270515059	45.1934037938184	3745.1354420349	3601.78832389956	0.0563195879586174	0.838368966291074	0.912573315809927	Hmgcs1	13	119690379	119708260	+	4594	protein_coding	3-hydroxy-3-methylglutaryl-Coenzyme A synthase 1 [Source:MGI Symbol;Acc:MGI:107592]	-
ENSMUSG00000029571	3718	2952	2934	4134	4374	4317	30.2748477378525	24.9527030225976	22.7943654341541	36.3804221781981	33.9932540591818	36.3145125460956	3131.03755402829	4281.42170744871	-0.451454605081669	0.00979329201038613	0.0351147460705681	Tmem106b	6	13069759	13089269	+	6931	protein_coding	transmembrane protein 106B [Source:MGI Symbol;Acc:MGI:1919150]	-
ENSMUSG00000003934	3836	3579	4651	3302	3543	3482	68.0158987150647	65.8752389111748	78.6815662963017	63.2752094497114	59.9576184322895	63.7802470752141	3917.59828553717	3446.54834937032	0.184902669313677	0.226476210971236	0.398809311904543	Efnb3	11	69554092	69560205	-	3183	protein_coding	ephrin B3 [Source:MGI Symbol;Acc:MGI:109196]	-
ENSMUSG00000026341	5393	4115	4274	2601	3316	2686	65.724020179047	52.0585661400226	49.6961829305615	34.2577418419125	38.5699966498791	33.8162383946096	4490.66137068975	2859.478783885	0.651107361730401	0.000373430231889029	0.00213781531838218	Actr3	1	125392905	125435727	-	4631	protein_coding	ARP3 actin-related protein 3 [Source:MGI Symbol;Acc:MGI:1921367]	-
ENSMUSG00000005469	2522	2938	3318	4141	4872	4586	57.2088459798428	69.1828675338909	71.81072336889	101.519159992237	105.479184604048	107.467647840675	2855.19077227073	4530.01695600081	-0.665921371338514	4.18491657834564e-05	0.000309646033177905	Prkaca	8	83972993	83996443	+	2488	protein_coding	protein kinase, cAMP dependent, catalytic, alpha [Source:MGI Symbol;Acc:MGI:97592]	-
ENSMUSG00000037902	2986	2476	3761	3911	4482	4749	34.3153434763191	29.5377798797228	41.2379146216091	48.5748024376201	49.1599891460282	56.3801600753897	2988.21183331357	4382.18263993191	-0.552280154095874	0.0039331895931062	0.0163259557116812	Sirpa	2	129592835	129632228	+	4911	protein_coding	signal-regulatory protein alpha [Source:MGI Symbol;Acc:MGI:108563]	-
ENSMUSG00000022043	4469	3891	3648	3141	3678	3536	54.6166309638959	49.3633296209605	42.5367394365367	41.4865355079597	42.9010238165703	44.6428998266702	3917.57051753234	3450.02257463208	0.183304373788355	0.268273130187352	0.449414455744808	Trim35	14	66297031	66311424	+	4618	protein_coding	tripartite motif-containing 35 [Source:MGI Symbol;Acc:MGI:1914104]	-
ENSMUSG00000022565	3670	4459	5009	2510	3156	3541	11.4352103583777	14.4226222469516	14.8910026328698	8.45233098896751	9.38547954841667	11.3980250938779	4273.47681450151	3066.06716467946	0.479010636194938	0.0175593538756315	0.0566226697333792	Plec	15	76170974	76232574	-	18113	protein_coding	plectin [Source:MGI Symbol;Acc:MGI:1277961]	-
ENSMUSG00000003072	3173	2963	3629	3954	4244	4378	92.8819925558764	90.0371553635546	101.354546429601	125.090058756123	118.570924456058	132.392321261583	3173.36091656764	4197.90111672433	-0.403576469449273	0.00552326422377617	0.0217319125406132	Atp5d	10	80138632	80145818	+	1928	protein_coding	ATP synthase, H+ transporting, mitochondrial F1 complex, delta subunit [Source:MGI Symbol;Acc:MGI:1913293]	-
ENSMUSG00000020366	2708	2725	3027	4200	4558	5117	22.5284494458538	23.5330279644429	24.026464974959	37.7621412377206	36.1908132109487	43.9768022689618	2752.99178279777	4632.17552323632	-0.750654338699119	1.51643033298474e-06	1.55527197656432e-05	Mapk9	11	49846751	49886421	+	6784	protein_coding	mitogen-activated protein kinase 9 [Source:MGI Symbol;Acc:MGI:1346862]	-
ENSMUSG00000017843	5224	2953	3149	3204	3782	4019	35.5817021822714	20.8792868807975	20.4640235782253	23.5852638749829	24.5859195282704	28.2792017567536	3690.52601253563	3667.75545968407	0.00892085380045882	0.972771382615578	0.985915690954279	Ppp2r5c	12	110447120	110583062	+	8286	protein_coding	protein phosphatase 2, regulatory subunit B', gamma [Source:MGI Symbol;Acc:MGI:1349475]	-
ENSMUSG00000004936	5151	2791	3167	3199	4275	3722	85.7298849940891	48.2202203062926	50.2902239309028	57.5412923098448	67.9075699321429	63.9944996995284	3617.33105085122	3719.4861645543	-0.0402043065920532	0.8784777215335	0.93429894290635	Map2k1	9	64185770	64253631	-	3391	protein_coding	mitogen-activated protein kinase kinase 1 [Source:MGI Symbol;Acc:MGI:1346866]	-
ENSMUSG00000062098	1418	2030	2164	5318	5416	5932	13.8553508402615	20.5904575257875	20.174062767744	56.1583461623348	50.508134858081	59.8781021651364	1826.64276587325	5569.7212709652	-1.60839110474857	4.78936646454654e-14	1.65353459364296e-12	Btbd3	2	138256565	138589292	+	5776	protein_coding	BTB (POZ) domain containing 3 [Source:MGI Symbol;Acc:MGI:2385155]	-
ENSMUSG00000017167	2004	1686	1779	4415	5957	6377	19.2512231110661	16.8130630986142	16.3053968353486	45.8369802059499	54.6172198121633	63.2852667755373	1781.40875307888	5569.76675073394	-1.6446397724624	6.52293393344783e-18	3.54468210842617e-16	Cntnap1	11	101170523	101190724	+	5875	protein_coding	contactin associated protein-like 1 [Source:MGI Symbol;Acc:MGI:1858201]	-
ENSMUSG00000027340	2845	3179	3358	4117	4417	4264	20.1943090480482	23.4242620536369	22.7416637639781	31.5829195928371	29.9237147440183	31.2672374447242	3054.95933332355	4270.93734766676	-0.4833834450911	0.000896550276114907	0.00456969194899918	Slc23a2	2	132052496	132145108	-	7951	protein_coding	solute carrier family 23 (nucleobase transporters), member 2 [Source:MGI Symbol;Acc:MGI:1859682]	-
ENSMUSG00000046480	3068	1264	728	3461	6306	7344	34.7552256952786	14.8641642023156	7.86848193291081	42.3731779773053	68.1804877042353	85.9454745976005	1658.27181907341	5668.13445030236	-1.77323715608381	0.00017946706721675	0.00112773081588531	Scn4b	9	45138395	45154152	+	4982	protein_coding	sodium channel, type IV, beta [Source:MGI Symbol;Acc:MGI:2687406]	-
ENSMUSG00000031010	2887	3028	3989	3803	4423	4031	10.8255484774813	11.7865759380856	14.2712487626465	15.4118271922118	15.8292903001881	15.6149828488801	3214.19154242374	4083.26214362793	-0.34521365101292	0.0438357391020606	0.116972180176888	Usp9x	X	13071498	13173328	+	15051	protein_coding	ubiquitin specific peptidase 9, X chromosome [Source:MGI Symbol;Acc:MGI:894681]	-
ENSMUSG00000055013	4398	3590	2896	3341	4009	3923	14.1359150697268	11.9782069790751	8.88100418137765	11.6056603902696	12.2983298704731	13.026045728127	3557.81292698628	3754.5273753566	-0.077697860977606	0.719489177334689	0.838087830742047	Agap1	1	89454806	89897617	+	17559	protein_coding	ArfGAP with GTPase domain, ankyrin repeat and PH domain 1 [Source:MGI Symbol;Acc:MGI:2653690]	-
ENSMUSG00000030007	3123	4935	4546	3047	3354	3122	26.0039247584187	42.6562561846179	36.1152946741592	27.4197853587747	26.654549948223	26.8550152521931	4111.8472328574	3176.02114610817	0.37255066049077	0.0912437811139869	0.205007385854883	Cct7	6	85451514	85468475	+	6778	protein_coding	chaperonin containing Tcp1, subunit 7 (eta) [Source:MGI Symbol;Acc:MGI:107184]	-
ENSMUSG00000002957	4958	2532	3262	3315	4652	3398	49.4115459338177	26.1947515257868	31.0170643400972	35.7050900082174	44.2489535732532	34.984114202042	3496.02636141631	3768.65653794187	-0.108360312475207	0.690597090118526	0.818350458928284	Ap2a2	7	141562173	141633011	+	5663	protein_coding	adaptor-related protein complex 2, alpha 2 subunit [Source:MGI Symbol;Acc:MGI:101920]	-
ENSMUSG00000041444	1763	2117	2387	4091	5511	6241	5.79192478817196	7.2197161275255	7.48200226210262	14.525288294222	17.2799464228966	21.1811907842844	2038.41598099092	5270.33556603765	-1.37044951723461	1.41702961530837e-10	3.0065303650696e-09	Arhgap32	9	32116136	32268446	+	17179	protein_coding	Rho GTPase activating protein 32 [Source:MGI Symbol;Acc:MGI:2450166]	-
ENSMUSG00000061787	4316	5651	4745	2658	2240	2496	191.196742627676	259.868130925531	200.55342567368	127.256129409527	94.7083892870213	114.227118699545	4806.60535005774	2479.88818740967	0.954820914611127	4.87505052822261e-06	4.51190184837674e-05	Rps17	7	81342732	81345254	-	1274	protein_coding	ribosomal protein S17 [Source:MGI Symbol;Acc:MGI:1309526]	-
ENSMUSG00000044252	1681	2601	2151	4520	5045	6088	12.8343605701206	20.6146296769997	15.6690168657565	37.296633910156	36.7628415683552	48.0182971364014	2102.22144183779	5224.85593874163	-1.31353423646843	2.87189177548348e-08	4.17493552046878e-07	Osbpl1a	18	12755314	12941841	-	7392	protein_coding	oxysterol binding protein-like 1A [Source:MGI Symbol;Acc:MGI:1927551]	-
ENSMUSG00000014313	2929	4306	3174	4263	3313	4061	46.3430639271411	70.7242026143442	47.9145163716484	72.8962830527185	50.0297331921416	66.3779673713433	3407.33525996523	3909.65673202227	-0.198386345024451	0.424213793120511	0.609418327324564	Cox6c	15	35925886	35938246	-	3567	protein_coding	cytochrome c oxidase subunit 6C [Source:MGI Symbol;Acc:MGI:104614]	-
ENSMUSG00000004319	3199	3047	3117	3874	4335	4449	10.5760564148566	10.4570849330884	9.83198338074524	13.8418396904112	13.6785480302452	15.1948883240215	3050.72291504515	4221.99724114019	-0.468789431035686	0.000871903677484909	0.0044572335343853	Clcn3	8	60910389	60983300	-	17071	protein_coding	chloride channel, voltage-sensitive 3 [Source:MGI Symbol;Acc:MGI:103555]	-
ENSMUSG00000050953	2700	2449	2952	4052	4970	4895	14.8563420394896	13.9883204624526	15.4974160870272	24.0958495166352	26.1003236953063	27.8244385497703	2633.37172641658	4633.46057805522	-0.815155336775626	3.54079581415403e-08	5.07236263840681e-07	Gja1	10	56377330	56402513	+	10257	protein_coding	gap junction protein, alpha 1 [Source:MGI Symbol;Acc:MGI:95713]	-
ENSMUSG00000029632	2835	3960	3025	4340	3714	4141	115.858490451845	167.995887669404	117.949199093296	191.685477935254	144.86320221258	174.825838976934	3212.79668498905	4088.91919584546	-0.347894971582185	0.120449489218978	0.253248705435546	Ndufa4	6	11900292	11907497	-	1381	protein_coding	Ndufa4, mitochondrial complex associated [Source:MGI Symbol;Acc:MGI:107686]	-
ENSMUSG00000020864	4709	3051	4069	3299	3376	3508	62.4593711022504	42.0087526842326	51.4933825658696	47.2907184797125	42.7378562326697	48.0677827249859	3842.31309675213	3402.18208457537	0.175576183378603	0.383313824800308	0.570923723667749	Ankrd40	11	94328001	94341841	+	4255	protein_coding	ankyrin repeat domain 40 [Source:MGI Symbol;Acc:MGI:1918702]	-
ENSMUSG00000023353	3830	3003	2762	3599	4430	4372	40.6231873809116	33.0642911722446	27.9507657936627	41.2554899185595	44.8456504572412	47.9050131255995	3131.31082304015	4128.51404025701	-0.398909682077864	0.0445433928554444	0.118385945677689	Agap3	5	24452177	24502047	+	5321	protein_coding	ArfGAP with GTPase domain, ankyrin repeat and PH domain 3 [Source:MGI Symbol;Acc:MGI:2183446]	-
ENSMUSG00000040624	971	1269	1428	5581	5815	6911	6.27084363370556	8.5074033961848	8.79892799949759	38.9532272277127	35.8424625365221	46.1076749452828	1192.96931322357	6117.52696343608	-2.35834489820106	1.62417236001983e-29	2.66139381639557e-27	Plekhg1	10	3740364	3967303	+	8739	protein_coding	pleckstrin homology domain containing, family G (with RhoGef domain) member 1 [Source:MGI Symbol;Acc:MGI:2676551]	-
ENSMUSG00000062933	4953	6019	1908	1269	1894	5922	570.480401346312	719.656755991154	209.674485581031	157.964211201578	208.206246520093	704.638538477821	4255.08819614894	3037.97262914445	0.486067628202003	0.546998256891188	0.714289387858954	Gm10123	9	96895658	96896147	+	490	processed_pseudogene	predicted pseudogene 10123 [Source:MGI Symbol;Acc:MGI:3704342]	-
ENSMUSG00000003949	1572	1353	1648	4847	5853	6658	13.2794335772588	11.8646100330905	13.282475742907	44.2511650223986	47.1896669914881	58.1027098905745	1486.44308656965	5784.75406428369	-1.96033439403046	6.23347954755873e-28	9.35109727620395e-26	Hlf	11	90336536	90390895	-	6681	protein_coding	hepatic leukemia factor [Source:MGI Symbol;Acc:MGI:96108]	TF_bZIP
ENSMUSG00000013593	3438	3468	3760	3630	3591	4043	83.887783706925	87.8416731934756	87.5337446976145	95.7247307299125	83.6275998692231	101.911261548002	3472.10042576144	3766.73369774798	-0.117436113196988	0.445592465266833	0.629401942518008	Ndufs2	1	171234853	171251388	-	2313	protein_coding	NADH:ubiquinone oxidoreductase core subunit S2 [Source:MGI Symbol;Acc:MGI:2385112]	-
ENSMUSG00000033863	7399	2290	2990	2750	3121	3366	127.97479264851	41.1164444626786	49.3420751480079	51.4054045306623	51.5212694410745	60.1438336257241	4126.78373955499	3080.83374369034	0.421699850531397	0.286742835293824	0.470839117970326	Klf9	19	23141226	23166911	+	3263	protein_coding	Kruppel-like factor 9 [Source:MGI Symbol;Acc:MGI:1333856]	zf-C2H2
ENSMUSG00000056553	1521	1514	2031	5293	6283	5271	9.97925813785113	10.3115411790355	12.7137533288652	37.5314736347968	39.3439067222901	35.7262676201754	1643.80029598619	5608.15425254314	-1.77037728705304	3.015754651618e-25	3.52975854883333e-23	Ptprn2	12	116485720	117276849	+	8602	protein_coding	protein tyrosine phosphatase, receptor type, N polypeptide 2 [Source:MGI Symbol;Acc:MGI:107418]	-
ENSMUSG00000052889	4694	1830	1733	3457	4845	5346	34.6252856031271	14.0129648066981	12.1967369278843	27.5596906661345	34.1102921960375	40.738480062275	2694.92938250965	4536.59296780472	-0.751381833726961	0.0524075780357268	0.13452057203483	Prkcb	7	122288751	122634402	+	7651	protein_coding	protein kinase C, beta [Source:MGI Symbol;Acc:MGI:97596]	-
ENSMUSG00000060373	3586	3623	4201	3484	3612	3361	46.8267485965325	49.111219116036	52.3396982897331	49.1684530800297	45.0166154146367	45.339614066379	3710.53275220683	3491.49617971451	0.0878549203655539	0.537353896591173	0.706967806991356	Hnrnpc	14	52073377	52104028	-	4322	protein_coding	heterogeneous nuclear ribonucleoprotein C [Source:MGI Symbol;Acc:MGI:107795]	-
ENSMUSG00000048578	2260	3285	4302	3846	4071	4094	21.2333876326904	32.0386999705185	38.5634668459038	39.0521374364295	36.5050821995788	39.7360117603092	3194.06867686782	4009.93385695631	-0.328136265676042	0.181642110454861	0.342237770821638	Mlec	5	115142981	115158179	-	6007	protein_coding	malectin [Source:MGI Symbol;Acc:MGI:1924015]	-
ENSMUSG00000067336	3949	4322	4150	2843	3404	3182	12.393485713481	14.0805546260356	12.4265121353555	9.64290474050211	10.1961746855033	10.3164932930845	4050.36050065775	3139.82534554005	0.367295858192655	0.0114299407001714	0.0398169414219217	Bmpr2	1	59763400	59879014	+	17983	protein_coding	bone morphogenetic protein receptor, type II (serine/threonine kinase) [Source:MGI Symbol;Acc:MGI:1095407]	-
ENSMUSG00000026158	2083	2182	1663	4714	5684	5509	14.4974109755923	15.7646592992913	11.0430298132271	35.4580982348439	37.7569260300099	39.6095164951417	1939.30780263634	5297.20329349112	-1.44983018552477	6.69106448878754e-14	2.28785001188045e-12	Ogfrl1	1	23366424	23397772	-	8109	protein_coding	opioid growth factor receptor-like 1 [Source:MGI Symbol;Acc:MGI:1917405]	-
ENSMUSG00000025220	3684	3661	2912	3426	4211	3941	41.384572356517	42.6920728337498	31.2108097052243	41.5940193003508	45.1487229836483	45.7352306117107	3353.57055655339	3853.62162516007	-0.200610791645763	0.283372299685313	0.467068765699206	Mgea5	19	45750261	45783520	-	5024	protein_coding	meningioma expressed antigen 5 (hyaluronidase) [Source:MGI Symbol;Acc:MGI:1932139]	-
ENSMUSG00000033059	2235	2682	3842	3774	4980	4316	26.2295736519001	32.6739123705982	43.0195515947275	47.8674486268491	55.7807598475415	52.326384494036	2837.93798581902	4342.94574176768	-0.613797540458702	0.00657413405914523	0.0251965102065332	Pygb	2	150786735	150831758	+	4809	protein_coding	brain glycogen phosphorylase [Source:MGI Symbol;Acc:MGI:97828]	-
ENSMUSG00000020827	3930	2372	3012	3531	4497	4476	35.2847183143757	22.1073889189007	25.8014365372295	34.2622990962265	38.5352668854994	41.515451966107	3027.8877184637	4160.50293589578	-0.458444935183079	0.042056981225625	0.113390433371505	Mink1	11	70562881	70614483	+	6286	protein_coding	misshapen-like kinase 1 (zebrafish) [Source:MGI Symbol;Acc:MGI:1355329]	-
ENSMUSG00000041740	3742	3547	3709	3438	3828	3552	27.9499036389539	27.5021333013506	26.4318876664179	27.7528177810987	27.2891394184715	27.4078568293112	3582.33638839604	3607.09346102715	-0.00994396899435876	0.938873358768792	0.968008896156881	Rnf10	5	115241412	115272898	-	7556	protein_coding	ring finger protein 10 [Source:MGI Symbol;Acc:MGI:1859162]	-
ENSMUSG00000054766	3257	4536	5037	2791	3165	3021	45.163940893074	65.2943766580349	66.64089751378	41.8271802938657	41.8879556825882	43.2763261516559	4173.3692433172	2992.57262103138	0.479834403888571	0.0191723260311415	0.0607209172041891	Set	2	30057378	30072577	+	4070	protein_coding	SET nuclear oncogene [Source:MGI Symbol;Acc:MGI:1860267]	-
ENSMUSG00000036046	3732	3701	4425	3182	3363	3399	21.9309762566537	22.5768879324593	24.809866049931	20.2088306734944	18.8618625694209	20.6344587829376	3854.53728105538	3320.0125503403	0.21544920663987	0.13594668024852	0.276725865518774	5031439G07Rik	15	84943936	84988551	-	9604	protein_coding	RIKEN cDNA 5031439G07 gene [Source:MGI Symbol;Acc:MGI:2444899]	-
ENSMUSG00000029328	5561	3566	3754	2523	2846	3529	65.1410238736674	43.3622377902928	41.9556803982448	31.9406401497037	31.8183723898512	42.705020220709	4197.20870568297	2969.9249444327	0.499009518273481	0.0427272959308684	0.114747460655492	Hnrnpdl	5	100033577	100039664	-	4818	protein_coding	heterogeneous nuclear ribonucleoprotein D-like [Source:MGI Symbol;Acc:MGI:1355299]	-
ENSMUSG00000020594	3877	3268	3791	3271	3919	3629	30.1389183072849	26.3719698572462	28.1177431599057	27.4812880656747	29.0769267932516	29.1436818099631	3557.3754486358	3602.49029601635	-0.0181890757508303	0.898410791963632	0.945971365251806	Pum2	12	8674134	8752581	+	7260	protein_coding	pumilio RNA-binding family member 2 [Source:MGI Symbol;Acc:MGI:1931751]	-
ENSMUSG00000022421	2212	1108	1291	4444	8164	4528	24.1469932417428	12.555856999666	13.4461823000888	52.4296149581081	85.0593996647377	51.0634253709412	1501.16651263522	5644.14893866828	-1.91071004407491	3.45304238960683e-09	5.84967117063481e-08	Nptxr	15	79786351	79804766	-	5170	protein_coding	neuronal pentraxin receptor [Source:MGI Symbol;Acc:MGI:1920590]	-
ENSMUSG00000029211	1286	852	994	5747	6044	6803	11.9314062496315	8.20576209997693	8.79897054297942	57.6257434968074	53.5200486411093	65.2043730771846	1019.1407389665	6211.11331962192	-2.60746015573875	1.52411363734171e-35	3.81960808266506e-33	Gabra4	5	71569749	71658308	-	6083	protein_coding	gamma-aminobutyric acid (GABA) A receptor, subunit alpha 4 [Source:MGI Symbol;Acc:MGI:95616]	-
ENSMUSG00000043067	1948	2844	6272	3552	3612	3497	17.3134536356104	26.2393462402924	53.1857907068844	34.11869353538	30.6396554050488	32.1082012311732	3556.71647436845	3561.42107027841	-0.00184898071536124	0.99600329174737	0.997970937008583	Dpy19l1	9	24411776	24503140	-	6350	protein_coding	dpy-19-like 1 (C. elegans) [Source:MGI Symbol;Acc:MGI:1915685]	-
ENSMUSG00000054162	3986	1804	1496	4439	4969	4980	37.2081118947326	17.4809702571568	13.323758323704	44.7826885689703	44.2701215260255	48.0236614860084	2380.86527789216	4798.51465283675	-1.0111229937148	0.00451068771109951	0.0183057095869388	Spock3	8	62951009	63357103	+	6046	protein_coding	sparc/osteonectin, cwcv and kazal-like domains proteoglycan 3 [Source:MGI Symbol;Acc:MGI:1920152]	-
ENSMUSG00000031812	3880	2981	3502	3559	3700	4048	29.1310176518556	23.2334962810821	25.0862004032883	28.8786308225699	26.5134982979746	31.3971351717942	3370.89902481026	3777.34213137149	-0.164183371809901	0.338037718523449	0.525036783083231	Map1lc3b	8	121590361	121598760	+	7517	protein_coding	microtubule-associated protein 1 light chain 3 beta [Source:MGI Symbol;Acc:MGI:1914693]	-
ENSMUSG00000027457	4482	2063	1810	3700	4550	5064	32.1782585544352	15.375122165485	12.3983552045549	28.7089354553152	31.1776559791146	37.5586496703536	2728.69707015372	4435.21008696086	-0.700810619307166	0.0450950091947343	0.119450524134043	Snph	2	151590549	151632593	-	7861	protein_coding	syntaphilin [Source:MGI Symbol;Acc:MGI:2139270]	-
ENSMUSG00000020671	3801	3672	4373	3058	3352	3351	61.0644149915837	61.2380941668285	67.0292906473865	53.0948615148617	51.3967574028584	55.6147958278378	3851.03511501673	3256.58672213019	0.241947616105726	0.0832537564658494	0.191457575325005	Rab10	12	3247428	3309969	-	3513	protein_coding	RAB10, member RAS oncogene family [Source:MGI Symbol;Acc:MGI:105066]	-
ENSMUSG00000032594	4098	2865	2936	3512	4363	3832	35.6530375980158	25.8748518519827	24.3711178150765	33.0220302121576	36.2285686023912	34.440993564013	3226.32273261185	3894.6031196765	-0.27162517830258	0.182621792609375	0.343415380134615	Ip6k1	9	108002501	108048782	+	6487	protein_coding	inositol hexaphosphate kinase 1 [Source:MGI Symbol;Acc:MGI:1351633]	-
ENSMUSG00000026959	4047	1787	1706	3796	4648	5575	23.5466946052018	10.7931934655127	9.47044940870814	23.8697368171532	25.8109652061552	33.5094428165253	2460.50413057319	4672.17800131152	-0.925156453966561	0.00877078085970859	0.0320802152942157	Grin1	2	25291181	25319187	-	9700	protein_coding	glutamate receptor, ionotropic, NMDA1 (zeta 1) [Source:MGI Symbol;Acc:MGI:95819]	-
ENSMUSG00000031292	2135	1611	1205	4856	5930	5815	8.40794504372705	6.58591601106135	4.52766041961049	20.6678520100767	22.2888703295981	23.6574152090565	1619.81689475678	5527.37170474104	-1.77086195875049	1.73791339681571e-12	4.83303279098801e-11	Cdkl5	X	160771923	160994704	-	14331	protein_coding	cyclin-dependent kinase-like 5 [Source:MGI Symbol;Acc:MGI:1278336]	-
ENSMUSG00000051790	3200	2725	3114	3822	4365	4317	31.2187202507727	27.5968991721315	28.9853494605502	40.2977205190309	40.6434667790019	43.5083641239393	2940.88767445195	4168.4295346873	-0.503231770652171	0.000422810945369218	0.0023789537132211	Nlgn2	11	69823122	69837784	-	5785	protein_coding	neuroligin 2 [Source:MGI Symbol;Acc:MGI:2681835]	-
ENSMUSG00000033350	4598	3723	4194	2599	3495	2925	35.4121248976533	29.7649199626035	30.8181284743788	21.6328620048754	25.6904422001149	23.2720412965286	4072.96448630291	2995.2790868312	0.443304791185859	0.00687562673213135	0.0261357245981196	Chst2	9	95399292	95406722	-	7328	protein_coding	carbohydrate sulfotransferase 2 [Source:MGI Symbol;Acc:MGI:1891160]	-
ENSMUSG00000029478	4061	4488	4063	2643	3260	2988	21.8487191580843	25.0653921500768	20.8561734500416	15.3679109753541	16.7398658042706	16.6073054725114	4116.14404164393	2958.79375844076	0.476188119886118	0.00220858314111557	0.00997397457537499	Ncor2	5	125017153	125179219	-	10490	protein_coding	nuclear receptor co-repressor 2 [Source:MGI Symbol;Acc:MGI:1337080]	MYB
ENSMUSG00000084349	4080	3936	4554	2863	3104	2962	190.301965479065	190.57541008223	202.661359562454	144.320870190205	138.180322683725	142.72293004317	4088.18768378568	2979.05848836171	0.456664863052108	0.000574110380523593	0.00309299426553201	Rpl3-ps1	X	13202571	13203780	+	1210	processed_pseudogene	ribosomal protein L3, pseudogene 1 [Source:MGI Symbol;Acc:MGI:3644217]	-
ENSMUSG00000036529	3100	2971	3794	3624	3854	4111	25.630902048108	25.4996084234177	29.9291469388126	32.3828498511248	30.4127216162544	35.1135922754262	3203.66291085357	3869.59390819619	-0.272370097702035	0.0879703827484165	0.199638559073202	Sbf1	15	89288236	89315311	-	6826	protein_coding	SET binding factor 1 [Source:MGI Symbol;Acc:MGI:1925230]	-
ENSMUSG00000026219	3647	3352	3969	3303	3925	3256	12.3985242207769	11.8295140362283	12.8739004098426	12.1357741417695	12.7354786396873	11.4352118759163	3566.20757580454	3489.74727370505	0.031263019084406	0.823799908541289	0.904007091064628	Trip12	1	84721189	84840516	-	16601	protein_coding	thyroid hormone receptor interactor 12 [Source:MGI Symbol;Acc:MGI:1309481]	-
ENSMUSG00000081684	10006	4603	1585	508	418	4314	640.265932641407	305.752159626671	96.7662647466613	35.1308201078722	25.52804500921	285.171174808934	5325.23598766726	1766.06655234319	1.59229947230163	0.181934025312399	0.342512103941835	Rps2-ps13	X	52898588	52899469	+	882	processed_pseudogene	ribosomal protein S2, pseudogene 13 [Source:MGI Symbol;Acc:MGI:3705640]	-
ENSMUSG00000028234	4605	5342	4631	2422	2070	2321	63.6997829409135	76.7080361269104	61.1192355633169	36.2082167852193	27.3287672947246	33.1672180927813	4760.68324338585	2284.44798983109	1.05942498532103	3.51152636577018e-08	5.0372077201102e-07	Rps20	4	3831334	3835665	-	4080	protein_coding	ribosomal protein S20 [Source:MGI Symbol;Acc:MGI:1914677]	-
ENSMUSG00000008855	2699	2994	3331	3853	4437	4073	17.3490959802212	19.9781110849126	20.4288261522341	26.7668739777023	27.2210437195706	27.0466800359472	2936.07833838712	4119.46447514812	-0.488560074684239	0.000939646206829008	0.00475786629376552	Hdac5	11	102194432	102230166	-	8780	protein_coding	histone deacetylase 5 [Source:MGI Symbol;Acc:MGI:1333784]	-
ENSMUSG00000048537	3755	2896	3459	3353	3710	4173	29.5198719321743	23.6337015947084	25.9447747489215	28.4880525117374	27.8368325212349	33.8905409155276	3287.81319103305	3749.90722225834	-0.189687885728846	0.284532713603	0.468475918758003	Phldb1	9	44686304	44735198	-	7179	protein_coding	pleckstrin homology like domain, family B, member 1 [Source:MGI Symbol;Acc:MGI:2143230]	-
ENSMUSG00000006024	3514	2886	3283	3674	4013	3934	52.3829109243455	44.6593975968743	46.693192552009	59.1904584094095	57.0950437879726	60.5825870620833	3150.79699398395	3877.08979207924	-0.299223267206541	0.0426369701756588	0.11457710844984	Napa	7	16098458	16117975	+	3786	protein_coding	N-ethylmaleimide sensitive fusion protein attachment protein alpha [Source:MGI Symbol;Acc:MGI:104563]	-
ENSMUSG00000051359	1722	1542	2022	5213	5923	4859	11.3256653810941	10.5279451896829	12.6883907638551	37.054672914547	37.1803685955741	33.0143739539553	1716.17339140647	5328.54455305712	-1.63443552563779	1.29682823747551e-24	1.44633691700018e-22	Ncald	15	37366175	37792570	-	8581	protein_coding	neurocalcin delta [Source:MGI Symbol;Acc:MGI:1196326]	-
ENSMUSG00000027220	1219	1870	1989	4806	6360	5025	18.292322654981	29.1296600698291	28.4770334610549	77.9423676421597	91.0885193162663	77.8980886671197	1652.78074823848	5377.13764427102	-1.70196828970982	1.58807701218235e-13	5.07946193896522e-12	Syt13	2	92915098	92956058	+	3761	protein_coding	synaptotagmin XIII [Source:MGI Symbol;Acc:MGI:1933945]	-
ENSMUSG00000028691	2913	5737	5324	2655	2280	2354	54.0265223611103	110.453642142713	94.2105176957615	53.2176550510953	40.3592191284735	45.1022881528568	4557.83400235622	2443.36825788472	0.899521374359483	0.00165512896315892	0.00775824195410292	Prdx1	4	116685544	116700822	+	3043	protein_coding	peroxiredoxin 1 [Source:MGI Symbol;Acc:MGI:99523]	-
ENSMUSG00000018750	2158	2308	2642	4265	4972	4917	15.0045983804151	16.6585578767625	17.5267165518425	32.0491599540738	32.9947949902145	35.3182138177559	2311.78270899476	4716.73361063789	-1.02875613919356	6.8285063798326e-12	1.75043132254144e-10	Zbtb4	11	69765912	69784023	+	8117	protein_coding	zinc finger and BTB domain containing 4 [Source:MGI Symbol;Acc:MGI:1922830]	ZBTB
ENSMUSG00000004849	5050	2844	3207	3011	3506	3634	129.667808531355	75.8052086559859	78.5659864400739	83.5557282050579	85.9199635136118	96.3942889291081	3614.77636616449	3383.55123854349	0.095366149822034	0.705756828254234	0.827774031245	Ap1s1	5	137034993	137046135	-	2198	protein_coding	adaptor protein complex AP-1, sigma 1 [Source:MGI Symbol;Acc:MGI:1098244]	-
ENSMUSG00000035390	2725	2313	2171	4167	4706	5164	37.5103512479583	33.0513284168302	28.5127602669434	61.9915941797302	61.8269647539782	73.4338750184405	2351.91297591984	4682.54535946405	-0.993502153084484	6.06536499891128e-08	8.24007686267908e-07	Brsk1	7	4690604	4715997	+	4100	protein_coding	BR serine/threonine kinase 1 [Source:MGI Symbol;Acc:MGI:2685946]	-
ENSMUSG00000030729	1868	1808	2098	4063	6244	5160	11.0012963758591	11.0533540596293	11.7887373423003	25.8605939509612	35.0971026990782	31.3936840107406	1877.80756267251	5124.13598091011	-1.44830386812888	5.91631769101091e-16	2.63659831493545e-14	Pgm2l1	7	100227394	100278868	+	9583	protein_coding	phosphoglucomutase 2-like 1 [Source:MGI Symbol;Acc:MGI:1918224]	-
ENSMUSG00000056222	3695	1044	2272	4708	2836	6680	24.9296957607745	7.31192447456604	14.6253301171053	34.3291989828858	18.2620758171229	46.5591010319974	2269.90878459461	4802.15391452674	-1.08099785808312	0.0154609768608947	0.0509592649065108	Spock1	13	57421195	57908332	-	8365	protein_coding	sparc/osteonectin, cwcv and kazal-like domains proteoglycan 1 [Source:MGI Symbol;Acc:MGI:105371]	-
ENSMUSG00000026185	1774	4193	4422	3171	3332	4238	16.6700448644261	40.9012591538922	39.6457562237959	32.2035741672171	29.8833667712457	41.140512132633	3380.67621143596	3589.68471269818	-0.0865339871700085	0.798967736128713	0.887929190166527	Igfbp5	1	72857932	72874884	-	6006	protein_coding	insulin-like growth factor binding protein 5 [Source:MGI Symbol;Acc:MGI:96440]	-
ENSMUSG00000005103	3627	3724	5903	2446	2806	2583	23.0024889015677	24.5169030150155	35.7186365196242	16.765187196509	16.9846389839334	16.9229966527669	4288.82926178925	2610.9110154031	0.716082753508048	0.00102520518164498	0.0051228995494725	Wdr1	5	38526813	38563221	-	8899	protein_coding	WD repeat domain 1 [Source:MGI Symbol;Acc:MGI:1337100]	-
ENSMUSG00000021476	2948	2773	2768	3758	4113	4721	31.0290979652137	30.298435482036	27.7972972985673	42.748721160231	41.3182348791428	51.3335453609644	2766.94988509257	4203.61417414222	-0.603342194382146	0.000283008212050725	0.00167391449441309	Habp4	13	64161824	64186537	+	5362	protein_coding	hyaluronic acid binding protein 4 [Source:MGI Symbol;Acc:MGI:1891713]	-
ENSMUSG00000061603	3148	2162	2193	3806	4628	5142	11.9656210823105	8.53070402509856	7.95305468477526	15.6348596186177	16.7894029210375	20.1910164481328	2445.77514640045	4523.30218125213	-0.887108852948574	8.31179053977841e-05	0.000574862863890778	Akap6	12	52699383	53155599	+	14848	protein_coding	A kinase (PRKA) anchor protein 6 [Source:MGI Symbol;Acc:MGI:3050566]	-
ENSMUSG00000007815	4102	4215	5318	2327	2544	2554	30.8923145541956	32.9519434562177	38.2118390741077	18.9398203657095	18.2857710781146	19.8701558424146	4428.21205565248	2477.38335760595	0.837975797268006	1.71956420863574e-07	2.13711533094273e-06	Rhoa	9	108306129	108337934	+	7494	protein_coding	ras homolog family member A [Source:MGI Symbol;Acc:MGI:1096342]	-
ENSMUSG00000041841	4925	4564	3785	2808	2207	2759	165.056498850356	158.781789458912	121.028344426411	101.706375433775	70.5943764075026	95.5220605954958	4337.58187367021	2611.35201225882	0.732175888471015	0.00103252210661201	0.00515392651610471	Rpl37	15	5116645	5119140	+	1684	protein_coding	ribosomal protein L37 [Source:MGI Symbol;Acc:MGI:1914531]	-
ENSMUSG00000057841	4203	4763	4971	2553	2206	2346	246.321082172565	289.768676985509	277.959020026852	161.702855362223	123.392590315501	142.035135459799	4538.91951678614	2381.56653570866	0.930576535025402	1.89728584721506e-07	2.33125667437118e-06	Rpl32	6	115805505	115808747	-	963	protein_coding	ribosomal protein L32 [Source:MGI Symbol;Acc:MGI:98038]	-
ENSMUSG00000029221	3051	2871	3076	3652	4273	4108	13.9155564359076	13.59315359882	13.3856515456579	18.0017123693354	18.6008436113692	19.355945579162	2929.8764693347	4009.14675381849	-0.452478126185181	0.000630915353837835	0.00335909994187792	Slc30a9	5	67306955	67358443	+	12374	protein_coding	solute carrier family 30 (zinc transporter), member 9 [Source:MGI Symbol;Acc:MGI:1923690]	-
ENSMUSG00000066324	3155	3745	3202	3492	3779	3654	27.2139087542518	33.5329719193913	26.3516432965893	32.5529593465639	31.1107035032902	32.5600971373332	3299.6166093601	3645.31454950161	-0.14379689939366	0.391053166640053	0.578446952001001	Impad1	4	4762484	4793355	-	6543	protein_coding	inositol monophosphatase domain containing 1 [Source:MGI Symbol;Acc:MGI:1915720]	-
ENSMUSG00000044349	2720	3349	2349	3189	4716	4662	18.0155207315001	23.0261710106129	14.8441641189237	22.8274350113642	29.8121358356274	31.8989048398647	2757.19979249048	4170.81324120456	-0.597241574236089	0.0113473693141716	0.0395616466662002	Snhg11	2	158375638	158386145	+	8521	protein_coding	small nucleolar RNA host gene 11 [Source:MGI Symbol;Acc:MGI:2441845]	-
ENSMUSG00000022995	2161	3190	3273	3842	4258	4247	5.68532714114952	8.71204356142906	8.2156421215042	10.9240262066144	10.6917237507448	11.5427301274995	2808.67819627659	4118.49145271034	-0.552227075968635	0.00903397725776689	0.032873553731628	Enah	1	181896384	182019990	-	21452	protein_coding	ENAH actin regulator [Source:MGI Symbol;Acc:MGI:108360]	-
ENSMUSG00000029053	4294	1930	1575	3863	4622	4671	38.3575535087346	17.896777176717	13.4234525633361	37.2939382739911	39.4058028162588	43.1046690356146	2548.88189542547	4382.56324647437	-0.781934244210212	0.030795938457601	0.0887271219756933	Prkcz	4	155260129	155361361	-	6318	protein_coding	protein kinase C, zeta [Source:MGI Symbol;Acc:MGI:97602]	-
ENSMUSG00000024862	1867	2492	2559	4126	4323	5580	25.4883854806857	35.3162603057452	33.332133259967	60.876813576297	56.3280378972986	78.6969309255304	2253.23024630905	4689.04742523644	-1.05728986400387	1.49359538300357e-06	1.5355486896111e-05	Klc2	19	5107746	5118560	-	4134	protein_coding	kinesin light chain 2 [Source:MGI Symbol;Acc:MGI:107953]	-
ENSMUSG00000027312	3047	2254	2614	4057	4483	4486	13.0197868691026	9.99801985719246	10.6569227785729	18.735319710596	18.2827507641241	19.8023292936587	2575.2354475593	4345.27343736693	-0.75471581732355	1.16850551028272e-05	9.90509525668227e-05	Atrn	2	130906495	131030333	+	13208	protein_coding	attractin [Source:MGI Symbol;Acc:MGI:1341628]	-
ENSMUSG00000051695	3733	4153	4405	2752	3103	2779	115.126521071916	132.95601349273	129.615851978548	91.7255872577711	91.3356967491259	88.5383707902766	4001.95300929689	2877.76992056397	0.475745952707353	0.000978725713105036	0.00492646860599326	Pcbp1	6	86524492	86526321	-	1830	protein_coding	poly(rC) binding protein 1 [Source:MGI Symbol;Acc:MGI:1345635]	-
ENSMUSG00000080242	3331	2493	3117	3600	4224	4131	404.287357623353	314.098938814226	360.950082349897	472.218186463957	489.306310587398	517.960106183765	2905.9325762031	3983.26470693192	-0.454918640089207	0.0065887865363647	0.0252345075148581	Atp6v0c-ps2	6	37806086	37806550	+	465	processed_pseudogene	ATPase, H+ transporting, lysosomal V0 subunit C, pseudogene 2 [Source:MGI Symbol;Acc:MGI:2151816]	-
ENSMUSG00000028488	1261	2004	1702	4301	5623	6004	10.8636550753968	17.9220325305558	13.9899206807983	40.0456183657875	46.2349448933787	53.4351648172853	1622.48077343076	5299.42393876218	-1.7077223494913	9.08002324940004e-13	2.61381966565837e-11	Sh3gl2	4	85205126	85639195	+	6551	protein_coding	SH3-domain GRB2-like 2 [Source:MGI Symbol;Acc:MGI:700009]	-
ENSMUSG00000021687	3722	2330	2587	3670	4436	4130	45.8447664866584	29.7918847813838	30.4021739608506	48.8544513622184	52.1490393848587	52.5519742362028	2813.16857924368	4073.7664561038	-0.53418153035557	0.0160788101845069	0.0526858659514483	Scamp1	13	94201310	94285857	-	4582	protein_coding	secretory carrier membrane protein 1 [Source:MGI Symbol;Acc:MGI:1349480]	-
ENSMUSG00000033763	2965	2797	4071	3463	4000	3578	31.50771274062	30.8541302441395	41.2750964526557	39.771260098118	40.5689296983569	39.2787902949886	3186.88686374572	3678.34247496622	-0.206835387897368	0.254883051384312	0.433771571509836	Mtss1l	8	110721476	110741400	+	5311	protein_coding	metastasis suppressor 1-like [Source:MGI Symbol;Acc:MGI:3039591]	-
ENSMUSG00000020684	3651	1927	1977	3766	4926	4574	51.3849503640726	28.1536356280559	26.5476199983417	57.2834418089371	66.1698111473439	66.5037074128593	2463.08305216625	4410.37329366153	-0.840462913988415	0.00306881154799132	0.0132465701307621	Rasl10b	11	83409137	83421039	+	4010	protein_coding	RAS-like, family 10, member B [Source:MGI Symbol;Acc:MGI:2685575]	-
ENSMUSG00000030854	5235	1613	1129	3838	4803	4165	50.9925436316944	16.3099646606574	10.49249441954	40.4035607159048	44.652312554848	41.9112471230956	2609.7923675133	4259.37155573048	-0.706725434877179	0.140367715629208	0.283318483748217	Ptpn5	7	47077795	47133684	-	5794	protein_coding	protein tyrosine phosphatase, non-receptor type 5 [Source:MGI Symbol;Acc:MGI:97807]	-
ENSMUSG00000041112	1982	2645	3179	3859	4350	4767	8.89183694261048	12.3180561317663	13.6073383150532	18.7105820841603	18.6259518577441	22.0931977570183	2536.00812362588	4328.72679299622	-0.77134623078751	0.000361834620070808	0.00208037815836662	Elmo1	13	20090596	20608353	+	12580	protein_coding	engulfment and cell motility 1 [Source:MGI Symbol;Acc:MGI:2153044]	-
ENSMUSG00000018398	3032	2613	3538	3407	3572	4616	28.112170375646	25.1497256297611	31.2980891067111	34.1398802090272	31.6095278406079	44.2136702123685	2980.19008242133	3875.48407008861	-0.37889188364896	0.060788164894322	0.151115589751295	Sept8	11	53519257	53549565	+	6087	protein_coding	septin 8 [Source:MGI Symbol;Acc:MGI:894310]	-
ENSMUSG00000046785	2394	2650	2836	3916	4653	4270	18.8571663547551	21.6683989338371	21.3134290512803	33.3364729960331	34.9805568013594	34.7460747346852	2565.39579472611	4275.58141558477	-0.736964914726518	3.44927815834572e-07	4.01350496831268e-06	Epm2aip1	9	111271929	111279093	+	7165	protein_coding	EPM2A (laforin) interacting protein 1 [Source:MGI Symbol;Acc:MGI:1925031]	-
ENSMUSG00000027784	2074	1888	2958	4269	4504	5020	11.1520166984325	10.5384153512375	15.1753125125264	24.8082136760248	23.1144955618424	27.8852128764471	2240.38469498342	4606.95723035973	-1.03993914780035	5.42374073332487e-07	6.10981095194534e-06	Ppm1l	3	69316861	69560802	+	10496	protein_coding	protein phosphatase 1 (formerly 2C)-like [Source:MGI Symbol;Acc:MGI:2139740]	-
ENSMUSG00000067194	2559	2683	2930	3756	4374	4386	27.4257120637814	29.8494931703136	29.9605693010943	43.5048714703738	44.741216081312	48.5603537397813	2659.81384112957	4171.22067227066	-0.649145278678741	5.89725161314868e-06	5.35706839502316e-05	Eif1ax	X	159372178	159389928	+	5266	protein_coding	eukaryotic translation initiation factor 1A, X-linked [Source:MGI Symbol;Acc:MGI:1913485]	-
ENSMUSG00000049807	3016	3446	4099	3036	3438	3622	25.6464938365683	30.4186964462694	33.2559529082369	27.9012146785958	27.9025512802837	31.817840283885	3432.43131889812	3367.12154295263	0.0277517753663612	0.874301484773516	0.932057363059025	Arhgap23	11	97415533	97502402	+	6637	protein_coding	Rho GTPase activating protein 23 [Source:MGI Symbol;Acc:MGI:3697726]	-
ENSMUSG00000026426	3157	3137	4135	3054	3717	3448	77.5004263438348	79.9415732547009	96.8500475915618	81.0257803851106	87.0890293365786	87.4424575835761	3384.91303213112	3401.7545342688	-0.00712753746411343	0.965601087706156	0.982904112883669	Arl8a	1	135146824	135156269	+	2299	protein_coding	ADP-ribosylation factor-like 8A [Source:MGI Symbol;Acc:MGI:1915974]	-
ENSMUSG00000027620	4034	4296	3822	2671	2880	2945	32.7770297963309	36.2348641345696	29.6291504745535	23.4548289527558	22.3340543697295	24.7197793153402	3967.05486066281	2835.65258784663	0.484366799644344	0.00219046146615067	0.00990336507241972	Rbm39	2	156147239	156180238	-	6946	protein_coding	RNA binding motif protein 39 [Source:MGI Symbol;Acc:MGI:2157953]	-
ENSMUSG00000062760	970	1402	1342	4957	6300	5662	8.35665775030523	12.5382682673849	11.0308305250478	46.153482966568	51.8015566118239	50.3913896061741	1210.94540188847	5626.78682546321	-2.21626297949213	1.3402708928878e-27	1.96899659036524e-25	Shisal1	15	84379203	84447097	-	6551	protein_coding	shisa like 1 [Source:MGI Symbol;Acc:MGI:1919551]	-
ENSMUSG00000061477	4211	4593	4186	2647	2128	2843	117.944765694197	133.542203644704	111.863259400064	80.1257397160316	56.8861357588496	82.2613586883663	4239.12530303866	2558.21144917546	0.728734477397328	0.00045056942111185	0.00251784622469167	Rps7	12	28630854	28635953	-	2015	protein_coding	ribosomal protein S7 [Source:MGI Symbol;Acc:MGI:1333818]	-
ENSMUSG00000037458	3900	4229	3966	2613	3074	2810	35.18328189627	39.6039121621162	34.1365215857381	25.4762692869111	26.4677475311857	26.18807940001	3945.43554890226	2830.10130627875	0.479256691485665	0.000981723153894635	0.00493805587349788	Azin1	15	38487427	38519266	-	6256	protein_coding	antizyme inhibitor 1 [Source:MGI Symbol;Acc:MGI:1859169]	-
ENSMUSG00000025809	3778	4234	7618	1727	1555	1636	52.2472985134174	60.7828979930216	100.516572076173	25.811836405212	20.524550701513	23.3728016607203	5045.86194835833	1647.14711155419	1.61524690785875	5.44440276614937e-09	8.9281499403013e-08	Itgb1	8	128685654	128733200	+	4081	protein_coding	integrin beta 1 (fibronectin receptor beta) [Source:MGI Symbol;Acc:MGI:96610]	-
ENSMUSG00000024392	3555	3563	3506	3017	3580	3321	32.2824846436701	33.5870478422586	30.3762441377438	29.6092453240912	31.027855050207	31.154573610315	3463.36752009977	3303.08833744404	0.0682894395594551	0.618359441265559	0.768601518137411	Bag6	17	35135178	35147322	+	6215	protein_coding	BCL2-associated athanogene 6 [Source:MGI Symbol;Acc:MGI:1919439]	-
ENSMUSG00000040385	3595	2956	3888	2929	3727	3440	147.130635075086	125.584866155389	151.818706157704	129.553236381257	145.581096743194	145.44146670289	3389.6333310527	3358.02798577639	0.013521678099651	0.933282942603855	0.965040204036082	Ppp1ca	19	4192158	4195419	+	1379	protein_coding	protein phosphatase 1 catalytic subunit alpha [Source:MGI Symbol;Acc:MGI:103016]	-
ENSMUSG00000031703	2828	2726	2793	3890	4262	4035	14.4504764296129	14.4596331512399	13.6165947164701	21.4821152503729	20.7853616556456	21.2996215988387	2719.58860690935	4065.12471926908	-0.579926662257825	1.08789354317045e-05	9.2682858296098e-05	Itfg1	8	85717578	85840921	-	11045	protein_coding	integrin alpha FG-GAP repeat containing 1 [Source:MGI Symbol;Acc:MGI:106419]	-
ENSMUSG00000078307	1721	2040	1714	4592	5163	5301	16.6802502219587	20.5248749983846	15.8499290801283	48.1003515366629	47.760096453599	53.0768430059824	1788.74865000633	5021.41373178772	-1.48926571481067	1.60516217383848e-17	8.50576234505159e-16	AI593442	9	52673042	52679780	-	5823	protein_coding	expressed sequence AI593442 [Source:MGI Symbol;Acc:MGI:2143099]	-
ENSMUSG00000017119	3570	2632	3399	3235	4005	3676	29.3235636662727	22.4420786431351	26.6375643507671	28.7175573846225	31.3973093596286	31.1924597472422	3119.10173015398	3632.46418312651	-0.219805261404298	0.200108281229297	0.366211907796089	Nbr1	11	101552149	101581951	+	6871	protein_coding	NBR1, autophagy cargo receptor [Source:MGI Symbol;Acc:MGI:108498]	-
ENSMUSG00000032118	3359	2695	2963	3702	3530	4262	46.1924643982829	38.4723363476719	38.8765390441461	55.0202074347959	46.3315909641049	60.5480502126372	2935.59016839444	3847.06531964179	-0.390047620579895	0.0339005784234284	0.09604337299852	Fez1	9	36821864	36878924	+	4104	protein_coding	fasciculation and elongation protein zeta 1 (zygin I) [Source:MGI Symbol;Acc:MGI:2670976]	-
ENSMUSG00000035805	3421	2131	4470	3592	3713	3181	68.9300266469691	44.5725503677485	85.9325521223948	78.2197422038773	71.4038617847791	66.2132079487216	3234.37620354681	3500.37353699969	-0.113932451929186	0.66388180533105	0.799970166006036	Mlc1	15	88955884	88979007	-	2801	protein_coding	megalencephalic leukoencephalopathy with subcortical cysts 1 homolog (human) [Source:MGI Symbol;Acc:MGI:2157910]	-
ENSMUSG00000068739	2702	4166	3769	2983	3389	3489	29.6566268931256	47.4661860117337	39.4691125001634	35.3846042046557	35.501716924018	39.560608793581	3471.17342457407	3288.22469171959	0.0780877346521737	0.720408376623732	0.838668867911919	Sars	3	108424865	108445209	-	5142	protein_coding	seryl-aminoacyl-tRNA synthetase [Source:MGI Symbol;Acc:MGI:102809]	-
ENSMUSG00000040097	2256	2900	2940	4292	4524	3582	29.8460405857379	39.8266970293177	37.1098992383874	61.3665945317651	57.1230786088228	48.9551966613602	2637.5290859754	4135.88507845283	-0.649014062494452	0.000728110720781848	0.00380992743161261	Flywch1	17	23752793	23771602	-	4266	protein_coding	FLYWCH-type zinc finger 1 [Source:MGI Symbol;Acc:MGI:2442638]	-
ENSMUSG00000024777	4961	2305	2758	3264	3659	3543	96.713954197347	46.6465474789941	51.2990106747911	68.7693220770999	68.0806512791671	71.3537255183937	3262.87145598567	3489.89832494468	-0.0970385485650647	0.74197181419407	0.854211943250396	Ppp2r5b	19	6227765	6235872	-	2895	protein_coding	protein phosphatase 2, regulatory subunit B', beta [Source:MGI Symbol;Acc:MGI:2388480]	-
ENSMUSG00000003429	3881	4013	4446	2836	2554	2750	253.218840788094	271.800465247012	276.768491546212	199.978487866884	159.043031703423	185.357710076635	4015.60804303677	2726.42414816835	0.558745095523045	0.000623767929547292	0.00332686640841673	Rps11	7	45122379	45124439	-	865	protein_coding	ribosomal protein S11 [Source:MGI Symbol;Acc:MGI:1351329]	-
ENSMUSG00000062604	1849	2045	2348	4380	4904	4931	7.50687784393168	8.61875256016949	9.09526474614843	19.2185770082716	19.0026547715916	20.6815473355225	2029.93581248292	4740.86506719049	-1.22367099605469	5.04402177536957e-15	1.99717010890191e-13	Srpk2	5	23503264	23684617	-	13901	protein_coding	serine/arginine-rich protein specific kinase 2 [Source:MGI Symbol;Acc:MGI:1201408]	-
ENSMUSG00000023868	4432	1244	695	2770	5925	5385	19.4669943856524	5.67215636723841	2.91258609169187	13.1493292836213	24.838701355081	24.4348933409665	2086.91543307303	4643.96782817651	-1.15400369418018	0.154006973335266	0.302476170568674	Pde10a	17	8525372	8986648	+	12849	protein_coding	phosphodiesterase 10A [Source:MGI Symbol;Acc:MGI:1345143]	-
ENSMUSG00000055945	8274	1547	3063	2300	2527	2733	127.725558541444	24.7902707592975	45.1132490019567	38.3720330676515	37.2313612473939	43.5840429399361	4183.4328061983	2522.97202102766	0.72957147525992	0.129459156094399	0.267300469431316	Prr18	17	8337459	8344113	+	3656	protein_coding	proline rich 18 [Source:MGI Symbol;Acc:MGI:2443403]	-
ENSMUSG00000032181	3224	2413	4338	3075	3653	3738	66.4553684717314	51.6322465213494	85.3138222441112	68.5022501592961	71.8664328249623	79.5975906807209	3224.50627672116	3487.10726794214	-0.112876111890729	0.619079850807504	0.769029296615977	Scg3	9	75643189	75684056	-	2738	protein_coding	secretogranin III [Source:MGI Symbol;Acc:MGI:103032]	-
ENSMUSG00000022791	3599	2985	2232	3626	3962	4009	35.3989013836453	30.4776119420621	20.9457995092357	38.5443225482656	37.1932207327479	40.735174538997	2884.48085075191	3869.55050167284	-0.423908022202853	0.065491556087465	0.159745662589379	Tnk2	16	32643874	32683493	+	5738	protein_coding	tyrosine kinase, non-receptor, 2 [Source:MGI Symbol;Acc:MGI:1858308]	-
ENSMUSG00000003469	5862	1518	1042	3217	4187	4570	113.689748600357	30.5615886600416	19.2813760919771	67.4297008612414	77.5032353113681	91.5624237198926	2755.32858113466	3984.66099570819	-0.532242554059558	0.48118981042672	0.66037271883198	Phyhip	14	70457476	70468832	+	2910	protein_coding	phytanoyl-CoA hydroxylase interacting protein [Source:MGI Symbol;Acc:MGI:1860417]	-
ENSMUSG00000038084	3174	2730	3117	3202	3954	4172	22.7470373638645	20.3099674836956	21.3132429578034	24.8006992723732	27.0455590340637	30.8878590231622	2935.02300083732	3772.34119170369	-0.362095454472343	0.0266284356065094	0.0790576913295977	Opa1	16	29579334	29654884	+	7875	protein_coding	OPA1, mitochondrial dynamin like GTPase [Source:MGI Symbol;Acc:MGI:1921393]	-
ENSMUSG00000024921	1887	2379	2449	4256	4811	4543	7.46357400176758	9.76782898989848	9.24184207522092	18.192871098567	18.1614985012296	18.5627907032945	2187.13949707908	4537.08980757144	-1.05273990493534	6.32963035479036e-10	1.20818804496187e-08	Smarca2	19	26605050	26778322	+	14269	protein_coding	SWI/SNF related, matrix associated, actin dependent regulator of chromatin, subfamily a, member 2 [Source:MGI Symbol;Acc:MGI:99603]	-
ENSMUSG00000024654	2240	1862	3138	3310	4907	4849	29.4205742740294	25.3870048790578	39.3233837413632	46.9846289204354	61.512101505496	65.7931833016511	2341.92843906952	4336.24062742551	-0.888691755225667	0.00018676841511974	0.0011629759657646	Asrgl1	19	9109868	9135636	-	4297	protein_coding	asparaginase like 1 [Source:MGI Symbol;Acc:MGI:1913764]	-
ENSMUSG00000064115	2234	2080	2456	4072	4392	5046	12.8536631766015	12.42326484883	13.4823911835361	25.3207284609874	24.1183424426052	29.9927702523802	2201.28685555942	4511.23165778081	-1.03510857461065	2.01705224682359e-10	4.1756313859899e-09	Cadm2	16	66655421	67620908	-	9809	protein_coding	cell adhesion molecule 2 [Source:MGI Symbol;Acc:MGI:2442722]	-
ENSMUSG00000008683	3328	5576	4318	2383	2322	2332	29.9560300664671	52.1017568499664	37.0833015760097	23.181933870715	19.9482377124463	21.6847826946432	4325.18681023994	2352.98156912882	0.878278517813062	0.000267616164805198	0.00159542528899697	Rps15a	7	118104372	118116188	-	6270	protein_coding	ribosomal protein S15A [Source:MGI Symbol;Acc:MGI:2389091]	-
ENSMUSG00000028745	3723	3489	4414	2777	3008	2841	63.6911663032956	61.9606260789523	72.046569903304	51.3436483506651	49.1140080000715	50.2091636576899	3776.25360387829	2877.90002640443	0.392021824003521	0.00741016317330507	0.0277711639545645	Capzb	4	139192899	139291818	+	3299	protein_coding	capping protein (actin filament) muscle Z-line, beta [Source:MGI Symbol;Acc:MGI:104652]	-
ENSMUSG00000033208	4723	2309	3691	2974	2894	3659	179.619104001295	91.1564021093975	133.928634249958	122.236308071816	105.044782481023	143.754873783975	3477.34126259838	3188.05403756584	0.125367458223226	0.651697915879015	0.791516880287648	S100b	10	76253853	76261159	+	1484	protein_coding	S100 protein, beta polypeptide, neural [Source:MGI Symbol;Acc:MGI:98217]	-
ENSMUSG00000018501	2818	2404	3017	3682	4270	4047	12.4144201263009	10.9938188254995	12.681060508838	17.5304842971434	17.953730595415	18.4180752213885	2676.93144136221	3998.21380087547	-0.578717316998167	6.49968934610389e-05	0.000461367485673792	Ncor1	11	62316426	62458541	-	12811	protein_coding	nuclear receptor co-repressor 1 [Source:MGI Symbol;Acc:MGI:1349717]	MYB
ENSMUSG00000031328	4152	5505	7709	926	1032	910	24.9286047770542	34.3104657317137	44.1604497624025	6.00864151623863	5.91373288212948	5.64426775577652	5627.58603115752	956.07590578513	2.55735072147217	1.73798886954649e-26	2.38855734832769e-24	Flna	X	74223461	74249820	-	9400	protein_coding	filamin, alpha [Source:MGI Symbol;Acc:MGI:95556]	-
ENSMUSG00000021194	5209	1984	2010	3472	3344	4190	106.670326702377	42.1754376684983	39.2717396556469	76.8411161186027	65.357723361751	88.6398227360141	3001.81681893469	3683.52420093657	-0.29524410746288	0.435802657606705	0.620349420100503	Chga	12	102554969	102565028	+	2756	protein_coding	chromogranin A [Source:MGI Symbol;Acc:MGI:88394]	-
ENSMUSG00000025139	3457	2907	3238	3228	3792	3582	38.5658742786087	33.6649129550743	34.4647760527013	38.9190300150517	40.3750905663805	41.2814526502002	3125.26469211013	3531.82991068053	-0.176448076796645	0.221633602560414	0.393272719845226	Tollip	7	141874813	141918507	-	5059	protein_coding	toll interacting protein [Source:MGI Symbol;Acc:MGI:1891808]	-
ENSMUSG00000063142	1728	1386	1612	4414	6053	5004	5.74482564746636	4.78327122437596	5.11320219588416	15.8595230832276	19.206364541207	17.1860473343824	1537.38964675672	5135.86393820979	-1.7401469434456	3.79037963788908e-25	4.3644684889899e-23	Kcnma1	14	23289431	24014491	-	16976	protein_coding	potassium large conductance calcium-activated channel, subfamily M, alpha member 1 [Source:MGI Symbol;Acc:MGI:99923]	-
ENSMUSG00000022957	1576	2509	2640	4092	5114	4254	3.79703932125847	6.27506466011728	6.06858756922202	10.6548953022636	11.7595576190123	10.5879517895969	2189.15999554105	4476.11206268436	-1.0318898960183	1.0951626699699e-05	9.32420271610665e-05	Itsn1	16	91729281	91920597	+	23425	protein_coding	intersectin 1 (SH3 domain protein 1A) [Source:MGI Symbol;Acc:MGI:1338069]	-
ENSMUSG00000042406	4223	4858	4880	2040	2096	2084	101.075468187552	120.700995835527	111.439541629406	52.7690806332708	47.8803523617719	51.5285572745387	4549.30883462311	2077.64532262778	1.13076198725486	2.15032127753459e-13	6.71644338035803e-12	Atf4	15	80255184	80257541	+	2358	protein_coding	activating transcription factor 4 [Source:MGI Symbol;Acc:MGI:88096]	TF_bZIP
ENSMUSG00000021427	3763	3510	4129	2857	3052	2841	20.3599521946799	19.7141617076424	21.3148476738723	16.7061915286778	15.7604438533356	15.879592647562	3707.59252658178	2919.87531843805	0.344650499703947	0.0107080506103526	0.0377279017700515	Ssr1	13	37966605	37994217	-	10431	protein_coding	signal sequence receptor, alpha [Source:MGI Symbol;Acc:MGI:105082]	-
ENSMUSG00000019173	3977	3330	4821	2436	2841	2723	102.302783127267	88.9210851106687	118.321537427024	67.7226309803482	69.7500415643884	72.361087847179	3932.21043432728	2665.55564058441	0.560960076034164	0.0012158671084596	0.00591873883555907	Rab5c	11	100715009	100738215	-	2194	protein_coding	RAB5C, member RAS oncogene family [Source:MGI Symbol;Acc:MGI:105306]	-
ENSMUSG00000008730	4579	3526	4327	2371	2885	2422	23.678553874715	18.9275979372412	21.3484447381197	13.2507593165076	14.2387455226476	12.9385097819932	4041.39666332981	2554.71306533891	0.661668491358773	4.72222610634786e-05	0.000345087000059767	Hipk1	3	103739815	103791563	-	10914	protein_coding	homeodomain interacting protein kinase 1 [Source:MGI Symbol;Acc:MGI:1314873]	-
ENSMUSG00000025508	4402	4207	4772	2171	2164	2394	119.902646274202	118.954233930299	124.01493208448	63.9091782641786	56.2571031972653	67.3640925945588	4353.30153863954	2249.76489843611	0.952461366334495	2.55409121104214e-10	5.20145802845311e-09	Rplp2	7	141447370	141451585	+	2072	protein_coding	ribosomal protein, large P2 [Source:MGI Symbol;Acc:MGI:1914436]	-
ENSMUSG00000024429	3395	2674	2432	3397	3988	4223	62.2702720922566	50.9132769037669	42.5597795943943	67.3381548071171	69.8131949532303	80.0179930097661	2774.67878825745	3869.02716346027	-0.479695431293823	0.0182590657001025	0.0584454722079014	Gnl1	17	35979851	35989462	+	3077	protein_coding	guanine nucleotide binding protein-like 1 [Source:MGI Symbol;Acc:MGI:95764]	-
ENSMUSG00000029104	3329	2527	2911	3318	4258	3764	7.68805737414896	6.05810400471431	6.41416076347929	8.28140229412351	9.38533668471142	8.98003487757682	2852.5869655453	3770.3881535199	-0.402475267448616	0.0181466845627359	0.0581731639662002	Htt	5	34761740	34912534	+	24438	protein_coding	huntingtin [Source:MGI Symbol;Acc:MGI:96067]	-
ENSMUSG00000033981	2776	1846	2095	3927	5119	4341	10.0765858852907	6.95591567086952	7.25559096268616	15.4056323872209	17.7345616289812	16.2783103075031	2186.4709221175	4448.76939736935	-1.02482980307747	6.79697447391753e-07	7.52542360932387e-06	Gria2	3	80681450	80802835	-	15548	protein_coding	glutamate receptor, ionotropic, AMPA2 (alpha 2) [Source:MGI Symbol;Acc:MGI:95809]	-
ENSMUSG00000022536	3198	2864	3236	3441	3606	3748	21.4738157602991	19.9633048803268	20.7316606315689	24.9712404165659	23.1098892853799	25.998957470019	3025.42113906972	3605.0805103112	-0.25282942304943	0.0734128299818201	0.174224610547319	Glyr1	16	5013909	5049863	-	8405	protein_coding	glyoxylate reductase 1 homolog (Arabidopsis) [Source:MGI Symbol;Acc:MGI:1921272]	-
ENSMUSG00000015149	4138	2897	3768	3001	2962	3273	46.3830702296847	33.7090228784659	40.2971855520756	36.3546260385041	31.6880445198638	37.9001212671239	3509.64389153399	3088.49323062881	0.18450865231651	0.33333277542411	0.52061403197334	Sirt2	7	28766735	28788661	+	5035	protein_coding	sirtuin 2 [Source:MGI Symbol;Acc:MGI:1927664]	-
ENSMUSG00000047261	1701	2241	3166	4141	4962	3825	63.0337131900187	86.2063181176358	111.93716489071	165.843512843523	175.495795779055	146.428497224928	2303.090077152	4301.1917194654	-0.901115462177608	0.000230161735730273	0.00139883175307454	Gap43	16	42248442	42340651	-	1523	protein_coding	growth associated protein 43 [Source:MGI Symbol;Acc:MGI:95639]	-
ENSMUSG00000030105	2958	2876	3337	3291	3520	4037	37.2722480947777	37.6188021556421	40.1179229612535	44.816710948537	42.3322606279564	52.5498833242939	2982.55563906163	3622.84433831033	-0.280512643065633	0.0819895847287275	0.189327060584428	Arl8b	6	108783099	108825278	+	4479	protein_coding	ADP-ribosylation factor-like 8B [Source:MGI Symbol;Acc:MGI:1914416]	-
ENSMUSG00000059857	349	832	845	5063	6650	6260	2.38950865625005	5.91337158326696	5.51994442109866	37.464141807229	43.4556455303295	44.2775010992895	659.717287265473	5975.24873015872	-3.17910300562502	2.45588277996514e-22	2.15288950530112e-20	Ntng1	3	109780040	110144011	-	8243	protein_coding	netrin G1 [Source:MGI Symbol;Acc:MGI:1934028]	-
ENSMUSG00000066232	2618	4164	4565	2672	3089	2881	13.2289030080912	21.842058875728	22.0084666938049	14.592016899895	14.8975028651806	15.0391411866328	3691.21781486667	2879.58360258598	0.358236821815064	0.130760094450001	0.269464209342547	Ipo7	7	110018274	110056609	+	11169	protein_coding	importin 7 [Source:MGI Symbol;Acc:MGI:2152414]	-
ENSMUSG00000022234	2653	5091	4050	2748	2769	2677	54.1319354454041	107.832100429141	78.8435450528269	60.5979194813382	53.9238187458296	56.427429204234	3856.54227351083	2737.75720964333	0.494304122840419	0.0638456691038535	0.15684931879256	Cct5	15	31590800	31601804	-	2766	protein_coding	chaperonin containing Tcp1, subunit 5 (epsilon) [Source:MGI Symbol;Acc:MGI:107185]	-
ENSMUSG00000025410	2823	2887	3295	3586	3652	3706	33.226970636404	35.2740491650533	37.002417863521	45.6157515784256	41.0253238119582	45.0620424772446	2929.07834270874	3656.45668758472	-0.319914997718549	0.0268228547648207	0.0795683682217255	Dctn2	10	127266368	127281950	+	4795	protein_coding	dynactin 2 [Source:MGI Symbol;Acc:MGI:107733]	-
ENSMUSG00000063316	3663	5283	4333	2256	2234	2176	134.678112099265	201.636604014716	152.000005992624	89.6445469287276	78.3943293636633	82.6503277973692	4339.94237723134	2228.02354934126	0.961925099364554	3.65684851455178e-06	3.48070540915916e-05	Rpl27	11	101442298	101445529	+	1535	protein_coding	ribosomal protein L27 [Source:MGI Symbol;Acc:MGI:98036]	-
ENSMUSG00000028618	3200	2979	3460	3456	3643	3187	87.8406112114398	84.8876549881154	90.6183779881554	102.52830663303	95.4434042367105	90.3759805522308	3134.92145698061	3432.53800593426	-0.13078266702405	0.35605110469621	0.543309500876694	Tmem59	4	107178399	107200996	+	2056	protein_coding	transmembrane protein 59 [Source:MGI Symbol;Acc:MGI:1929278]	-
ENSMUSG00000034403	2771	2700	2524	3625	4466	3837	47.0483060712945	47.5882673267653	40.8876011302079	66.5181491976122	72.3714983013334	67.3015169601685	2608.2760366107	3968.32133522708	-0.605543896390447	6.04187200999085e-05	0.000431602808708334	Pja1	X	99465734	99471273	-	3324	protein_coding	praja ring finger ubiquitin ligase 1 [Source:MGI Symbol;Acc:MGI:1101765]	-
ENSMUSG00000026822	14732	2049	3035	73	14	18	316.980028862277	45.7657739678132	62.3051148148075	1.69753106488743	0.287501162675527	0.400099753355728	6455.27895289641	36.2231714769933	7.47893136567026	1.22540831221742e-11	2.99353759941003e-10	Lcn2	2	32384633	32388252	-	2623	protein_coding	lipocalin 2 [Source:MGI Symbol;Acc:MGI:96757]	-
ENSMUSG00000038764	429	1844	834	4788	6029	5982	3.3450852818095	14.9258640455029	6.20455684313051	40.3486235726214	44.8679849319927	48.1861134794564	1025.71339332314	5590.60792009547	-2.44651748204847	3.96173309987352e-08	5.61122596366395e-07	Ptpn3	4	57190841	57301837	-	7238	protein_coding	protein tyrosine phosphatase, non-receptor type 3 [Source:MGI Symbol;Acc:MGI:105307]	-
ENSMUSG00000009575	2750	2765	2888	3789	4065	3638	17.2333311052868	17.9870663443661	17.2674633190864	25.6617236489886	24.3129953802385	23.5518388593002	2736.94821850051	3833.99854134146	-0.486276565296413	0.000312738187878065	0.00182569166297028	Cbx5	15	103191544	103239816	-	9006	protein_coding	chromobox 5 [Source:MGI Symbol;Acc:MGI:109372]	-
ENSMUSG00000027010	3194	2961	2744	3322	3884	3767	24.5521208246391	23.6276849157728	20.1248671761868	27.5980507573045	28.4953963013841	29.914056471497	2903.62523216683	3656.17089933004	-0.332548843921578	0.0351537671646111	0.0985712186574366	Slc25a12	2	71271063	71367749	-	7342	protein_coding	solute carrier family 25 (mitochondrial carrier, Aralar), member 12 [Source:MGI Symbol;Acc:MGI:1926080]	-
ENSMUSG00000005442	3751	3236	4350	2435	3143	2948	20.5651263095265	18.4171104463128	22.754557213722	14.4280607656692	16.4463707895065	16.6969591412339	3679.62873751015	2835.34412843233	0.376033157279121	0.0241898695445933	0.0733633711053491	Cic	7	25267704	25294159	+	10294	protein_coding	capicua transcriptional repressor [Source:MGI Symbol;Acc:MGI:1918972]	HMG
ENSMUSG00000032249	4645	2399	2647	3138	3419	3608	82.8024693957868	44.3932030164723	45.0200866572976	60.4554126432417	58.1698642815889	66.4430694920313	3156.89084953474	3392.49190955832	-0.103836055289561	0.709149149624453	0.83038122170735	Anp32a	9	62341293	62378812	+	3166	protein_coding	acidic (leucine-rich) nuclear phosphoprotein 32 family, member A [Source:MGI Symbol;Acc:MGI:108447]	-
ENSMUSG00000039347	2862	2195	2472	3925	4373	4024	67.8388871553918	54.0097631409459	55.9052207717524	100.547997756548	98.9304403560613	98.5354821009273	2450.4973001974	4108.39045313829	-0.745485754863232	4.92752933024205e-06	4.54990159483382e-05	Atp6v0e2	6	48537615	48541801	+	2381	protein_coding	ATPase, H+ transporting, lysosomal V0 subunit E2 [Source:MGI Symbol;Acc:MGI:1923502]	-
ENSMUSG00000001687	2822	2830	3193	3317	3859	3823	19.6674347504142	20.4741465053783	21.2316840083139	24.9839360847994	25.6688768504059	27.5245732802206	2877.61552443391	3665.51232470833	-0.349128339921493	0.011986661640845	0.0414243780456328	Ubl3	5	148504635	148552789	-	8098	protein_coding	ubiquitin-like 3 [Source:MGI Symbol;Acc:MGI:1344373]	-
ENSMUSG00000041268	2442	2239	2556	3780	4616	4206	10.3741514024525	9.87392168640048	10.3600675373191	17.3549514144544	18.7160459024977	18.4587283600427	2354.36759875132	4194.40765352921	-0.833136983387561	6.51135191739887e-10	1.24065132866217e-08	Dmxl2	9	54365158	54501626	-	13285	protein_coding	Dmx-like 2 [Source:MGI Symbol;Acc:MGI:2444630]	-
ENSMUSG00000017778	3202	3829	2881	3347	3096	3483	159.781761128317	198.344382511402	137.165202567386	180.503766478562	147.451164700311	179.54980536302	3243.38953022821	3323.36827939028	-0.0351557419919227	0.864824398785181	0.926591356147366	Cox7c	13	86044816	86046904	-	1131	protein_coding	cytochrome c oxidase subunit 7C [Source:MGI Symbol;Acc:MGI:103226]	-
ENSMUSG00000040537	2164	1714	1661	3774	5189	5318	8.51205398731876	6.99868735398414	6.23363774137014	16.043668835135	19.4805925533795	21.6098142634317	1806.40091391406	4746.37818265185	-1.39378251320151	1.52803323660356e-11	3.6670998536774e-10	Adam22	5	8072352	8368160	-	14348	protein_coding	a disintegrin and metallopeptidase domain 22 [Source:MGI Symbol;Acc:MGI:1340046]	-
ENSMUSG00000004040	5377	5213	5928	1061	1214	1019	31.8531474720178	32.0574300447227	33.5054400038449	6.79285555569522	6.86392266590636	6.2360858872448	5373.56246731779	1097.30977167242	2.29187222034745	1.3659090973623e-60	1.21235814966715e-57	Stat3	11	100885098	100939540	-	9527	protein_coding	signal transducer and activator of transcription 3 [Source:MGI Symbol;Acc:MGI:103038]	STAT
ENSMUSG00000039270	1581	1855	1671	4469	4952	5283	10.8470500928758	13.2115067897714	10.9383304795255	33.1371238220936	32.4266281312219	37.44432229161	1666.8399099821	4906.09257403347	-1.55755377162922	3.20537845502215e-20	2.23872038848793e-18	Megf9	4	70427065	70534995	-	8226	protein_coding	multiple EGF-like-domains 9 [Source:MGI Symbol;Acc:MGI:1918264]	-
ENSMUSG00000041164	3096	2799	2589	3220	4100	3992	37.5361518817555	35.2273810130943	29.9485403933184	42.1919256828072	47.4432062875774	49.9994142377835	2768.3241830955	3763.46887652754	-0.443139959814111	0.0100447136479087	0.0358292850180428	Zmiz2	11	6389074	6406158	+	4655	protein_coding	zinc finger, MIZ-type containing 2 [Source:MGI Symbol;Acc:MGI:106374]	zf-MIZ
ENSMUSG00000050148	2670	2688	2706	3339	4536	3852	45.0623123558447	47.0934100652494	43.5737381591661	60.9036486526835	73.0662195281465	67.1605244477104	2627.94430856638	3894.21329995888	-0.56751476029609	0.000199335697718171	0.00122937146288144	Ubqln2	X	153498227	153501570	+	3344	protein_coding	ubiquilin 2 [Source:MGI Symbol;Acc:MGI:1860283]	-
ENSMUSG00000024597	3056	3354	3069	3702	3540	3040	26.4529575615702	30.1378735283367	25.3461843064406	34.6323514282826	29.2459360860056	27.1844190974634	3093.16795122211	3437.6678755078	-0.152335746451143	0.388959198033939	0.576114724461351	Slc12a2	18	57878678	57946821	+	6520	protein_coding	solute carrier family 12, member 2 [Source:MGI Symbol;Acc:MGI:101924]	-
ENSMUSG00000002981	3122	3116	3669	3000	3510	3316	28.3732953977229	29.3969986432533	31.8140828279971	29.4661106690472	30.4456588387354	31.1327146316038	3221.06614259946	3273.56527534635	-0.0233038813653652	0.867407728144594	0.928257704075753	Clptm1	7	19631571	19665033	-	6210	protein_coding	cleft lip and palate associated transmembrane protein 1 [Source:MGI Symbol;Acc:MGI:1927155]	-
ENSMUSG00000069806	2713	2149	2628	3369	4164	4707	62.7264190922527	51.578152226147	57.9723462332439	84.1833865494148	91.8867311096765	112.426965290093	2434.84117582068	4077.41551597158	-0.743805977368167	7.79773076736339e-05	0.000543011640426201	Cacng7	7	3332955	3368221	+	2441	protein_coding	calcium channel, voltage-dependent, gamma subunit 7 [Source:MGI Symbol;Acc:MGI:1932374]	-
ENSMUSG00000044117	2366	1680	1938	4273	4905	4563	55.7542147541237	41.0961281989024	43.5724069181205	108.822960392441	110.31723147236	111.080805448309	1947.23674735211	4579.1615767772	-1.23364350837121	9.49963082747081e-12	2.35852139728186e-10	2900011O08Rik	16	13986604	14101500	+	2395	protein_coding	RIKEN cDNA 2900011O08 gene [Source:MGI Symbol;Acc:MGI:1914504]	-
ENSMUSG00000058153	1249	3307	2165	4180	4179	4637	11.6129412333582	31.91851276862	19.2058045745682	42.0030426976932	37.0845949892628	44.5392063445219	2204.90556741476	4344.87452706172	-0.978647713952674	0.00398054352010197	0.0165032187748564	Sez6l	5	112419151	112577185	-	6070	protein_coding	seizure related 6 homolog like [Source:MGI Symbol;Acc:MGI:1935121]	-
ENSMUSG00000030257	3205	2457	3217	3324	3908	3594	18.3599761078194	14.6109312363675	17.5828776295859	20.5792608971072	21.3668259397615	21.269032689748	2883.72502042195	3605.96188677945	-0.322405179142456	0.0465829859666022	0.122522628356656	Srgap3	6	112717971	112947266	-	9852	protein_coding	SLIT-ROBO Rho GTPase activating protein 3 [Source:MGI Symbol;Acc:MGI:2152938]	-
ENSMUSG00000024750	3470	3168	2999	3103	3405	3549	31.6225491168456	29.9696200059999	26.075862457324	30.5614430341564	29.6159655685148	33.4117319436084	3143.53355823182	3355.84817738571	-0.0943155098467269	0.555763108554798	0.722146257071753	Zfand5	19	21272278	21282289	+	6193	protein_coding	zinc finger, AN1-type domain 5 [Source:MGI Symbol;Acc:MGI:1278334]	-
ENSMUSG00000073725	3112	2790	3307	3260	3559	3663	29.4687564585277	27.4255336600627	29.8779799176612	33.3629543652457	32.1655949349814	35.8331285899491	2994.35291039223	3497.80678857299	-0.224139090671546	0.114181999262219	0.242745004818742	Lmbrd1	1	24678630	24766301	+	5960	protein_coding	LMBR1 domain containing 1 [Source:MGI Symbol;Acc:MGI:1915671]	-
ENSMUSG00000031701	3043	3497	3139	3129	3352	3497	57.7275948222838	68.8661502493377	56.8156057673201	64.1522295081475	60.6913642878123	68.5334715354454	3159.25156515257	3330.94683296344	-0.0763800989603824	0.639358922927358	0.782701921555053	Dnaja2	8	85537633	85555344	-	2975	protein_coding	DnaJ heat shock protein family (Hsp40) member A2 [Source:MGI Symbol;Acc:MGI:1931882]	-
ENSMUSG00000000631	3291	3573	3679	2816	3215	3073	11.5817246110074	13.0529005915247	12.3529292619106	10.7103258105105	10.7986063134304	11.1720661935559	3434.42876099773	3034.54938248567	0.17856537762727	0.199738403014955	0.365786404833611	Myo18a	11	77763246	77865980	+	16037	protein_coding	myosin XVIIIA [Source:MGI Symbol;Acc:MGI:2667185]	-
ENSMUSG00000002222	2619	2652	2060	3724	4053	4527	21.791250964186	22.9059783650703	16.3534240819626	33.4873681250584	32.1858250976771	38.9119277226296	2397.66166190817	4107.40460397186	-0.776676135220454	0.00010601433164688	0.000711953749288095	Rmnd5a	6	71388634	71440637	-	6783	protein_coding	required for meiotic nuclear division 5 homolog A [Source:MGI Symbol;Acc:MGI:1915727]	-
ENSMUSG00000042429	4413	2313	1715	3344	3765	4083	43.0525663958313	23.4244505633542	15.9633507786909	35.2578695488329	35.0567359502731	41.1500233305639	2761.33469186916	3733.50040701328	-0.435188385559533	0.202481036196029	0.369000858332432	Adora1	1	134199223	134235431	-	5785	protein_coding	adenosine A1 receptor [Source:MGI Symbol;Acc:MGI:99401]	-
ENSMUSG00000061751	2279	1528	1589	4202	4587	5443	5.34807791147338	3.72224895831044	3.55772284370538	10.6569794534248	10.2736205122195	13.1952408814101	1758.43827877808	4751.97565755926	-1.43423993662594	3.55773998324126e-10	7.12911932189276e-09	Kalrn	16	33969073	34573532	-	24050	protein_coding	kalirin, RhoGEF kinase [Source:MGI Symbol;Acc:MGI:2685385]	-
ENSMUSG00000031503	4579	4781	8267	633	765	600	39.0433202883577	42.3178413568524	67.2541134858108	5.83316807233105	6.22556704205317	5.28509670671337	5695.49659359799	664.680901541989	3.0990417947617	1.28268317804177e-34	3.03596856207176e-32	Col4a2	8	11312805	11449287	+	6619	protein_coding	collagen, type IV, alpha 2 [Source:MGI Symbol;Acc:MGI:88455]	-
ENSMUSG00000028412	3224	4011	4860	2485	2498	2545	26.1993950864796	33.8358861842097	37.6814247284871	21.8246508244846	19.3744795139913	21.3653300297378	3929.31489213729	2515.7977167735	0.643339290027332	0.00101922886513475	0.0051002145372564	Slc44a1	4	53440413	53622478	+	6945	protein_coding	solute carrier family 44, member 1 [Source:MGI Symbol;Acc:MGI:2140592]	-
ENSMUSG00000032482	1873	1567	3704	3611	4290	4570	10.4931120839165	9.11305924054814	19.7985017968785	21.8634504710814	22.9385100839787	26.4489431233758	2298.39909114732	4155.92870809126	-0.854438589097635	0.00540513642443023	0.0213459799987417	Cspg5	9	110243783	110262576	+	10074	protein_coding	chondroitin sulfate proteoglycan 5 [Source:MGI Symbol;Acc:MGI:1352747]	-
ENSMUSG00000027799	3049	2117	2021	3650	4585	4182	5.48701317408611	3.95483254216258	3.47008175515769	7.09898278626275	7.87515839820365	7.77478154584032	2344.53513744083	4130.72709696077	-0.817147755863514	0.000194311234964396	0.00120431129683199	Nbea	3	55625195	56183701	-	31361	protein_coding	neurobeachin [Source:MGI Symbol;Acc:MGI:1347075]	-
ENSMUSG00000003380	3803	3020	3393	3185	3181	3019	140.927225903375	116.172726780571	119.962981830126	127.556529438933	112.505466822486	115.573237417532	3324.98363402912	3136.03174279252	0.0844726295490491	0.604318387122972	0.757959861192507	Rabac1	7	24969752	24972754	-	1523	protein_coding	Rab acceptor 1 (prenylated) [Source:MGI Symbol;Acc:MGI:1201692]	-
ENSMUSG00000068396	3684	4538	3906	2727	2213	2532	587.333591861982	751.031881038224	594.14476206777	469.867100154231	336.73480861208	417.017719009393	3960.9634073059	2507.98804703932	0.659410032674278	0.00142142359307992	0.00677083304556986	Rpl34-ps1	6	71124610	71124963	+	354	processed_pseudogene	ribosomal protein L34, pseudogene 1 [Source:MGI Symbol;Acc:MGI:3704270]	-
ENSMUSG00000040225	3075	2992	4020	2815	3609	3043	10.784588464007	10.8930302284492	13.4517666531149	10.6699291681625	12.0805503127541	11.0251878443307	3273.07789061884	3146.94916736144	0.0567002141228314	0.740406653773191	0.853105998709572	Prrc2c	1	162670725	162740556	-	16092	protein_coding	proline-rich coiled-coil 2C [Source:MGI Symbol;Acc:MGI:1913754]	-
ENSMUSG00000056258	1409	1390	1452	4294	4903	6102	5.40662007880203	5.53679345143216	5.31589373775933	17.8074437021131	17.9563529088583	24.1887068523696	1384.622629346	5105.48153208808	-1.88256648948323	2.42592945947948e-23	2.4608166355158e-21	Kcnq3	15	65986387	66286642	-	14708	protein_coding	potassium voltage-gated channel, subfamily Q, member 3 [Source:MGI Symbol;Acc:MGI:1336181]	-
ENSMUSG00000036098	3897	4073	5094	1989	2023	2472	25.6876078912585	27.8699590187498	32.0366438315875	14.1694411153844	12.7271311529254	16.8332243657033	4243.21835192317	2167.84609608111	0.968997295104278	2.9931473926994e-07	3.54813721531901e-06	Myrf	19	10208272	10240748	-	8562	protein_coding	myelin regulatory factor [Source:MGI Symbol;Acc:MGI:2684944]	NDT80/PhoG
ENSMUSG00000033379	3326	3064	3183	3376	3306	3263	91.5219080113809	87.5226067538022	83.5668965811447	100.399127504006	86.8254512537884	92.7567412619566	3118.56657379865	3324.83794754118	-0.0923385695773566	0.530407296737398	0.701354895085475	Atp6v0b	4	117884326	117887333	-	2051	protein_coding	ATPase, H+ transporting, lysosomal V0 subunit B [Source:MGI Symbol;Acc:MGI:1890510]	-
ENSMUSG00000004535	3084	3259	3328	3150	3423	3272	17.4210325189802	19.1105217857699	17.9364980435588	19.2306850783227	18.4547344511198	19.0940653743168	3150.84159955959	3284.5522342582	-0.0599588784833692	0.658476233597128	0.796302056661142	Tax1bp1	6	52713729	52766780	+	9991	protein_coding	Tax1 (human T cell leukemia virus type I) binding protein 1 [Source:MGI Symbol;Acc:MGI:1289308]	-
ENSMUSG00000045039	2225	2460	2929	3613	4222	4061	12.3608272236395	14.1866969066529	15.5250035159389	21.6925277826404	22.3860324471233	23.3064484313005	2474.71579554233	3963.60177640123	-0.679512672597366	2.50003679493973e-05	0.000195577612213758	Megf8	7	25317164	25365917	+	10159	protein_coding	multiple EGF-like-domains 8 [Source:MGI Symbol;Acc:MGI:2446294]	-
ENSMUSG00000022263	3343	2604	2312	3527	4017	3697	8.0645809962513	6.52101311846015	5.32142659863976	9.19550471137167	9.24886930399198	9.21341153459551	2696.52892610356	3746.4179015705	-0.474460468250148	0.0185649042743613	0.0592197650273203	Trio	15	27730651	28025848	-	23395	protein_coding	triple functional domain (PTPRF interacting) [Source:MGI Symbol;Acc:MGI:1927230]	-
ENSMUSG00000026553	2933	3609	4000	2733	3160	3057	17.5592934548558	22.4290313773422	22.8480836490007	17.6831359445325	18.0560785664685	18.9067116519936	3429.73548559369	2982.68275724946	0.201490793484581	0.247747552292315	0.425640645127098	Copa	1	172082529	172122330	+	9427	protein_coding	coatomer protein complex subunit alpha [Source:MGI Symbol;Acc:MGI:1334462]	-
ENSMUSG00000029447	2924	4547	4028	2580	2725	2688	45.5866080288938	73.5891060468264	59.9161897102331	43.4714670273794	40.5478467428334	43.2927090761813	3753.70629945333	2668.4173435658	0.492323234352865	0.0237691187996267	0.0723431588326402	Cct6a	5	129786998	129846371	+	3620	processed_transcript	chaperonin containing Tcp1, subunit 6a (zeta) [Source:MGI Symbol;Acc:MGI:107943]	-
ENSMUSG00000059456	4560	1343	1315	3733	4357	4178	34.7871617636221	10.6355224634269	9.57138358999919	30.7777469091694	31.7236458698662	32.9266978045986	2355.62382085503	4087.5805751513	-0.795148460534899	0.0722130530295557	0.172127384807841	Ptk2b	14	66153257	66281052	-	7398	protein_coding	PTK2 protein tyrosine kinase 2 beta [Source:MGI Symbol;Acc:MGI:104908]	-
ENSMUSG00000024851	1717	2239	1892	4165	5043	4424	14.0663879622082	19.0412323419699	14.7886402085163	36.8766942137791	39.4314405690909	37.4414795979288	1910.44068174289	4537.13689794318	-1.24800516748932	8.91928135602125e-12	2.22015390308115e-10	Pitpnm1	19	4099998	4113965	+	6889	protein_coding	phosphatidylinositol transfer protein, membrane-associated 1 [Source:MGI Symbol;Acc:MGI:1197524]	-
ENSMUSG00000030224	3249	3930	3517	2763	2947	3066	59.341663007503	74.5128568063143	61.2882449024644	54.5400543759402	51.3725965085467	57.8505830323203	3491.29622303135	2929.88551677235	0.252900425375811	0.135433502461728	0.275918560581459	Strap	6	137735078	137751932	+	3090	protein_coding	serine/threonine kinase receptor associated protein [Source:MGI Symbol;Acc:MGI:1329037]	-
ENSMUSG00000034160	2638	2725	2691	3348	4230	3834	18.506198825536	19.8443830591399	18.0115440754698	25.3835618068786	28.3220170045472	27.7856223865869	2625.36191091344	3795.88051471174	-0.532020915794622	0.00021751701822859	0.00132690364327189	Ogt	X	101640060	101684351	+	8045	protein_coding	O-linked N-acetylglucosamine (GlcNAc) transferase (UDP-N-acetylglucosamine:polypeptide-N-acetylglucosaminyl transferase) [Source:MGI Symbol;Acc:MGI:1339639]	-
ENSMUSG00000046330	4531	3381	3827	2612	2027	3078	181.360803219063	140.482815184892	146.15128744819	112.991876460873	77.4362826361529	127.275136646741	3820.63899511252	2593.68122476506	0.558921505275944	0.0198379416425394	0.0625407477977467	Rpl37a	1	72711290	72713813	+	1410	protein_coding	ribosomal protein L37a [Source:MGI Symbol;Acc:MGI:98068]	-
ENSMUSG00000038886	2859	2251	2645	3319	4367	4008	15.639728364726	12.7826002655621	13.8049723674251	19.6221676953451	22.800250664858	22.6500075680522	2522.44973043227	3887.10429895082	-0.623898162479701	0.000184395969562583	0.0011525830233633	Man2a2	7	80349097	80371375	-	10317	protein_coding	mannosidase 2, alpha 2 [Source:MGI Symbol;Acc:MGI:2150656]	-
ENSMUSG00000048307	4794	2456	2498	3185	3155	3359	51.8218386170964	27.5595303765616	25.7633323898059	37.2090776356052	32.5503401003762	37.5102863712988	3178.46073434197	3242.69828154262	-0.0288555650751301	0.921575282153524	0.958152522067023	Ankrd46	15	36477668	36496820	-	5221	protein_coding	ankyrin repeat domain 46 [Source:MGI Symbol;Acc:MGI:1916089]	-
ENSMUSG00000004071	2526	2481	2508	3867	4101	3962	14.123376180767	14.3999375086825	13.3791193400609	23.3670577978418	21.8844849083693	22.8847008640574	2448.94091182868	3982.14667725953	-0.701395377451194	2.188813030446e-07	2.66434829568918e-06	Cdip1	16	4750348	4790292	-	10094	protein_coding	cell death inducing Trp53 target 1 [Source:MGI Symbol;Acc:MGI:1913876]	zf-LITAF-like
ENSMUSG00000038612	6525	3941	5038	1250	1408	1254	107.739991921989	67.5509591640786	79.3687244301417	22.306483720351	22.1891393039926	21.3904315864914	5039.73853203568	1303.89111457458	1.95053755561626	4.08847892102374e-19	2.49549507093547e-17	Mcl1	3	95658788	95663176	+	3418	protein_coding	myeloid cell leukemia sequence 1 [Source:MGI Symbol;Acc:MGI:101769]	-
ENSMUSG00000020358	3690	4392	5001	1992	2235	2092	74.8579141176714	92.4916121374958	96.7972512293503	43.6742413289634	43.2743209811755	43.8428344553266	4254.79076537081	2106.74547101098	1.01409351678405	1.91011007235685e-09	3.37545175358616e-08	Hnrnpab	11	51600100	51606847	-	2782	protein_coding	heterogeneous nuclear ribonucleoprotein A/B [Source:MGI Symbol;Acc:MGI:1330294]	-
ENSMUSG00000028478	2801	3224	3756	3054	3314	3244	87.8231650900464	104.934831999094	112.361201445013	103.487927280761	99.17217982932	105.075728472251	3179.93179849214	3207.20221410214	-0.0122700465394679	0.940937753497198	0.969238685928304	Clta	4	44004452	44032846	+	1800	protein_coding	clathrin, light polypeptide (Lca) [Source:MGI Symbol;Acc:MGI:894297]	-
ENSMUSG00000043388	1344	2786	2468	4435	4952	3399	26.1288751613167	56.2252272942871	45.7784849373005	93.1836568004321	91.8847547390393	68.265016242278	2153.68606153432	4258.09455217854	-0.983433253729282	0.00105579023458458	0.00525477653671046	Tmem130	5	144735915	144761818	-	2903	protein_coding	transmembrane protein 130 [Source:MGI Symbol;Acc:MGI:3607706]	-
ENSMUSG00000022390	2633	2405	2898	3375	4212	3812	14.7934476443923	14.0269188071815	15.535017109317	20.4935406333132	22.5864658702097	22.1257000245258	2579.71688197861	3792.37532014189	-0.555885348661397	9.30375146922974e-05	0.000635627048741282	Zc3h7b	15	81745057	81796260	+	10045	protein_coding	zinc finger CCCH type containing 7B [Source:MGI Symbol;Acc:MGI:1328310]	-
ENSMUSG00000021248	3374	3479	3967	2812	2960	2741	32.7689619310107	35.075243673691	36.7599253590634	29.5160068192767	27.4378890663742	27.5012370314512	3519.45548690906	2841.53291274597	0.308752790044715	0.029514247648343	0.085690677852665	Tmed10	12	85340614	85374847	-	5811	protein_coding	transmembrane p24 trafficking protein 10 [Source:MGI Symbol;Acc:MGI:1915831]	-
ENSMUSG00000019970	8782	2345	3980	1262	1315	1638	101.088096904104	28.020643022286	43.710369189544	15.6996735764183	14.4468685040172	19.4780767749824	4906.02120264942	1408.75296443493	1.8001604225909	1.38606150634735e-05	0.000115200476817055	Sgk1	10	21882184	21999903	+	4903	protein_coding	serum/glucocorticoid regulated kinase 1 [Source:MGI Symbol;Acc:MGI:1340062]	-
ENSMUSG00000071415	3967	4884	4383	2072	1975	2024	126.490356075813	161.658867650537	133.340322178343	71.4018798327515	60.104044013453	66.6701313803326	4319.52348215671	2030.95458112685	1.08878572446814	9.81344845161619e-10	1.8005691551794e-08	Rpl23	11	97777527	97782437	-	1770	protein_coding	ribosomal protein L23 [Source:MGI Symbol;Acc:MGI:1929455]	-
ENSMUSG00000049354	2988	2472	2794	3240	4095	3694	27.4964172505479	23.6141678152063	24.5310836237653	32.2229432635196	35.9658891711459	35.1170475422066	2686.02364375237	3668.37539366672	-0.449707759748075	0.00313102938179107	0.0134741793719017	Dcaf7	11	106036872	106059324	+	6133	protein_coding	DDB1 and CUL4 associated factor 7 [Source:MGI Symbol;Acc:MGI:1919083]	-
ENSMUSG00000036503	2817	3139	3171	3294	3431	3412	15.8683200564265	18.3554097017553	17.0425729348488	20.0536014458281	18.4461697846486	19.8554034013911	2973.93957048425	3385.16245299318	-0.186830226595988	0.204412991066191	0.371599721427888	Rnf13	3	57736062	57835233	+	10019	protein_coding	ring finger protein 13 [Source:MGI Symbol;Acc:MGI:1346341]	-
ENSMUSG00000030209	1823	960	1147	4358	4988	5985	4.14160419846257	2.26402813291709	2.48622343802152	10.7002476576811	10.8155783462718	14.0466145898001	1278.95343469606	5115.09708694006	-1.99978373896489	4.20594838262181e-13	1.27265784725298e-11	Grin2b	6	135713233	136173511	-	24842	protein_coding	glutamate receptor, ionotropic, NMDA2B (epsilon 2) [Source:MGI Symbol;Acc:MGI:95821]	-
ENSMUSG00000068740	2557	2079	1971	3599	4335	4712	12.5346064920061	10.5794509213506	9.21852452588477	19.0671816083258	20.2819850103636	23.8622200468136	2155.28475514346	4213.66095314174	-0.9672496870431	7.03961557554088e-07	7.76179559990537e-06	Celsr2	3	108390851	108415552	-	11513	protein_coding	cadherin, EGF LAG seven-pass G-type receptor 2 [Source:MGI Symbol;Acc:MGI:1858235]	-
ENSMUSG00000030096	3849	2543	5487	2288	2593	2488	25.6862119327414	17.616806052009	34.9367036057688	16.5018581892296	16.5156642879666	17.152527116219	3831.06387065065	2456.61232528434	0.64114435097768	0.0151142684089207	0.0500255042956539	Slc6a6	6	91684053	91759066	+	8457	protein_coding	solute carrier family 6 (neurotransmitter transporter, taurine), member 6 [Source:MGI Symbol;Acc:MGI:98488]	-
ENSMUSG00000028426	3311	3061	3600	2774	3115	3368	32.5946048213487	31.2808489652983	33.81301170473	29.5132934522221	29.2675230782809	34.2518639405332	3242.65686893841	3088.11341080781	0.0704985719972814	0.642422831827019	0.784369299225034	Rad23b	4	55350043	55392237	+	5733	protein_coding	RAD23 homolog B, nucleotide excision repair protein [Source:MGI Symbol;Acc:MGI:105128]	-
ENSMUSG00000090071	3815	1794	1628	3027	4465	4494	76.9236928057451	37.5505829682476	31.3194983978442	65.9633469739465	85.9267577553503	93.6104296934623	2362.74929748228	3978.60758138565	-0.751833673534867	0.0293151708483749	0.085228848015843	Cdk5r2	1	74854934	74857732	+	2799	protein_coding	cyclin-dependent kinase 5, regulatory subunit 2 (p39) [Source:MGI Symbol;Acc:MGI:1330828]	-
ENSMUSG00000001729	2871	2870	4117	2968	3082	3296	39.5393676552753	41.0305261559624	54.096878826863	44.1758692250038	40.5107739693396	46.8931403999191	3195.27448694339	3122.02867329522	0.0335615236967179	0.861834240803099	0.925122205618123	Akt1	12	112653821	112674884	-	4098	protein_coding	thymoma viral proto-oncogene 1 [Source:MGI Symbol;Acc:MGI:87986]	-
ENSMUSG00000037972	5685	1676	1856	2607	3683	3697	108.138764583264	33.0943313979485	33.6840048653308	53.5940584982833	66.8642584991427	72.6483865358483	3004.86927056096	3317.34516852946	-0.142742956437505	0.741581191600343	0.854039170863952	Snn	16	11060945	11074985	+	2967	protein_coding	stannin [Source:MGI Symbol;Acc:MGI:1276549]	-
ENSMUSG00000033595	1837	2420	2079	3781	3756	5328	26.590371324969	36.3629638594783	28.712073031446	59.148890584794	51.8898253153801	79.671877225805	2069.35250715642	4305.3039495231	-1.05696242878513	6.43703554804226e-06	5.79306004412321e-05	Lgi3	14	70530685	70538324	+	3899	protein_coding	leucine-rich repeat LGI family, member 3 [Source:MGI Symbol;Acc:MGI:2182619]	-
ENSMUSG00000029581	3605	2083	2575	3047	3523	4367	67.5489779865793	40.516455589697	46.0347259080146	61.7036205716384	63.0039148545277	84.5322236771138	2687.40933406569	3649.00908314201	-0.44127110742425	0.0849516535881468	0.194480400293896	Fscn1	5	142960343	142973185	+	3012	protein_coding	fascin actin-bundling protein 1 [Source:MGI Symbol;Acc:MGI:1352745]	-
ENSMUSG00000017776	2830	3422	3879	2880	3298	2875	33.7671009197634	42.3853728629898	44.159275010828	37.1385127620702	37.5577330550241	35.4381284064448	3294.92054116996	3016.19763287323	0.127519865824789	0.461115555992881	0.643266769728903	Crk	11	75679259	75706908	+	4730	protein_coding	v-crk avian sarcoma virus CT10 oncogene homolog [Source:MGI Symbol;Acc:MGI:88508]	-
ENSMUSG00000033917	3569	2310	2670	3127	3785	3705	119.045962386676	79.9850397015428	84.9716787489476	112.72511411854	120.496764421081	127.667961142564	2782.26545687859	3535.49949502727	-0.345660944897792	0.10059653472628	0.220668044767708	Gde1	7	118688545	118705778	-	1692	protein_coding	glycerophosphodiester phosphodiesterase 1 [Source:MGI Symbol;Acc:MGI:1891827]	-
ENSMUSG00000007653	899	1329	1462	4505	4879	6080	7.97757796231316	12.2423561256493	12.3780876267865	43.2046847684905	41.3222121178806	55.7366077092645	1200.39485656388	5165.08611944528	-2.10525694370193	3.15273663797908e-18	1.78142164090796e-16	Gabrb2	11	42419757	42629028	+	6360	protein_coding	gamma-aminobutyric acid (GABA) A receptor, subunit beta 2 [Source:MGI Symbol;Acc:MGI:95620]	-
ENSMUSG00000022517	2652	2700	3086	3211	3852	3647	29.4225468545871	31.0956163935852	32.6661144952563	38.5009751153338	40.7881869392055	41.7992120293658	2744.60687311285	3566.48129719697	-0.377902112298889	0.00714090811474427	0.0269469662817152	Mgrn1	16	4886249	4938296	+	5087	protein_coding	mahogunin, ring finger 1 [Source:MGI Symbol;Acc:MGI:2447670]	-
ENSMUSG00000021178	3187	3457	3432	2933	2947	3191	93.0504955745352	104.77668867315	95.6045850759098	92.5493493875287	82.1217398920897	96.247402853629	3284.08774277516	3032.11919199093	0.115210008732346	0.455223711744695	0.637930103781691	Psmc1	12	100110154	100123405	+	1933	protein_coding	protease (prosome, macropain) 26S subunit, ATPase 1 [Source:MGI Symbol;Acc:MGI:106054]	-
ENSMUSG00000031299	2573	2321	3226	3386	3775	3834	38.8896427492554	36.4164804676808	46.5214610061431	55.310272898116	54.4568482689877	59.8648452330186	2633.87834468949	3667.39573568378	-0.477463872461839	0.00477275387714506	0.0192087269311326	Pdha1	X	160122209	160138413	-	3734	protein_coding	pyruvate dehydrogenase E1 alpha 1 [Source:MGI Symbol;Acc:MGI:97532]	-
ENSMUSG00000022403	3123	3606	3155	2892	3199	3139	17.1037944699236	20.5009916991956	16.485976001554	17.1176228581864	16.7215335376974	17.7597721113292	3227.35591694796	3078.67925211482	0.0679862676299274	0.675100126095852	0.807279869146577	St13	15	81363669	81400077	-	10305	protein_coding	suppression of tumorigenicity 13 [Source:MGI Symbol;Acc:MGI:1917606]	-
ENSMUSG00000025967	3660	4222	4376	2277	2199	2340	81.5804065143212	97.6903512533756	93.0629698687553	54.852002909313	46.7812032776376	53.8823123604935	3992.46297674056	2279.88635670617	0.80841651206728	8.9961954550798e-07	9.72776424284821e-06	Eef1b2	1	63176825	63180486	+	2532	protein_coding	eukaryotic translation elongation factor 1 beta 2 [Source:MGI Symbol;Acc:MGI:1929520]	-
ENSMUSG00000022295	2587	2462	2763	3441	3920	3871	26.0674972904065	25.7525132590636	26.5630908782751	37.472464863638	37.6990455124824	40.2950471043323	2541.93114092417	3744.53208470493	-0.558838215456743	2.84181936015837e-05	0.000219096764423068	Atp6v1c1	15	38661933	38692446	+	5601	protein_coding	ATPase, H+ transporting, lysosomal V1 subunit C1 [Source:MGI Symbol;Acc:MGI:1913585]	-
ENSMUSG00000038429	2504	2973	3350	3107	3612	3491	30.5820671130034	37.6925990018564	39.036613464244	41.0108193263083	42.103832898087	44.0461495924979	2871.15809962408	3402.24035649612	-0.244842100056412	0.145371520928624	0.290797646616728	Usp5	6	124815019	124829484	-	4621	protein_coding	ubiquitin specific peptidase 5 (isopeptidase T) [Source:MGI Symbol;Acc:MGI:1347343]	-
ENSMUSG00000015165	3439	3081	3941	2612	2981	2977	32.6035412912516	30.3216589973702	35.6478915692731	26.762732371885	26.9734162085078	29.1566095632083	3397.58262467831	2857.11840292451	0.250009598994624	0.0969515584126243	0.21467971549776	Hnrnpl	7	28808541	28822266	+	5953	protein_coding	heterogeneous nuclear ribonucleoprotein L [Source:MGI Symbol;Acc:MGI:104816]	-
ENSMUSG00000022265	2969	2417	2883	3120	3548	4079	46.4164024200128	39.2253287407514	43.0031962731283	52.7157698462533	52.9402843357375	65.878025281616	2688.90608382935	3585.36507466086	-0.415062248994155	0.0188863890243661	0.0600127311703959	Ank	15	27466677	27594909	+	3610	protein_coding	progressive ankylosis [Source:MGI Symbol;Acc:MGI:3045421]	-
ENSMUSG00000052949	2558	1881	2098	3749	4153	4554	15.1376074378913	11.5551119234494	11.8455981913876	23.9771090719717	23.4563270712219	27.8403898733537	2128.04250955827	4156.53593079507	-0.965839254880815	2.72398834916023e-07	3.2526008864244e-06	Rnf157	11	116336353	116413032	-	9537	protein_coding	ring finger protein 157 [Source:MGI Symbol;Acc:MGI:2442484]	-
ENSMUSG00000050043	2665	2770	2963	3420	3505	3669	64.5520105383811	69.6499792792633	68.4761013893457	89.5289201160742	81.0292765693183	91.8091274451134	2734.25170797845	3539.49605430678	-0.372342585186447	0.00969984602158052	0.034854861244365	Tmx2	2	84671316	84679140	-	2330	protein_coding	thioredoxin-related transmembrane protein 2 [Source:MGI Symbol;Acc:MGI:1914208]	-
ENSMUSG00000027351	3253	3538	3969	2472	2586	3156	27.0624246851412	30.5540744727336	31.5034818254417	22.2257174142013	20.5330063544347	27.1234684308859	3500.55326180866	2744.91009925339	0.350884820019172	0.0536682393978639	0.137079236888884	Spred1	2	117121374	117182279	+	6784	protein_coding	sprouty protein with EVH-1 domain 1, related sequence [Source:MGI Symbol;Acc:MGI:2150016]	-
ENSMUSG00000026202	1700	1742	1672	4751	5701	3407	25.9237794098068	27.5756786289032	24.3265478913041	78.2995212111569	82.9739597179868	53.6719182795703	1667.70639240755	4605.99014423688	-1.46571384122985	1.52867555631656e-11	3.6670998536774e-10	Tuba4a	1	75214228	75219865	-	3701	protein_coding	tubulin, alpha 4A [Source:MGI Symbol;Acc:MGI:1095410]	-
ENSMUSG00000020668	2407	1906	2144	3653	4328	4517	18.3425986547345	15.0777428477653	15.588501501984	30.0856310703809	31.4784547190747	35.5598935310425	2101.52191425216	4164.72127127601	-0.986783191445053	5.33297393035683e-09	8.765664403122e-08	Kif3c	12	3365132	3406494	+	7406	protein_coding	kinesin family member 3C [Source:MGI Symbol;Acc:MGI:107979]	-
ENSMUSG00000001794	2953	3640	4729	2488	2606	2537	67.2830889192542	86.0939275651208	102.803192882532	61.2657184187728	56.6706592800261	59.7157003048739	3674.06933969429	2547.83948588102	0.528173013859967	0.0101311297603473	0.0360831510039991	Capns1	7	30186936	30198811	-	2477	protein_coding	calpain, small subunit 1 [Source:MGI Symbol;Acc:MGI:88266]	-
ENSMUSG00000049100	2494	2042	2599	3331	4797	3680	8.85922433296545	7.52980362568747	8.80846725467616	12.7878803060105	16.2633626991659	13.5043180151044	2317.94095013261	3914.72551972533	-0.756098502352549	2.18592034820782e-05	0.000172973533646074	Pcdh10	3	45378398	45435623	+	15888	protein_coding	protocadherin 10 [Source:MGI Symbol;Acc:MGI:1338042]	-
ENSMUSG00000019558	4087	3783	4881	1935	1931	2323	44.2726375006894	42.5398311258788	50.4468879814354	22.6535571937304	19.9643148679279	25.995941779057	4140.52534766658	2069.78411110366	1.00046305925405	2.45253192442492e-08	3.62301213967404e-07	Slc6a8	X	73673150	73682502	+	5210	protein_coding	solute carrier family 6 (neurotransmitter transporter, creatine), member 8 [Source:MGI Symbol;Acc:MGI:2147834]	-
ENSMUSG00000032096	3100	3287	3758	2751	3106	2938	11.7302405216484	12.9114075502671	13.5674057689107	11.2502064922988	11.2172927415435	11.4847779516035	3299.63048036615	2932.0267689862	0.170434503957776	0.234144776776599	0.408865647585466	Arcn1	9	44741564	44767845	-	14915	protein_coding	archain 1 [Source:MGI Symbol;Acc:MGI:2387591]	-
ENSMUSG00000031839	3507	2807	3354	3019	3298	2953	106.35499065591	88.3676250259378	97.0465232148472	98.9486563070375	95.4583972865471	92.5147848069369	3143.84765161138	3091.61740430293	0.024216024339114	0.873742476598859	0.931881151379808	Hsbp1	8	119344488	119348922	+	1861	protein_coding	heat shock factor binding protein 1 [Source:MGI Symbol;Acc:MGI:1915446]	-
[truncated: 53,448 more rows]
