# Supplementary material for: Identification of novel key markers that are induced during traumatic brain injury in mice
Source: PeerJ. 2023 Aug 25;11:e15981. doi: 10.7717/peerj.15981 (PMC10461542; doi:10.7717/peerj.15981)
Supplement: Supplemental Information 6 [file peerj-11-15981-s006.xls]

gene_id	gene_name	gene_chr	gene_start	gene_end	gene_strand	gene_length	gene_biotype	gene_description	tf_family
ENSMUSG00000102693	4933401J01Rik	1	3073253	3074322	+	1070	TEC	RIKEN cDNA 4933401J01 gene [Source:MGI Symbol;Acc:MGI:1918292]	-
ENSMUSG00000064842	Gm26206	1	3102016	3102125	+	110	snRNA	predicted gene, 26206 [Source:MGI Symbol;Acc:MGI:5455983]	-
ENSMUSG00000051951	Xkr4	1	3205901	3671498	-	6094	protein_coding	X-linked Kx blood group related 4 [Source:MGI Symbol;Acc:MGI:3528744]	-
ENSMUSG00000102851	Gm18956	1	3252757	3253236	+	480	processed_pseudogene	predicted gene, 18956 [Source:MGI Symbol;Acc:MGI:5011141]	-
ENSMUSG00000103377	Gm37180	1	3365731	3368549	-	2819	TEC	predicted gene, 37180 [Source:MGI Symbol;Acc:MGI:5610408]	-
ENSMUSG00000104017	Gm37363	1	3375556	3377788	-	2233	TEC	predicted gene, 37363 [Source:MGI Symbol;Acc:MGI:5610591]	-
ENSMUSG00000103025	Gm37686	1	3464977	3467285	-	2309	TEC	predicted gene, 37686 [Source:MGI Symbol;Acc:MGI:5610914]	-
ENSMUSG00000089699	Gm1992	1	3466587	3513553	+	250	antisense	predicted gene 1992 [Source:MGI Symbol;Acc:MGI:3780162]	-
ENSMUSG00000103201	Gm37329	1	3512451	3514507	-	2057	TEC	predicted gene, 37329 [Source:MGI Symbol;Acc:MGI:5610557]	-
ENSMUSG00000103147	Gm7341	1	3531795	3532720	+	926	processed_pseudogene	predicted gene 7341 [Source:MGI Symbol;Acc:MGI:3648497]	-
ENSMUSG00000103161	Gm38148	1	3592892	3595903	-	3012	TEC	predicted gene, 38148 [Source:MGI Symbol;Acc:MGI:5611376]	-
ENSMUSG00000102331	Gm19938	1	3647309	3658904	-	3259	sense_intronic	predicted gene, 19938 [Source:MGI Symbol;Acc:MGI:5012123]	-
ENSMUSG00000102348	Gm10568	1	3680155	3681788	+	1634	TEC	predicted gene 10568 [Source:MGI Symbol;Acc:MGI:3642703]	-
ENSMUSG00000102592	Gm38385	1	3752010	3754360	+	2351	TEC	predicted gene, 38385 [Source:MGI Symbol;Acc:MGI:5611613]	-
ENSMUSG00000088333	Gm27396	1	3783876	3783933	-	58	snRNA	predicted gene, 27396 [Source:MGI Symbol;Acc:MGI:5530778]	-
ENSMUSG00000102343	Gm37381	1	3905739	3986215	-	1364	lincRNA	predicted gene, 37381 [Source:MGI Symbol;Acc:MGI:5610609]	-
ENSMUSG00000025900	Rp1	1	3999557	4409241	-	12311	protein_coding	retinitis pigmentosa 1 (human) [Source:MGI Symbol;Acc:MGI:1341105]	-
ENSMUSG00000102948	Gm6101	1	4256234	4260519	-	1867	processed_pseudogene	predicted gene 6101 [Source:MGI Symbol;Acc:MGI:3644986]	-
ENSMUSG00000104123	Gm37483	1	4363346	4364829	-	1484	TEC	predicted gene, 37483 [Source:MGI Symbol;Acc:MGI:5610711]	-
ENSMUSG00000025902	Sox17	1	4490931	4497354	-	4772	protein_coding	SRY (sex determining region Y)-box 17 [Source:MGI Symbol;Acc:MGI:107543]	HMG
ENSMUSG00000104238	Gm37587	1	4496551	4499558	+	2917	processed_transcript	predicted gene, 37587 [Source:MGI Symbol;Acc:MGI:5610815]	-
ENSMUSG00000102269	Gm7357	1	4522905	4526737	+	2991	processed_pseudogene	predicted gene 7357 [Source:MGI Symbol;Acc:MGI:3643257]	-
ENSMUSG00000096126	Gm22307	1	4529017	4529123	+	107	snRNA	predicted gene, 22307 [Source:MGI Symbol;Acc:MGI:5452084]	-
ENSMUSG00000103003	Gm38076	1	4534837	4535286	-	450	processed_pseudogene	predicted gene, 38076 [Source:MGI Symbol;Acc:MGI:5611304]	-
ENSMUSG00000104328	Gm37323	1	4583129	4586252	-	2773	lincRNA	predicted gene, 37323 [Source:MGI Symbol;Acc:MGI:5610551]	-
ENSMUSG00000102735	Gm7369	1	4610471	4611406	+	936	processed_pseudogene	predicted gene 7369 [Source:MGI Symbol;Acc:MGI:3643485]	-
ENSMUSG00000098104	Gm6085	1	4687934	4689403	-	1470	processed_pseudogene	predicted gene 6085 [Source:MGI Symbol;Acc:MGI:3646770]	-
ENSMUSG00000102175	Gm6119	1	4692219	4693424	-	1206	processed_pseudogene	predicted gene 6119 [Source:MGI Symbol;Acc:MGI:3644547]	-
ENSMUSG00000088000	Gm25493	1	4723277	4723379	-	103	snRNA	predicted gene, 25493 [Source:MGI Symbol;Acc:MGI:5455270]	-
ENSMUSG00000103265	Gm2053	1	4735046	4735676	-	631	processed_pseudogene	predicted gene 2053 [Source:MGI Symbol;Acc:MGI:3780221]	-
ENSMUSG00000103922	Gm6123	1	4771131	4772199	+	1069	processed_pseudogene	predicted gene 6123 [Source:MGI Symbol;Acc:MGI:3647047]	-
ENSMUSG00000033845	Mrpl15	1	4773206	4785739	-	8487	protein_coding	mitochondrial ribosomal protein L15 [Source:MGI Symbol;Acc:MGI:1351639]	-
ENSMUSG00000102275	Gm37144	1	4778063	4779212	-	1150	TEC	predicted gene, 37144 [Source:MGI Symbol;Acc:MGI:5610372]	-
ENSMUSG00000025903	Lypla1	1	4807788	4848410	+	7145	protein_coding	lysophospholipase 1 [Source:MGI Symbol;Acc:MGI:1344588]	-
ENSMUSG00000104217	Gm37988	1	4807892	4886770	+	825	protein_coding	predicted gene, 37988 [Source:MGI Symbol;Acc:MGI:5611216]	-
ENSMUSG00000033813	Tcea1	1	4857814	4897909	+	3017	protein_coding	transcription elongation factor A (SII) 1 [Source:MGI Symbol;Acc:MGI:1196624]	-
ENSMUSG00000062588	Gm6104	1	4880049	4880651	-	603	processed_pseudogene	predicted gene 6104 [Source:MGI Symbol;Acc:MGI:3648587]	HMG
ENSMUSG00000103280	Gm37277	1	4905751	4906861	-	1111	TEC	predicted gene, 37277 [Source:MGI Symbol;Acc:MGI:5610505]	-
ENSMUSG00000002459	Rgs20	1	4909576	5070285	-	4239	protein_coding	regulator of G-protein signaling 20 [Source:MGI Symbol;Acc:MGI:1929866]	-
ENSMUSG00000091305	Gm17100	1	4927028	4927299	-	272	processed_pseudogene	predicted gene 17100 [Source:MGI Symbol;Acc:MGI:4937927]	-
ENSMUSG00000102653	Gm37079	1	4938576	4940710	-	2135	TEC	predicted gene, 37079 [Source:MGI Symbol;Acc:MGI:5610307]	-
ENSMUSG00000085623	Gm16041	1	4970857	4976820	+	3725	antisense	predicted gene 16041 [Source:MGI Symbol;Acc:MGI:3801909]	-
ENSMUSG00000091665	Gm17101	1	5063060	5064647	+	1588	processed_pseudogene	predicted gene 17101 [Source:MGI Symbol;Acc:MGI:4937928]	-
ENSMUSG00000033793	Atp6v1h	1	5070018	5162529	+	9746	protein_coding	ATPase, H+ transporting, lysosomal V1 subunit H [Source:MGI Symbol;Acc:MGI:1914864]	-
ENSMUSG00000104352	Gm7182	1	5276106	5277337	-	732	processed_pseudogene	predicted gene 7182 [Source:MGI Symbol;Acc:MGI:3644877]	-
ENSMUSG00000104046	Gm37567	1	5307739	5310017	+	2279	TEC	predicted gene, 37567 [Source:MGI Symbol;Acc:MGI:5610795]	-
ENSMUSG00000102907	Gm38264	1	5403547	5405578	+	2032	TEC	predicted gene, 38264 [Source:MGI Symbol;Acc:MGI:5611492]	-
ENSMUSG00000025905	Oprk1	1	5588466	5606131	+	9151	protein_coding	opioid receptor, kappa 1 [Source:MGI Symbol;Acc:MGI:97439]	-
ENSMUSG00000103936	Gm36965	1	5617837	5618230	-	394	processed_pseudogene	predicted gene, 36965 [Source:MGI Symbol;Acc:MGI:5610193]	-
ENSMUSG00000093015	Gm22463	1	5644645	5644745	-	101	miRNA	predicted gene, 22463 [Source:MGI Symbol;Acc:MGI:5452240]	-
ENSMUSG00000103519	Gm37429	1	5842874	5844672	-	1799	TEC	predicted gene, 37429 [Source:MGI Symbol;Acc:MGI:5610657]	-
ENSMUSG00000033774	Npbwr1	1	5913707	5917398	-	3692	protein_coding	neuropeptides B/W receptor 1 [Source:MGI Symbol;Acc:MGI:891989]	-
ENSMUSG00000103090	Gm19214	1	6048963	6050045	-	1083	processed_pseudogene	predicted gene, 19214 [Source:MGI Symbol;Acc:MGI:5011399]	-
ENSMUSG00000025907	Rb1cc1	1	6206197	6276648	+	14690	protein_coding	RB1-inducible coiled-coil 1 [Source:MGI Symbol;Acc:MGI:1341850]	-
ENSMUSG00000090031	4732440D04Rik	1	6209866	6215293	-	5428	antisense	RIKEN cDNA 4732440D04 gene [Source:MGI Symbol;Acc:MGI:3604103]	-
ENSMUSG00000087247	Alkal1	1	6359218	6394731	+	971	protein_coding	ALK and LTK ligand 1 [Source:MGI Symbol;Acc:MGI:3645495]	-
ENSMUSG00000103355	Gm2147	1	6380394	6381032	+	639	processed_pseudogene	predicted gene 2147 [Source:MGI Symbol;Acc:MGI:3780316]	-
ENSMUSG00000102706	Gm7417	1	6382634	6383106	-	473	processed_pseudogene	predicted gene 7417 [Source:MGI Symbol;Acc:MGI:3647903]	-
ENSMUSG00000103845	Gm19026	1	6429655	6441296	-	4530	processed_pseudogene	predicted gene, 19026 [Source:MGI Symbol;Acc:MGI:5011211]	-
ENSMUSG00000033740	St18	1	6487231	6860940	+	6464	protein_coding	suppression of tumorigenicity 18 [Source:MGI Symbol;Acc:MGI:2446700]	zf-C2HC
ENSMUSG00000103329	Gm42492	1	6861237	6864151	-	2915	TEC	predicted gene 42492 [Source:MGI Symbol;Acc:MGI:5662629]	-
ENSMUSG00000104385	Gm7449	1	6910560	6911222	+	663	processed_pseudogene	predicted gene 7449 [Source:MGI Symbol;Acc:MGI:3647895]	-
ENSMUSG00000102135	Gm37108	1	6916559	6923588	+	626	processed_pseudogene	predicted gene, 37108 [Source:MGI Symbol;Acc:MGI:5610336]	-
ENSMUSG00000103282	Gm37275	1	6929759	6929788	+	30	processed_pseudogene	predicted gene, 37275 [Source:MGI Symbol;Acc:MGI:5610503]	-
ENSMUSG00000102534	Gm37225	1	6998217	6998541	+	325	processed_pseudogene	predicted gene, 37225 [Source:MGI Symbol;Acc:MGI:5610453]	-
ENSMUSG00000102213	Gm37489	1	7013762	7013920	+	159	processed_pseudogene	predicted gene, 37489 [Source:MGI Symbol;Acc:MGI:5610717]	-
ENSMUSG00000103629	Gm5694	1	7035915	7037217	+	641	processed_pseudogene	predicted gene 5694 [Source:MGI Symbol;Acc:MGI:3645764]	-
ENSMUSG00000051285	Pcmtd1	1	7088920	7173628	+	6654	protein_coding	protein-L-isoaspartate (D-aspartate) O-methyltransferase domain containing 1 [Source:MGI Symbol;Acc:MGI:2441773]	-
ENSMUSG00000098201	Gm26983	1	7136199	7136586	-	388	processed_pseudogene	predicted gene, 26983 [Source:MGI Symbol;Acc:MGI:5504098]	-
ENSMUSG00000103509	Gm38372	1	7148110	7152137	+	4028	TEC	predicted gene, 38372 [Source:MGI Symbol;Acc:MGI:5611600]	-
ENSMUSG00000048538	Gm9826	1	7177739	7179037	+	1299	processed_pseudogene	predicted gene 9826 [Source:MGI Symbol;Acc:MGI:3642725]	-
ENSMUSG00000103709	Nras-ps2	1	7189742	7189919	-	178	processed_pseudogene	neuroblastoma ras oncogene, pseudogene 2 [Source:MGI Symbol;Acc:MGI:97378]	-
ENSMUSG00000077244	Gm23274	1	7265803	7265932	+	130	snoRNA	predicted gene, 23274 [Source:MGI Symbol;Acc:MGI:5453051]	-
ENSMUSG00000102768	Gm19002	1	7315451	7316462	+	1012	processed_pseudogene	predicted gene, 19002 [Source:MGI Symbol;Acc:MGI:5011187]	-
ENSMUSG00000097797	Gm26901	1	7349406	7397869	-	4339	lincRNA	predicted gene, 26901 [Source:MGI Symbol;Acc:MGI:5477395]	-
ENSMUSG00000103498	Gm18984	1	7410679	7411993	+	1124	processed_pseudogene	predicted gene, 18984 [Source:MGI Symbol;Acc:MGI:5011169]	-
ENSMUSG00000103067	Gm30414	1	7497968	7518149	+	2596	lincRNA	predicted gene, 30414 [Source:MGI Symbol;Acc:MGI:5589573]	-
ENSMUSG00000102320	Gm37791	1	7591646	7591931	+	286	processed_pseudogene	predicted gene, 37791 [Source:MGI Symbol;Acc:MGI:5611019]	-
ENSMUSG00000104226	Gm7470	1	7597379	7599473	+	2095	processed_pseudogene	predicted gene 7470 [Source:MGI Symbol;Acc:MGI:3645544]	-
ENSMUSG00000103903	Rps2-ps2	1	7664081	7664961	+	881	processed_pseudogene	ribosomal protein S2, pseudogene 2 [Source:MGI Symbol;Acc:MGI:3645546]	-
ENSMUSG00000103557	Gm38216	1	7728861	7730565	-	1214	processed_pseudogene	predicted gene, 38216 [Source:MGI Symbol;Acc:MGI:5611444]	-
ENSMUSG00000025909	Sntg1	1	8361475	9299878	-	10908	protein_coding	syntrophin, gamma 1 [Source:MGI Symbol;Acc:MGI:1918346]	-
ENSMUSG00000102647	Gm38024	1	8450960	8453491	-	2532	TEC	predicted gene, 38024 [Source:MGI Symbol;Acc:MGI:5611252]	-
ENSMUSG00000086235	Gm16284	1	8468426	8468825	-	400	processed_pseudogene	predicted gene 16284 [Source:MGI Symbol;Acc:MGI:3826541]	-
ENSMUSG00000102253	Gm38259	1	8527780	8531313	-	3534	TEC	predicted gene, 38259 [Source:MGI Symbol;Acc:MGI:5611487]	-
ENSMUSG00000093970	Gm23358	1	8588615	8588724	-	110	miRNA	predicted gene, 23358 [Source:MGI Symbol;Acc:MGI:5453135]	-
ENSMUSG00000103884	Gm37005	1	8643696	8644859	-	1164	TEC	predicted gene, 37005 [Source:MGI Symbol;Acc:MGI:5610233]	-
ENSMUSG00000084353	Gm15452	1	8791923	8792162	-	240	processed_pseudogene	predicted gene 15452 [Source:MGI Symbol;Acc:MGI:3768636]	-
ENSMUSG00000103933	Gm36964	1	8815842	8816039	+	198	processed_pseudogene	predicted gene, 36964 [Source:MGI Symbol;Acc:MGI:5610192]	-
ENSMUSG00000076135	Gm24276	1	8816138	8816247	+	110	miRNA	predicted gene, 24276 [Source:MGI Symbol;Acc:MGI:5454053]	-
ENSMUSG00000086195	Gm6152	1	8855928	8856267	-	340	processed_pseudogene	predicted gene 6152 [Source:MGI Symbol;Acc:MGI:3648859]	-
ENSMUSG00000104504	Gm7445	1	8856763	8857102	+	340	processed_pseudogene	predicted gene 7445 [Source:MGI Symbol;Acc:MGI:3644942]	-
ENSMUSG00000066693	Gm7493	1	8962996	8963621	-	626	processed_pseudogene	predicted gene 7493 [Source:MGI Symbol;Acc:MGI:3643471]	-
ENSMUSG00000102316	Gm37629	1	9191067	9192116	-	1050	TEC	predicted gene, 37629 [Source:MGI Symbol;Acc:MGI:5610857]	-
ENSMUSG00000103819	Gm38008	1	9258617	9259134	-	518	processed_pseudogene	predicted gene, 38008 [Source:MGI Symbol;Acc:MGI:5611236]	-
ENSMUSG00000102871	Gm37143	1	9286922	9290180	+	3259	TEC	predicted gene, 37143 [Source:MGI Symbol;Acc:MGI:5610371]	-
ENSMUSG00000101571	Gm6187	1	9396773	9398687	-	960	processed_pseudogene	predicted gene 6187 [Source:MGI Symbol;Acc:MGI:3648954]	-
ENSMUSG00000104428	Gm18299	1	9439741	9440376	-	636	processed_pseudogene	predicted gene, 18299 [Source:MGI Symbol;Acc:MGI:5010484]	-
ENSMUSG00000102272	Gm7512	1	9450579	9451748	+	1170	processed_pseudogene	predicted gene 7512 [Source:MGI Symbol;Acc:MGI:3646401]	-
ENSMUSG00000065625	Gm24765	1	9458670	9458772	+	103	snRNA	predicted gene, 24765 [Source:MGI Symbol;Acc:MGI:5454542]	-
ENSMUSG00000103411	Gm18300	1	9499338	9501522	-	1406	processed_pseudogene	predicted gene, 18300 [Source:MGI Symbol;Acc:MGI:5010485]	-
ENSMUSG00000061024	Rrs1	1	9545408	9547455	+	2048	protein_coding	ribosome biogenesis regulator 1 [Source:MGI Symbol;Acc:MGI:1929721]	-
ENSMUSG00000025911	Adhfe1	1	9547948	9580673	+	3780	protein_coding	alcohol dehydrogenase, iron containing, 1 [Source:MGI Symbol;Acc:MGI:1923437]	-
ENSMUSG00000079671	2610203C22Rik	1	9560832	9631175	-	4910	processed_transcript	RIKEN cDNA 2610203C22 gene [Source:MGI Symbol;Acc:MGI:1919731]	-
ENSMUSG00000081441	Gm6161	1	9574548	9575649	+	1102	processed_pseudogene	predicted gene 6161 [Source:MGI Symbol;Acc:MGI:3644104]	-
ENSMUSG00000067879	Vxn	1	9601199	9627143	+	3256	protein_coding	vexin [Source:MGI Symbol;Acc:MGI:1924232]	-
ENSMUSG00000099827	Gm29520	1	9639255	9640582	-	1067	lincRNA	predicted gene 29520 [Source:MGI Symbol;Acc:MGI:5580226]	-
ENSMUSG00000025912	Mybl1	1	9667415	9700209	-	5402	protein_coding	myeloblastosis oncogene-like 1 [Source:MGI Symbol;Acc:MGI:99925]	MYB
ENSMUSG00000045210	Vcpip1	1	9718622	9748382	-	9749	protein_coding	valosin containing protein (p97)/p47 complex interacting protein 1 [Source:MGI Symbol;Acc:MGI:1917925]	-
ENSMUSG00000097893	1700034P13Rik	1	9747648	9791924	+	3101	antisense	RIKEN cDNA 1700034P13 gene [Source:MGI Symbol;Acc:MGI:1920581]	-
ENSMUSG00000025915	Sgk3	1	9798107	9900845	+	14311	protein_coding	serum/glucocorticoid regulated kinase 3 [Source:MGI Symbol;Acc:MGI:2182368]	-
ENSMUSG00000046334	Gm6195	1	9802197	9802553	-	357	processed_pseudogene	predicted pseudogene 6195 [Source:MGI Symbol;Acc:MGI:3647661]	-
ENSMUSG00000088916	Gm22607	1	9834498	9834602	-	105	snRNA	predicted gene, 22607 [Source:MGI Symbol;Acc:MGI:5452384]	-
ENSMUSG00000046101	Mcmdc2	1	9908638	9942085	+	5916	protein_coding	minichromosome maintenance domain containing 2 [Source:MGI Symbol;Acc:MGI:3045334]	-
ENSMUSG00000098234	Snhg6	1	9941959	9944118	-	1146	lincRNA	small nucleolar RNA host gene 6 [Source:MGI Symbol;Acc:MGI:1921074]	-
ENSMUSG00000093178	Snord87	1	9942463	9942549	-	87	snoRNA	small nucleolar RNA, C/D box 87 [Source:MGI Symbol;Acc:MGI:2387894]	-
ENSMUSG00000099032	Tcf24	1	9960163	9967932	-	4193	protein_coding	transcription factor 24 [Source:MGI Symbol;Acc:MGI:3780500]	bHLH
ENSMUSG00000104025	E330040D14Rik	1	9967314	9968687	+	1374	TEC	RIKEN cDNA E330040D14 gene [Source:MGI Symbol;Acc:MGI:3649088]	-
ENSMUSG00000025916	Ppp1r42	1	9968624	10009136	-	1523	protein_coding	protein phosphatase 1, regulatory subunit 42 [Source:MGI Symbol;Acc:MGI:1921138]	-
ENSMUSG00000087199	Gm15818	1	9982387	9992366	+	656	antisense	predicted gene 15818 [Source:MGI Symbol;Acc:MGI:3801960]	-
ENSMUSG00000095780	Gm24674	1	10009814	10009917	-	104	snRNA	predicted gene, 24674 [Source:MGI Symbol;Acc:MGI:5454451]	-
ENSMUSG00000025917	Cops5	1	10024601	10038168	-	3766	protein_coding	COP9 signalosome subunit 5 [Source:MGI Symbol;Acc:MGI:1349415]	-
ENSMUSG00000056763	Cspp1	1	10037987	10136768	+	17553	protein_coding	centrosome and spindle pole associated protein 1 [Source:MGI Symbol;Acc:MGI:2681832]	-
ENSMUSG00000102356	1700047N06Rik	1	10057025	10057944	-	920	TEC	RIKEN cDNA 1700047N06 gene [Source:MGI Symbol;Acc:MGI:1923853]	-
ENSMUSG00000067851	Arfgef1	1	10137571	10232670	-	11318	protein_coding	ADP-ribosylation factor guanine nucleotide-exchange factor 1(brefeldin A-inhibited) [Source:MGI Symbol;Acc:MGI:2442988]	-
ENSMUSG00000088153	Gm26348	1	10166539	10166778	+	240	misc_RNA	predicted gene, 26348 [Source:MGI Symbol;Acc:MGI:5456125]	-
ENSMUSG00000102556	Gm37569	1	10197081	10198802	-	1722	TEC	predicted gene, 37569 [Source:MGI Symbol;Acc:MGI:5610797]	-
ENSMUSG00000042501	Cpa6	1	10324720	10719945	-	6840	protein_coding	carboxypeptidase A6 [Source:MGI Symbol;Acc:MGI:3045348]	-
ENSMUSG00000103810	Gm38005	1	10449245	10451989	-	2745	TEC	predicted gene, 38005 [Source:MGI Symbol;Acc:MGI:5611233]	-
ENSMUSG00000083422	Gm15604	1	10554098	10555553	-	1456	processed_pseudogene	predicted gene 15604 [Source:MGI Symbol;Acc:MGI:3783051]	-
ENSMUSG00000094979	Gm25253	1	10555554	10555660	-	107	snRNA	predicted gene, 25253 [Source:MGI Symbol;Acc:MGI:5455030]	-
ENSMUSG00000081417	Gm15603	1	10695123	10695614	+	492	processed_pseudogene	predicted gene 15603 [Source:MGI Symbol;Acc:MGI:3783050]	-
ENSMUSG00000103448	Gm37133	1	10782456	10784377	-	1922	TEC	predicted gene, 37133 [Source:MGI Symbol;Acc:MGI:5610361]	-
ENSMUSG00000100212	Gm5522	1	10805281	10806522	+	1242	processed_pseudogene	predicted gene 5522 [Source:MGI Symbol;Acc:MGI:3649087]	-
ENSMUSG00000100648	Gm28659	1	10868688	10869446	+	759	processed_pseudogene	predicted gene 28659 [Source:MGI Symbol;Acc:MGI:5579365]	-
ENSMUSG00000088585	Gm22963	1	10921670	10921760	+	91	snoRNA	predicted gene, 22963 [Source:MGI Symbol;Acc:MGI:5452740]	-
ENSMUSG00000048960	Prex2	1	10993465	11303681	+	16609	protein_coding	phosphatidylinositol-3,4,5-trisphosphate-dependent Rac exchange factor 2 [Source:MGI Symbol;Acc:MGI:1923385]	-
ENSMUSG00000077318	Gm24173	1	11134111	11134238	-	128	snoRNA	predicted gene, 24173 [Source:MGI Symbol;Acc:MGI:5453950]	-
ENSMUSG00000101827	Gm28686	1	11223566	11224174	-	609	processed_pseudogene	predicted gene 28686 [Source:MGI Symbol;Acc:MGI:5579392]	-
ENSMUSG00000103494	Gm37410	1	11363926	11366964	-	3039	TEC	predicted gene, 37410 [Source:MGI Symbol;Acc:MGI:5610638]	-
ENSMUSG00000057715	A830018L16Rik	1	11414105	11975901	+	9183	protein_coding	RIKEN cDNA A830018L16 gene [Source:MGI Symbol;Acc:MGI:2444149]	-
ENSMUSG00000103825	Gm38178	1	11416918	11419388	+	2471	TEC	predicted gene, 38178 [Source:MGI Symbol;Acc:MGI:5611406]	-
ENSMUSG00000099845	Gm29273	1	11608139	11608400	-	262	processed_pseudogene	predicted gene 29273 [Source:MGI Symbol;Acc:MGI:5579979]	-
ENSMUSG00000103561	Gm38069	1	11704207	11706350	+	2144	TEC	predicted gene, 38069 [Source:MGI Symbol;Acc:MGI:5611297]	-
ENSMUSG00000101610	Gm7560	1	12120960	12121832	+	873	processed_pseudogene	predicted gene 7560 [Source:MGI Symbol;Acc:MGI:3648484]	-
ENSMUSG00000093864	Gm22633	1	12374936	12375042	+	107	snRNA	predicted gene, 22633 [Source:MGI Symbol;Acc:MGI:5452410]	-
ENSMUSG00000098555	Mir6341	1	12425986	12426106	+	121	miRNA	microRNA 6341 [Source:MGI Symbol;Acc:MGI:5530644]	-
ENSMUSG00000097628	Gm2383	1	12565577	12566383	+	807	processed_pseudogene	predicted gene 2383 [Source:MGI Symbol;Acc:MGI:3780551]	-
ENSMUSG00000098163	Gm6216	1	12655867	12656553	+	687	processed_pseudogene	predicted gene 6216 [Source:MGI Symbol;Acc:MGI:3647030]	-
ENSMUSG00000097171	Gm17644	1	12667563	12673090	+	3200	lincRNA	predicted gene, 17644 [Source:MGI Symbol;Acc:MGI:4937278]	-
ENSMUSG00000101314	Gm29663	1	12670324	12671176	-	853	lincRNA	predicted gene 29663 [Source:MGI Symbol;Acc:MGI:5580369]	-
ENSMUSG00000016918	Sulf1	1	12692277	12861192	+	11294	protein_coding	sulfatase 1 [Source:MGI Symbol;Acc:MGI:2138563]	-
ENSMUSG00000025938	Slco5a1	1	12866549	12992650	-	13137	protein_coding	solute carrier organic anion transporter family, member 5A1 [Source:MGI Symbol;Acc:MGI:2443431]	-
ENSMUSG00000104518	Gm37162	1	13059401	13059951	-	551	TEC	predicted gene, 37162 [Source:MGI Symbol;Acc:MGI:5610390]	-
ENSMUSG00000069620	Gm5250	1	13062025	13062345	+	321	processed_pseudogene	predicted gene 5250 [Source:MGI Symbol;Acc:MGI:3647667]	-
ENSMUSG00000099498	Gm29283	1	13068838	13078662	+	288	lincRNA	predicted gene 29283 [Source:MGI Symbol;Acc:MGI:5579989]	-
ENSMUSG00000042414	Prdm14	1	13113457	13127163	-	2564	protein_coding	PR domain containing 14 [Source:MGI Symbol;Acc:MGI:3588194]	zf-C2H2
ENSMUSG00000005886	Ncoa2	1	13139105	13374083	-	15642	protein_coding	nuclear receptor coactivator 2 [Source:MGI Symbol;Acc:MGI:1276533]	-
ENSMUSG00000103506	Gm38376	1	13177462	13179714	-	2253	TEC	predicted gene, 38376 [Source:MGI Symbol;Acc:MGI:5611604]	-
ENSMUSG00000103495	Gm37409	1	13234809	13236434	-	1626	TEC	predicted gene, 37409 [Source:MGI Symbol;Acc:MGI:5610637]	-
ENSMUSG00000099183	Gm27881	1	13262198	13262279	+	82	miRNA	predicted gene, 27881 [Source:MGI Symbol;Acc:MGI:5531263]	-
ENSMUSG00000102639	Gm38223	1	13289812	13290506	-	695	TEC	predicted gene, 38223 [Source:MGI Symbol;Acc:MGI:5611451]	-
ENSMUSG00000104170	Gm37702	1	13297036	13298907	-	1872	TEC	predicted gene, 37702 [Source:MGI Symbol;Acc:MGI:5610930]	-
ENSMUSG00000087782	Gm23169	1	13334498	13334609	-	112	snRNA	predicted gene, 23169 [Source:MGI Symbol;Acc:MGI:5452946]	-
ENSMUSG00000103085	Gm38120	1	13343563	13348204	-	4642	TEC	predicted gene, 38120 [Source:MGI Symbol;Acc:MGI:5611348]	-
ENSMUSG00000102664	Gm38380	1	13354483	13356730	-	2248	TEC	predicted gene, 38380 [Source:MGI Symbol;Acc:MGI:5611608]	-
ENSMUSG00000101476	Gm29570	1	13376070	13388413	+	681	antisense	predicted gene 29570 [Source:MGI Symbol;Acc:MGI:5580276]	-
ENSMUSG00000101171	Gm7593	1	13407012	13407655	-	644	processed_pseudogene	predicted gene 7593 [Source:MGI Symbol;Acc:MGI:3647262]	-
ENSMUSG00000025935	Tram1	1	13564698	13589910	-	3162	protein_coding	translocating chain-associating membrane protein 1 [Source:MGI Symbol;Acc:MGI:1919515]	-
ENSMUSG00000025937	Lactb2	1	13623330	13660546	-	4566	protein_coding	lactamase, beta 2 [Source:MGI Symbol;Acc:MGI:2442551]	-
ENSMUSG00000102982	Gm38319	1	13641483	13642748	-	1266	TEC	predicted gene, 38319 [Source:MGI Symbol;Acc:MGI:5611547]	-
ENSMUSG00000067813	Xkr9	1	13668771	13701723	+	1926	protein_coding	X-linked Kx blood group related 9 [Source:MGI Symbol;Acc:MGI:2686466]	-
ENSMUSG00000077368	Gm26273	1	13774334	13774464	-	131	snoRNA	predicted gene, 26273 [Source:MGI Symbol;Acc:MGI:5456050]	-
ENSMUSG00000097711	Gm5523	1	13785883	13786879	-	997	processed_pseudogene	predicted pseudogene 5523 [Source:MGI Symbol;Acc:MGI:3649089]	-
ENSMUSG00000102166	Gm36947	1	13846871	13849119	-	2249	TEC	predicted gene, 36947 [Source:MGI Symbol;Acc:MGI:5610175]	-
ENSMUSG00000089358	Gm25491	1	13932378	13932685	+	308	misc_RNA	predicted gene, 25491 [Source:MGI Symbol;Acc:MGI:5455268]	-
ENSMUSG00000104209	Gm37400	1	14109215	14112819	-	3605	TEC	predicted gene, 37400 [Source:MGI Symbol;Acc:MGI:5610628]	-
ENSMUSG00000025932	Eya1	1	14168954	14310235	-	7808	protein_coding	EYA transcriptional coactivator and phosphatase 1 [Source:MGI Symbol;Acc:MGI:109344]	-
ENSMUSG00000095853	Gm22616	1	14182578	14182677	+	100	miRNA	predicted gene, 22616 [Source:MGI Symbol;Acc:MGI:5452393]	-
ENSMUSG00000102588	Gm37444	1	14255552	14255990	-	439	TEC	predicted gene, 37444 [Source:MGI Symbol;Acc:MGI:5610672]	-
ENSMUSG00000054493	Gm9947	1	14752937	14776931	+	3566	antisense	predicted gene 9947 [Source:MGI Symbol;Acc:MGI:3642739]	-
ENSMUSG00000025930	Msc	1	14753346	14755992	-	2546	protein_coding	musculin [Source:MGI Symbol;Acc:MGI:1333884]	bHLH
ENSMUSG00000103492	Gm37412	1	14788645	14792965	+	4321	TEC	predicted gene, 37412 [Source:MGI Symbol;Acc:MGI:5610640]	-
ENSMUSG00000081201	Smt3h2-ps4	1	14839869	14840156	-	288	processed_pseudogene	SMT3 suppressor of mif two 3 homolog 2, pseudogene 4 (S. cerevisiae) [Source:MGI Symbol;Acc:MGI:2149598]	-
ENSMUSG00000082193	Rpl5-ps1	1	14865072	14865965	+	894	processed_pseudogene	ribosomal protein L5, pseudogene 1 [Source:MGI Symbol;Acc:MGI:3647110]	-
ENSMUSG00000032769	Trpa1	1	14872648	14918862	-	4263	protein_coding	transient receptor potential cation channel, subfamily A, member 1 [Source:MGI Symbol;Acc:MGI:3522699]	-
ENSMUSG00000088159	Gm26345	1	15019040	15019159	-	120	snoRNA	predicted gene, 26345 [Source:MGI Symbol;Acc:MGI:5456122]	-
ENSMUSG00000073737	Gm10566	1	15268802	15269797	-	996	processed_pseudogene	predicted gene 10566 [Source:MGI Symbol;Acc:MGI:3642220]	-
ENSMUSG00000092083	Kcnb2	1	15287254	15723750	+	15165	protein_coding	potassium voltage gated channel, Shab-related subfamily, member 2 [Source:MGI Symbol;Acc:MGI:99632]	-
ENSMUSG00000102937	Gm38116	1	15364302	15365834	+	1533	TEC	predicted gene, 38116 [Source:MGI Symbol;Acc:MGI:5611344]	-
ENSMUSG00000104149	Gm37138	1	15556249	15558337	+	2089	TEC	predicted gene, 37138 [Source:MGI Symbol;Acc:MGI:5610366]	-
ENSMUSG00000088829	Gm25227	1	15685935	15686046	-	112	snoRNA	predicted gene, 25227 [Source:MGI Symbol;Acc:MGI:5455004]	-
ENSMUSG00000077377	Gm25168	1	15757832	15757963	+	132	snoRNA	predicted gene, 25168 [Source:MGI Symbol;Acc:MGI:5454945]	-
ENSMUSG00000101652	Gm6060	1	15760122	15760668	-	251	processed_pseudogene	predicted gene 6060 [Source:MGI Symbol;Acc:MGI:3648622]	-
ENSMUSG00000100814	Gm28669	1	15760761	15760860	+	100	processed_pseudogene	predicted gene 28669 [Source:MGI Symbol;Acc:MGI:5579375]	-
ENSMUSG00000025925	Terf1	1	15805646	15844052	+	4608	protein_coding	telomeric repeat binding factor 1 [Source:MGI Symbol;Acc:MGI:109634]	MYB
ENSMUSG00000104379	Gm37509	1	15853331	15856499	+	3169	TEC	predicted gene, 37509 [Source:MGI Symbol;Acc:MGI:5610737]	-
ENSMUSG00000032719	Sbspon	1	15853862	15892722	-	2748	protein_coding	somatomedin B and thrombospondin, type 1 domain containing [Source:MGI Symbol;Acc:MGI:2684952]	-
ENSMUSG00000088943	Gm23259	1	15879530	15879832	+	303	misc_RNA	predicted gene, 23259 [Source:MGI Symbol;Acc:MGI:5453036]	-
ENSMUSG00000100652	Gm7634	1	16053335	16053887	+	553	processed_pseudogene	predicted gene 7634 [Source:MGI Symbol;Acc:MGI:3644198]	-
ENSMUSG00000067795	4930444P10Rik	1	16065979	16093325	-	2063	protein_coding	RIKEN cDNA 4930444P10 gene [Source:MGI Symbol;Acc:MGI:1923049]	-
ENSMUSG00000043716	Rpl7	1	16101295	16104662	-	2687	protein_coding	ribosomal protein L7 [Source:MGI Symbol;Acc:MGI:98073]	-
ENSMUSG00000025921	Rdh10	1	16105774	16133734	+	4160	protein_coding	retinol dehydrogenase 10 (all-trans) [Source:MGI Symbol;Acc:MGI:1924238]	-
ENSMUSG00000104165	Gm38249	1	16208197	16210517	-	2321	TEC	predicted gene, 38249 [Source:MGI Symbol;Acc:MGI:5611477]	-
ENSMUSG00000100868	Gm28095	1	16228506	16244062	+	1515	antisense	predicted gene 28095 [Source:MGI Symbol;Acc:MGI:5578801]	-
ENSMUSG00000025920	Stau2	1	16228674	16520112	-	6747	protein_coding	staufen double-stranded RNA binding protein 2 [Source:MGI Symbol;Acc:MGI:1352508]	-
ENSMUSG00000089982	Gm7568	1	16253592	16267921	+	1003	antisense	predicted gene 7568 [Source:MGI Symbol;Acc:MGI:3649156]	-
ENSMUSG00000025939	Ube2w	1	16540790	16619489	-	4930	protein_coding	ubiquitin-conjugating enzyme E2W (putative) [Source:MGI Symbol;Acc:MGI:1914049]	-
ENSMUSG00000102457	Gm38342	1	16618560	16621539	+	2980	TEC	predicted gene, 38342 [Source:MGI Symbol;Acc:MGI:5611570]	-
ENSMUSG00000079658	Eloc	1	16641725	16657042	-	3026	protein_coding	elongin C [Source:MGI Symbol;Acc:MGI:1915173]	-
ENSMUSG00000097744	D030040B21Rik	1	16657552	16662278	+	2788	lincRNA	RIKEN cDNA D030040B21 gene [Source:MGI Symbol;Acc:MGI:4437728]	-
ENSMUSG00000100959	Gm7654	1	16662980	16663662	-	683	processed_pseudogene	predicted gene 7654 [Source:MGI Symbol;Acc:MGI:3648037]	-
ENSMUSG00000025940	Tmem70	1	16665207	16678275	+	1820	protein_coding	transmembrane protein 70 [Source:MGI Symbol;Acc:MGI:1915068]	-
ENSMUSG00000025779	Ly96	1	16688051	16709611	+	1021	protein_coding	lymphocyte antigen 96 [Source:MGI Symbol;Acc:MGI:1341909]	-
ENSMUSG00000100093	Gm29649	1	16758205	16758623	-	419	processed_pseudogene	predicted gene 29649 [Source:MGI Symbol;Acc:MGI:5580355]	-
ENSMUSG00000091020	Gm5828	1	16768279	16770138	-	1860	processed_pseudogene	predicted gene 5828 [Source:MGI Symbol;Acc:MGI:3644176]	HMG
ENSMUSG00000101640	Gm28376	1	16898185	17091631	+	176	antisense	predicted gene 28376 [Source:MGI Symbol;Acc:MGI:5579082]	-
ENSMUSG00000104133	4921511E07Rik	1	16930970	16931796	+	827	TEC	RIKEN cDNA 4921511E07 gene [Source:MGI Symbol;Acc:MGI:1918145]	-
ENSMUSG00000042686	Jph1	1	16964560	17097889	-	4998	protein_coding	junctophilin 1 [Source:MGI Symbol;Acc:MGI:1891495]	-
ENSMUSG00000100110	Gm28783	1	17124747	17128956	+	359	lincRNA	predicted gene 28783 [Source:MGI Symbol;Acc:MGI:5579489]	-
ENSMUSG00000025777	Gdap1	1	17145362	17164271	+	7731	protein_coding	ganglioside-induced differentiation-associated-protein 1 [Source:MGI Symbol;Acc:MGI:1338002]	-
ENSMUSG00000099899	Gm28784	1	17168403	17173103	+	1011	lincRNA	predicted gene 28784 [Source:MGI Symbol;Acc:MGI:5579490]	-
ENSMUSG00000100272	Gm28785	1	17250114	17250492	-	379	processed_pseudogene	predicted gene 28785 [Source:MGI Symbol;Acc:MGI:5579491]	-
ENSMUSG00000100398	Gm5251	1	17394958	17395429	+	472	processed_pseudogene	predicted gene 5251 [Source:MGI Symbol;Acc:MGI:3647666]	-
ENSMUSG00000101589	Rbm6-ps1	1	17397412	17400281	-	2870	processed_pseudogene	RNA binding motif protein 6, pseudogene 1 [Source:MGI Symbol;Acc:MGI:1889580]	-
ENSMUSG00000102048	Gm6075	1	17429043	17429528	-	486	processed_pseudogene	predicted gene 6075 [Source:MGI Symbol;Acc:MGI:3648507]	-
ENSMUSG00000089534	Gm25166	1	17520001	17520111	+	111	snoRNA	predicted gene, 25166 [Source:MGI Symbol;Acc:MGI:5454943]	-
ENSMUSG00000067780	Pi15	1	17601901	17630939	+	6923	protein_coding	peptidase inhibitor 15 [Source:MGI Symbol;Acc:MGI:1934659]	-
ENSMUSG00000100053	Gm28154	1	17615084	17641081	-	4218	antisense	predicted gene 28154 [Source:MGI Symbol;Acc:MGI:5578860]	-
ENSMUSG00000085125	Gm16070	1	17676027	17727646	-	8345	antisense	predicted gene 16070 [Source:MGI Symbol;Acc:MGI:3801761]	-
ENSMUSG00000025776	Crispld1	1	17727045	17766344	+	4515	protein_coding	cysteine-rich secretory protein LCCL domain containing 1 [Source:MGI Symbol;Acc:MGI:1934666]	-
ENSMUSG00000099895	Gm28153	1	17741915	17805417	-	629	antisense	predicted gene 28153 [Source:MGI Symbol;Acc:MGI:5578859]	-
ENSMUSG00000100554	Gm7690	1	17947041	17948439	+	1399	processed_pseudogene	predicted gene 7690 [Source:MGI Symbol;Acc:MGI:3648169]	-
ENSMUSG00000099473	Gm18775	1	17993010	17999622	-	586	transcribed_unprocessed_pseudogene	predicted gene, 18775 [Source:MGI Symbol;Acc:MGI:5010960]	-
ENSMUSG00000099591	Gm17969	1	17993813	17997483	+	2557	processed_pseudogene	predicted gene, 17969 [Source:MGI Symbol;Acc:MGI:5010154]	-
ENSMUSG00000109887	Gm28756	1	17994462	18059056	-	2570	processed_transcript	predicted gene 28756 [Source:MGI Symbol;Acc:MGI:5579462]	-
ENSMUSG00000102001	Gm28755	1	18005961	18016186	-	199	unprocessed_pseudogene	predicted gene 28755 [Source:MGI Symbol;Acc:MGI:5579461]	-
ENSMUSG00000101717	Gm45784	1	18048100	18058269	-	142	transcribed_unprocessed_pseudogene	predicted gene 45784 [Source:MGI Symbol;Acc:MGI:5804899]	-
ENSMUSG00000025774	Crisp4	1	18115191	18145902	-	2737	protein_coding	cysteine-rich secretory protein 4 [Source:MGI Symbol;Acc:MGI:1925331]	-
ENSMUSG00000070977	Defb44-ps	1	18210053	18223564	-	219	unprocessed_pseudogene	defensin beta 44, pseudogene [Source:MGI Symbol;Acc:MGI:3646526]	-
ENSMUSG00000073735	Defb18	1	18236473	18237443	-	258	protein_coding	defensin beta 18 [Source:MGI Symbol;Acc:MGI:3648148]	-
ENSMUSG00000067773	Defb41	1	18250980	18265138	-	610	protein_coding	defensin beta 41 [Source:MGI Symbol;Acc:MGI:1924923]	-
ENSMUSG00000101685	Gm17837	1	18262395	18263379	-	985	processed_pseudogene	predicted gene, 17837 [Source:MGI Symbol;Acc:MGI:5010022]	-
ENSMUSG00000101306	Gm5252	1	18708428	18709336	+	909	processed_pseudogene	predicted gene 5252 [Source:MGI Symbol;Acc:MGI:3647664]	-
ENSMUSG00000088800	Gm24075	1	18969762	18969833	-	72	snoRNA	predicted gene, 24075 [Source:MGI Symbol;Acc:MGI:5453852]	-
ENSMUSG00000101644	Gm28343	1	19037266	19037377	+	112	processed_pseudogene	predicted gene 28343 [Source:MGI Symbol;Acc:MGI:5579049]	-
ENSMUSG00000099433	Gm28344	1	19062857	19063135	+	279	processed_pseudogene	predicted gene 28344 [Source:MGI Symbol;Acc:MGI:5579050]	-
ENSMUSG00000089787	Gm15825	1	19063300	19104840	-	918	antisense	predicted gene 15825 [Source:MGI Symbol;Acc:MGI:3801887]	-
ENSMUSG00000042596	Tfap2d	1	19103022	19166346	+	1954	protein_coding	transcription factor AP-2, delta [Source:MGI Symbol;Acc:MGI:2153466]	AP-2
ENSMUSG00000100720	Gm10075	1	19153422	19153966	-	545	processed_pseudogene	predicted gene 10075 [Source:MGI Symbol;Acc:MGI:3710521]	-
ENSMUSG00000025927	Tfap2b	1	19208914	19238576	+	6338	protein_coding	transcription factor AP-2 beta [Source:MGI Symbol;Acc:MGI:104672]	AP-2
ENSMUSG00000100538	Gm28340	1	19242725	19243769	+	202	lincRNA	predicted gene 28340 [Source:MGI Symbol;Acc:MGI:5579046]	-
ENSMUSG00000101117	Gm28341	1	19320226	19320697	-	472	processed_pseudogene	predicted gene 28341 [Source:MGI Symbol;Acc:MGI:5579047]	-
ENSMUSG00000100204	Gm4849	1	19330939	19333184	+	2246	processed_pseudogene	predicted gene 4849 [Source:MGI Symbol;Acc:MGI:3645366]	-
ENSMUSG00000084668	Gm24633	1	19513855	19513919	-	65	snoRNA	predicted gene, 24633 [Source:MGI Symbol;Acc:MGI:5454410]	-
ENSMUSG00000102597	Gm38382	1	19614269	19616767	+	2499	TEC	predicted gene, 38382 [Source:MGI Symbol;Acc:MGI:5611610]	-
ENSMUSG00000043760	Pkhd1	1	20057779	20618064	-	14310	protein_coding	polycystic kidney and hepatic disease 1 [Source:MGI Symbol;Acc:MGI:2155808]	-
ENSMUSG00000104095	Gm37315	1	20062070	20065548	-	3479	TEC	predicted gene, 37315 [Source:MGI Symbol;Acc:MGI:5610543]	-
ENSMUSG00000089914	4930486I03Rik	1	20356452	20392300	+	788	antisense	RIKEN cDNA 4930486I03 gene [Source:MGI Symbol;Acc:MGI:1922278]	-
ENSMUSG00000090142	Gm15795	1	20444258	20444810	-	553	processed_pseudogene	predicted gene 15795 [Source:MGI Symbol;Acc:MGI:3802035]	-
ENSMUSG00000070175	Gm24162	1	20444811	20444912	-	102	snRNA	predicted gene, 24162 [Source:MGI Symbol;Acc:MGI:5453939]	-
ENSMUSG00000099906	Gm28653	1	20669882	20684298	+	5551	lincRNA	predicted gene 28653 [Source:MGI Symbol;Acc:MGI:5579359]	-
ENSMUSG00000065559	Mir206	1	20679010	20679082	+	73	miRNA	microRNA 206 [Source:MGI Symbol;Acc:MGI:2676881]	-
ENSMUSG00000065480	Mir133b	1	20682769	20682887	+	119	miRNA	microRNA 133b [Source:MGI Symbol;Acc:MGI:3618720]	-
ENSMUSG00000025929	Il17a	1	20730905	20734496	+	1171	protein_coding	interleukin 17A [Source:MGI Symbol;Acc:MGI:107364]	-
ENSMUSG00000041872	Il17f	1	20777146	20790617	-	2022	protein_coding	interleukin 17F [Source:MGI Symbol;Acc:MGI:2676631]	-
ENSMUSG00000041859	Mcm3	1	20802968	20820312	-	3752	protein_coding	minichromosome maintenance complex component 3 [Source:MGI Symbol;Acc:MGI:101845]	-
ENSMUSG00000099714	Gm20587	1	20821331	20822516	+	1186	processed_pseudogene	predicted gene, 20587 [Source:MGI Symbol;Acc:MGI:5295693]	-
ENSMUSG00000102121	Gm28065	1	20836661	20839689	+	833	lincRNA	predicted gene 28065 [Source:MGI Symbol;Acc:MGI:5578771]	-
ENSMUSG00000088858	Gm24723	1	20842535	20842666	-	132	snoRNA	predicted gene, 24723 [Source:MGI Symbol;Acc:MGI:5454500]	-
ENSMUSG00000097934	6720483E21Rik	1	20888650	20890473	-	1120	lincRNA	RIKEN cDNA 6720483E21 gene [Source:MGI Symbol;Acc:MGI:1924991]	-
ENSMUSG00000025931	Paqr8	1	20890606	20939650	+	5488	protein_coding	progestin and adipoQ receptor family member VIII [Source:MGI Symbol;Acc:MGI:1921479]	-
ENSMUSG00000077314	Gm24171	1	20915410	20915540	-	131	snoRNA	predicted gene, 24171 [Source:MGI Symbol;Acc:MGI:5453948]	-
ENSMUSG00000100929	Gm28064	1	20945711	20946914	+	858	processed_pseudogene	predicted gene 28064 [Source:MGI Symbol;Acc:MGI:5578770]	-
ENSMUSG00000041809	Efhc1	1	20951626	20990841	+	2208	protein_coding	EF-hand domain (C-terminal) containing 1 [Source:MGI Symbol;Acc:MGI:1919127]	-
ENSMUSG00000041779	Tram2	1	20996299	21079229	-	6661	protein_coding	translocating chain-associating membrane protein 2 [Source:MGI Symbol;Acc:MGI:1924817]	-
ENSMUSG00000099971	Gm28287	1	21080114	21081748	+	546	antisense	predicted gene 28287 [Source:MGI Symbol;Acc:MGI:5578993]	-
ENSMUSG00000100819	Gm2693	1	21178988	21187427	+	571	unprocessed_pseudogene	predicted gene 2693 [Source:MGI Symbol;Acc:MGI:3780862]	-
ENSMUSG00000025933	Tmem14a	1	21218575	21230167	+	1351	protein_coding	transmembrane protein 14A [Source:MGI Symbol;Acc:MGI:1922962]	-
ENSMUSG00000102633	Gm38224	1	21234722	21236821	+	2100	TEC	predicted gene, 38224 [Source:MGI Symbol;Acc:MGI:5611452]	-
ENSMUSG00000025934	Gsta3	1	21240589	21265661	+	4344	protein_coding	glutathione S-transferase, alpha 3 [Source:MGI Symbol;Acc:MGI:95856]	-
ENSMUSG00000099343	Gm28836	1	21250359	21271593	-	633	antisense	predicted gene 28836 [Source:MGI Symbol;Acc:MGI:5579542]	-
ENSMUSG00000096375	Gm7094	1	21272403	21272906	+	366	unprocessed_pseudogene	predicted pseudogene 7094 [Source:MGI Symbol;Acc:MGI:3648114]	-
ENSMUSG00000025936	Gm4956	1	21285246	21298312	-	1365	transcribed_unprocessed_pseudogene	predicted gene 4956 [Source:MGI Symbol;Acc:MGI:3647976]	-
ENSMUSG00000093963	Gm21909	1	21312517	21316320	-	439	unprocessed_pseudogene	predicted gene, 21909 [Source:MGI Symbol;Acc:MGI:5434073]	-
ENSMUSG00000067750	Khdc1a	1	21349641	21352200	+	1987	protein_coding	KH domain containing 1A [Source:MGI Symbol;Acc:MGI:2676610]	-
ENSMUSG00000086194	Gm16329	1	21354005	21355116	+	371	unprocessed_pseudogene	predicted gene 16329 [Source:MGI Symbol;Acc:MGI:3840126]	-
ENSMUSG00000094436	Gm16327	1	21364803	21365030	+	228	processed_pseudogene	predicted gene 16327 [Source:MGI Symbol;Acc:MGI:3840125]	-
ENSMUSG00000041722	Khdc1c	1	21368331	21370845	+	1946	protein_coding	KH domain containing 1C [Source:MGI Symbol;Acc:MGI:3583007]	-
ENSMUSG00000085507	Gm2709	1	21372670	21373764	+	350	unprocessed_pseudogene	predicted gene 2709 [Source:MGI Symbol;Acc:MGI:3780878]	-
ENSMUSG00000094926	Gm16533	1	21379555	21379782	+	228	processed_pseudogene	predited gene 16533 [Source:MGI Symbol;Acc:MGI:4410373]	-
ENSMUSG00000085079	Khdc1b	1	21383556	21386373	+	2236	protein_coding	KH domain containing 1B [Source:MGI Symbol;Acc:MGI:2138477]	-
ENSMUSG00000085679	Gm16328	1	21390906	21391101	+	196	processed_pseudogene	predicted gene 16328 [Source:MGI Symbol;Acc:MGI:3840127]	-
ENSMUSG00000028033	Kcnq5	1	21398403	21961942	-	7689	protein_coding	potassium voltage-gated channel, subfamily Q, member 5 [Source:MGI Symbol;Acc:MGI:1924937]	-
ENSMUSG00000104138	Gm36949	1	21454691	21457017	-	2327	TEC	predicted gene, 36949 [Source:MGI Symbol;Acc:MGI:5610177]	-
ENSMUSG00000082935	Gm7658	1	21511933	21513056	-	1124	processed_pseudogene	predicted gene 7658 [Source:MGI Symbol;Acc:MGI:3648029]	-
ENSMUSG00000103748	Gm38243	1	21838948	21840514	-	1567	TEC	predicted gene, 38243 [Source:MGI Symbol;Acc:MGI:5611471]	-
ENSMUSG00000097109	Gm26580	1	21959842	21962530	+	2095	lincRNA	predicted gene, 26580 [Source:MGI Symbol;Acc:MGI:5477074]	-
ENSMUSG00000099692	Gm5696	1	22030064	22030615	-	552	processed_pseudogene	predicted gene 5696 [Source:MGI Symbol;Acc:MGI:3647717]	-
ENSMUSG00000100418	Gm28239	1	22237849	22238295	+	447	processed_pseudogene	predicted gene 28239 [Source:MGI Symbol;Acc:MGI:5578945]	-
ENSMUSG00000041670	Rims1	1	22286251	22805994	-	7362	protein_coding	regulating synaptic membrane exocytosis 1 [Source:MGI Symbol;Acc:MGI:2152971]	-
ENSMUSG00000097642	Gm26866	1	22740764	22741565	+	802	processed_pseudogene	predicted gene, 26866 [Source:MGI Symbol;Acc:MGI:5477360]	-
ENSMUSG00000101468	Gm7761	1	22984863	22987125	-	921	processed_pseudogene	predicted gene 7761 [Source:MGI Symbol;Acc:MGI:3643583]	-
ENSMUSG00000101227	Gm29506	1	23048295	23235673	-	2078	sense_overlapping	predicted gene 29506 [Source:MGI Symbol;Acc:MGI:5580212]	-
ENSMUSG00000073730	4933415F23Rik	1	23100473	23102253	-	1781	protein_coding	RIKEN cDNA 4933415F23 gene [Source:MGI Symbol;Acc:MGI:1914005]	-
ENSMUSG00000089553	Gm24176	1	23245211	23245331	+	121	snoRNA	predicted gene, 24176 [Source:MGI Symbol;Acc:MGI:5453953]	-
ENSMUSG00000102766	Gm6420	1	23255685	23256407	-	723	TEC	predicted gene 6420 [Source:MGI Symbol;Acc:MGI:3644588]	-
ENSMUSG00000065405	Mir30a	1	23272269	23272339	+	71	miRNA	microRNA 30a [Source:MGI Symbol;Acc:MGI:2676907]	-
ENSMUSG00000097970	Gm27028	1	23291537	23291935	+	399	lincRNA	predicted gene, 27028 [Source:MGI Symbol;Acc:MGI:5504143]	-
ENSMUSG00000065567	Mir30c-2	1	23291701	23291784	+	84	miRNA	microRNA 30c-2 [Source:MGI Symbol;Acc:MGI:3619048]	-
ENSMUSG00000100775	Gm29107	1	23293729	23294075	+	347	lincRNA	predicted gene 29107 [Source:MGI Symbol;Acc:MGI:5579813]	-
ENSMUSG00000101226	Gm20954	1	23345956	23346599	-	644	processed_pseudogene	predicted gene, 20954 [Source:MGI Symbol;Acc:MGI:5434309]	-
ENSMUSG00000026158	Ogfrl1	1	23366424	23397772	-	8109	protein_coding	opioid growth factor receptor-like 1 [Source:MGI Symbol;Acc:MGI:1917405]	-
ENSMUSG00000097920	Gm7784	1	23479539	23480527	+	989	processed_pseudogene	predicted gene 7784 [Source:MGI Symbol;Acc:MGI:3645448]	-
ENSMUSG00000099503	Gm28822	1	23574587	23596664	+	778	lincRNA	predicted gene 28822 [Source:MGI Symbol;Acc:MGI:5579528]	-
ENSMUSG00000026156	B3gat2	1	23761753	23849158	+	6203	protein_coding	beta-1,3-glucuronyltransferase 2 (glucuronosyltransferase S) [Source:MGI Symbol;Acc:MGI:2389490]	-
ENSMUSG00000026155	Smap1	1	23844846	23922317	-	3575	protein_coding	small ArfGAP 1 [Source:MGI Symbol;Acc:MGI:2138261]	-
ENSMUSG00000026154	Sdhaf4	1	23995939	24005656	-	874	protein_coding	succinate dehydrogenase complex assembly factor 4 [Source:MGI Symbol;Acc:MGI:1915252]	-
ENSMUSG00000102495	Gm26524	1	24005505	24005894	+	390	TEC	predicted gene, 26524 [Source:MGI Symbol;Acc:MGI:5477018]	-
ENSMUSG00000026153	Fam135a	1	24011093	24100341	-	7773	protein_coding	family with sequence similarity 135, member A [Source:MGI Symbol;Acc:MGI:1915437]	-
ENSMUSG00000102398	Gm37580	1	24100625	24103424	+	2800	TEC	predicted gene, 37580 [Source:MGI Symbol;Acc:MGI:5610808]	-
ENSMUSG00000097670	Gm26607	1	24125275	24126141	+	867	processed_pseudogene	predicted gene, 26607 [Source:MGI Symbol;Acc:MGI:5477101]	-
ENSMUSG00000026147	Col9a1	1	24177610	24252684	+	5068	protein_coding	collagen, type IX, alpha 1 [Source:MGI Symbol;Acc:MGI:88465]	-
ENSMUSG00000026141	Col19a1	1	24261890	24587472	-	6887	protein_coding	collagen, type XIX, alpha 1 [Source:MGI Symbol;Acc:MGI:1095415]	-
ENSMUSG00000077463	Gm26418	1	24548841	24548977	-	137	snoRNA	predicted gene, 26418 [Source:MGI Symbol;Acc:MGI:5456195]	-
ENSMUSG00000099997	Tubb4b-ps2	1	24594087	24595423	-	1337	processed_pseudogene	tubulin, beta 4B class IVB, pseudogene 2 [Source:MGI Symbol;Acc:MGI:3723458]	-
ENSMUSG00000100131	Gm28439	1	24611535	24612410	-	876	unprocessed_pseudogene	predicted gene 28439 [Source:MGI Symbol;Acc:MGI:5579145]	-
ENSMUSG00000067736	Gm10222	1	24612407	24612700	-	294	unprocessed_pseudogene	predicted gene 10222 [Source:MGI Symbol;Acc:MGI:3642643]	-
ENSMUSG00000101939	Gm28438	1	24612775	24613119	-	345	unprocessed_pseudogene	predicted gene 28438 [Source:MGI Symbol;Acc:MGI:5579144]	-
ENSMUSG00000101111	Gm28437	1	24613189	24613971	-	783	unprocessed_pseudogene	predicted gene 28437 [Source:MGI Symbol;Acc:MGI:5579143]	-
ENSMUSG00000100862	Gm10925	1	24613974	24614651	-	678	unprocessed_pseudogene	predicted gene 10925 [Source:MGI Symbol;Acc:MGI:3809095]	-
ENSMUSG00000102070	Gm28661	1	24614885	24615565	-	681	unprocessed_pseudogene	predicted gene 28661 [Source:MGI Symbol;Acc:MGI:5579367]	-
ENSMUSG00000101249	Gm29216	1	24615706	24616197	-	492	unprocessed_pseudogene	predicted gene 29216 [Source:MGI Symbol;Acc:MGI:5579922]	-
ENSMUSG00000073725	Lmbrd1	1	24678630	24766301	+	5960	protein_coding	LMBR1 domain containing 1 [Source:MGI Symbol;Acc:MGI:1915671]	-
ENSMUSG00000100808	Gm28594	1	24910461	24911659	-	661	processed_pseudogene	predicted gene 28594 [Source:MGI Symbol;Acc:MGI:5579300]	-
ENSMUSG00000100483	Gm28237	1	24963209	24965158	-	1216	lincRNA	predicted gene 28237 [Source:MGI Symbol;Acc:MGI:5578943]	-
ENSMUSG00000100450	Gm9443	1	25011941	25012756	+	816	processed_pseudogene	predicted gene 9443 [Source:MGI Symbol;Acc:MGI:3779853]	-
ENSMUSG00000099392	Gm29414	1	25026581	25027232	-	448	lincRNA	predicted gene 29414 [Source:MGI Symbol;Acc:MGI:5580120]	-
ENSMUSG00000033569	Adgrb3	1	25067476	25829707	-	18559	protein_coding	adhesion G protein-coupled receptor B3 [Source:MGI Symbol;Acc:MGI:2441837]	-
ENSMUSG00000080849	Gm15702	1	25223730	25224173	+	444	processed_pseudogene	predicted gene 15702 [Source:MGI Symbol;Acc:MGI:3783142]	-
ENSMUSG00000104257	Gm20172	1	25276404	25277954	-	1551	TEC	predicted gene, 20172 [Source:MGI Symbol;Acc:MGI:5012357]	-
ENSMUSG00000096866	Gm22260	1	25279445	25279551	-	107	snRNA	predicted gene, 22260 [Source:MGI Symbol;Acc:MGI:5452037]	-
ENSMUSG00000102296	Gm37543	1	25284218	25285248	-	1031	TEC	predicted gene, 37543 [Source:MGI Symbol;Acc:MGI:5610771]	-
ENSMUSG00000103209	Gm37331	1	25296512	25299886	-	3375	TEC	predicted gene, 37331 [Source:MGI Symbol;Acc:MGI:5610559]	-
ENSMUSG00000104027	Gm37211	1	25314276	25317708	-	3433	TEC	predicted gene, 37211 [Source:MGI Symbol;Acc:MGI:5610439]	-
ENSMUSG00000102407	Gm37862	1	25325866	25328398	-	2533	TEC	predicted gene, 37862 [Source:MGI Symbol;Acc:MGI:5611090]	-
ENSMUSG00000103214	Gm38286	1	25345978	25349082	-	3105	TEC	predicted gene, 38286 [Source:MGI Symbol;Acc:MGI:5611514]	-
ENSMUSG00000104100	Gm37880	1	25362564	25365820	-	3257	TEC	predicted gene, 37880 [Source:MGI Symbol;Acc:MGI:5611108]	-
ENSMUSG00000084740	Gm25294	1	25451071	25451174	+	104	snRNA	predicted gene, 25294 [Source:MGI Symbol;Acc:MGI:5455071]	-
ENSMUSG00000103889	Gm37011	1	25608250	25611184	-	2935	TEC	predicted gene, 37011 [Source:MGI Symbol;Acc:MGI:5610239]	-
ENSMUSG00000101301	Gm29214	1	25614946	25615515	-	570	processed_pseudogene	predicted gene 29214 [Source:MGI Symbol;Acc:MGI:5579920]	-
ENSMUSG00000104221	Gm37051	1	25620238	25623180	-	2943	TEC	predicted gene, 37051 [Source:MGI Symbol;Acc:MGI:5610279]	-
ENSMUSG00000102250	Gm38260	1	25672245	25676239	-	3995	TEC	predicted gene, 38260 [Source:MGI Symbol;Acc:MGI:5611488]	-
ENSMUSG00000102317	Gm37628	1	25686062	25691501	-	5440	TEC	predicted gene, 37628 [Source:MGI Symbol;Acc:MGI:5610856]	-
ENSMUSG00000103563	8030445P17Rik	1	25722038	25724778	-	2741	TEC	RIKEN cDNA 8030445P17 gene [Source:MGI Symbol;Acc:MGI:2442299]	-
ENSMUSG00000102465	Gm38198	1	25735389	25738969	-	3581	TEC	predicted gene, 38198 [Source:MGI Symbol;Acc:MGI:5611426]	-
ENSMUSG00000102659	Gm37077	1	25755343	25759033	-	3691	TEC	predicted gene, 37077 [Source:MGI Symbol;Acc:MGI:5610305]	-
ENSMUSG00000103924	Gm37895	1	25775757	25780306	-	4550	TEC	predicted gene, 37895 [Source:MGI Symbol;Acc:MGI:5611123]	-
ENSMUSG00000104132	Gm36952	1	25797281	25800905	-	3625	TEC	predicted gene, 36952 [Source:MGI Symbol;Acc:MGI:5610180]	-
ENSMUSG00000102747	Gm37602	1	25804097	25807406	-	3310	TEC	predicted gene, 37602 [Source:MGI Symbol;Acc:MGI:5610830]	-
ENSMUSG00000102386	2900022M07Rik	1	25808956	25809972	-	1017	TEC	RIKEN cDNA 2900022M07 gene [Source:MGI Symbol;Acc:MGI:1920201]	-
ENSMUSG00000103004	2900002M20Rik	1	25824390	25824719	-	330	TEC	RIKEN cDNA 2900002M20 gene [Source:MGI Symbol;Acc:MGI:1925574]	-
ENSMUSG00000104516	Gm9884	1	25830657	25831878	+	1222	TEC	predicted gene 9884 [Source:MGI Symbol;Acc:MGI:3642830]	-
ENSMUSG00000101618	Gm18443	1	25996604	25997159	-	556	processed_pseudogene	predicted gene, 18443 [Source:MGI Symbol;Acc:MGI:5010628]	-
ENSMUSG00000099458	Gm19123	1	26466236	26466886	+	651	processed_pseudogene	predicted gene, 19123 [Source:MGI Symbol;Acc:MGI:5011308]	-
ENSMUSG00000088111	Gm24064	1	26566833	26566938	+	106	snoRNA	predicted gene, 24064 [Source:MGI Symbol;Acc:MGI:5453841]	-
ENSMUSG00000073722	4931408C20Rik	1	26681814	26687460	-	4318	protein_coding	RIKEN cDNA 4931408C20 gene [Source:MGI Symbol;Acc:MGI:3588222]	-
ENSMUSG00000095256	n-R5s209	1	26959103	26959221	-	119	rRNA	nuclear encoded rRNA 5S 209 [Source:MGI Symbol;Acc:MGI:4422074]	-
ENSMUSG00000100310	Gm19641	1	27336352	27336768	-	417	processed_pseudogene	predicted gene, 19641 [Source:MGI Symbol;Acc:MGI:5011826]	-
ENSMUSG00000101514	Gm5524	1	27884046	27902396	+	2002	lincRNA	predicted gene 5524 [Source:MGI Symbol;Acc:MGI:3646041]	-
ENSMUSG00000101033	Gm18776	1	27900419	27901072	-	654	processed_pseudogene	predicted gene, 18776 [Source:MGI Symbol;Acc:MGI:5010961]	-
ENSMUSG00000101372	Gm19028	1	27989910	27991782	+	1873	processed_pseudogene	predicted gene, 19028 [Source:MGI Symbol;Acc:MGI:5011213]	-
ENSMUSG00000103241	Gm38089	1	28569918	28571431	+	1514	TEC	predicted gene, 38089 [Source:MGI Symbol;Acc:MGI:5611317]	-
ENSMUSG00000086240	Gm7846	1	28580499	28580772	-	274	processed_pseudogene	predicted gene 7846 [Source:MGI Symbol;Acc:MGI:3645212]	-
ENSMUSG00000048411	Gm597	1	28776117	28780252	-	2887	protein_coding	predicted gene 597 [Source:MGI Symbol;Acc:MGI:2685443]	-
ENSMUSG00000081557	Gm5697	1	28800240	28802721	-	2482	processed_pseudogene	predicted gene 5697 [Source:MGI Symbol;Acc:MGI:3649021]	-
ENSMUSG00000058590	Gm6462	1	28938036	28938339	+	304	processed_pseudogene	predicted gene 6462 [Source:MGI Symbol;Acc:MGI:3647053]	-
ENSMUSG00000101235	Gm18033	1	29219700	29220249	+	550	processed_pseudogene	predicted gene, 18033 [Source:MGI Symbol;Acc:MGI:5010218]	-
ENSMUSG00000064433	Gm25586	1	29280964	29281075	-	112	misc_RNA	predicted gene, 25586 [Source:MGI Symbol;Acc:MGI:5455363]	-
ENSMUSG00000080625	Gm22679	1	29301480	29301579	+	100	miRNA	predicted gene, 22679 [Source:MGI Symbol;Acc:MGI:5452456]	-
ENSMUSG00000080391	Gm23785	1	29361275	29361370	-	96	miRNA	predicted gene, 23785 [Source:MGI Symbol;Acc:MGI:5453562]	-
ENSMUSG00000099257	Mir6342	1	29421488	29421612	+	125	miRNA	microRNA 6342 [Source:MGI Symbol;Acc:MGI:5530650]	-
ENSMUSG00000099492	Gm5525	1	29484604	29485915	-	1312	processed_pseudogene	predicted gene 5525 [Source:MGI Symbol;Acc:MGI:3646042]	-
ENSMUSG00000101726	Gm7858	1	29930094	29930715	+	622	processed_pseudogene	predicted gene 7858 [Source:MGI Symbol;Acc:MGI:3644844]	-
ENSMUSG00000096829	Gm23771	1	29985934	29986043	+	110	miRNA	predicted gene, 23771 [Source:MGI Symbol;Acc:MGI:5453548]	-
ENSMUSG00000098883	Gm27430	1	30333291	30333397	-	107	miRNA	predicted gene, 27430 [Source:MGI Symbol;Acc:MGI:5530812]	-
ENSMUSG00000053185	Gm9898	1	30718560	30719962	-	1161	lincRNA	predicted gene 9898 [Source:MGI Symbol;Acc:MGI:3642391]	-
ENSMUSG00000100261	Gm6473	1	30769687	30771815	+	1210	unprocessed_pseudogene	predicted gene 6473 [Source:MGI Symbol;Acc:MGI:3645176]	-
ENSMUSG00000101180	Gm2914	1	30794548	30794875	-	328	processed_pseudogene	predicted gene 2914 [Source:MGI Symbol;Acc:MGI:3781092]	-
ENSMUSG00000048874	Phf3	1	30802339	30873921	-	14190	protein_coding	PHD finger protein 3 [Source:MGI Symbol;Acc:MGI:2446126]	-
ENSMUSG00000103783	Gm37522	1	30833548	30836431	-	2884	TEC	predicted gene, 37522 [Source:MGI Symbol;Acc:MGI:5610750]	-
ENSMUSG00000104315	Gm37906	1	30865504	30868538	-	3035	TEC	predicted gene, 37906 [Source:MGI Symbol;Acc:MGI:5611134]	-
ENSMUSG00000026064	Ptp4a1	1	30940302	30949309	-	5541	protein_coding	protein tyrosine phosphatase 4a1 [Source:MGI Symbol;Acc:MGI:1277096]	-
ENSMUSG00000117310	Ptp4a1	1	30940302	30949770	-	4145	protein_coding	protein tyrosine phosphatase 4a1 [Source:NCBI gene;Acc:19243]	-
ENSMUSG00000117091	AC153137.1	1	30977243	30977968	-	726	protein_coding	novel protein similar to Aly/REF export factor Alyref	-
ENSMUSG00000086726	Gm9458	1	30986225	30986953	-	729	processed_pseudogene	predicted gene 9458 [Source:MGI Symbol;Acc:MGI:3779868]	-
ENSMUSG00000086727	4931428L18Rik	1	30997842	31222684	-	3751	protein_coding	RIKEN cDNA 4931428L18 gene [Source:MGI Symbol;Acc:MGI:1918238]	-
ENSMUSG00000100237	Gm28644	1	31041919	31043675	+	585	lincRNA	predicted gene 28644 [Source:MGI Symbol;Acc:MGI:5579350]	-
ENSMUSG00000098529	Gm27362	1	31122725	31122862	-	138	rRNA	predicted gene, 27362 [Source:MGI Symbol;Acc:MGI:5530744]	-
ENSMUSG00000100910	Gm29128	1	31136026	31150105	+	2858	antisense	predicted gene 29128 [Source:MGI Symbol;Acc:MGI:5579834]	-
ENSMUSG00000099796	Gm7893	1	31164549	31164773	+	225	processed_pseudogene	predicted gene 7893 [Source:MGI Symbol;Acc:MGI:3648015]	-
ENSMUSG00000050217	Lgsn	1	31176401	31204725	+	1937	protein_coding	lengsin, lens protein with glutamine synthetase domain [Source:MGI Symbol;Acc:MGI:2672844]	-
ENSMUSG00000026063	Pih1d3	1	31222838	31224288	+	1451	protein_coding	PIH1 domain containing 3 [Source:MGI Symbol;Acc:MGI:1921958]	-
ENSMUSG00000077664	Gm26145	1	31259593	31259719	-	127	snoRNA	predicted gene, 26145 [Source:MGI Symbol;Acc:MGI:5455922]	-
ENSMUSG00000100205	Gm4850	1	31267326	31267884	+	559	processed_pseudogene	predicted pseudogene 4850 [Source:MGI Symbol;Acc:MGI:3647946]	-
ENSMUSG00000100592	Gm28645	1	31274892	31275455	+	564	processed_pseudogene	predicted gene 28645 [Source:MGI Symbol;Acc:MGI:5579351]	-
ENSMUSG00000094215	Gm6489	1	31286945	31287640	+	696	processed_pseudogene	predicted gene 6489 [Source:MGI Symbol;Acc:MGI:3646684]	-
ENSMUSG00000101093	Gm10307	1	31559540	31561400	+	1337	processed_pseudogene	predicted gene 10307 [Source:MGI Symbol;Acc:MGI:3642371]	-
ENSMUSG00000070960	Gm19680	1	31615149	31616661	+	1513	processed_pseudogene	predicted gene, 19680 [Source:MGI Symbol;Acc:MGI:5011865]	-
ENSMUSG00000088620	Gm23032	1	31656632	31656738	-	107	snRNA	predicted gene, 23032 [Source:MGI Symbol;Acc:MGI:5452809]	-
ENSMUSG00000082159	Gm7910	1	31736057	31736891	+	835	processed_pseudogene	predicted gene 7910 [Source:MGI Symbol;Acc:MGI:3645646]	-
ENSMUSG00000026058	Khdrbs2	1	32172714	32658568	+	10291	protein_coding	KH domain containing, RNA binding, signal transduction associated 2 [Source:MGI Symbol;Acc:MGI:2159649]	-
ENSMUSG00000064688	Gm25814	1	32213133	32213239	-	107	snRNA	predicted gene, 25814 [Source:MGI Symbol;Acc:MGI:5455591]	-
ENSMUSG00000103482	Gm37999	1	32473757	32475565	+	1809	TEC	predicted gene, 37999 [Source:MGI Symbol;Acc:MGI:5611227]	-
ENSMUSG00000104498	Gm37110	1	32485315	32486942	+	1628	TEC	predicted gene, 37110 [Source:MGI Symbol;Acc:MGI:5610338]	-
ENSMUSG00000104313	Gm37911	1	32496444	32497988	+	1545	TEC	predicted gene, 37911 [Source:MGI Symbol;Acc:MGI:5611139]	-
ENSMUSG00000102865	Gm9839	1	32519563	32520999	-	1437	TEC	predicted gene 9839 [Source:MGI Symbol;Acc:MGI:3641910]	-
ENSMUSG00000102321	Gm37792	1	32539028	32542440	+	3413	TEC	predicted gene, 37792 [Source:MGI Symbol;Acc:MGI:5611020]	-
ENSMUSG00000091318	Gm5415	1	32543686	32547294	-	3609	protein_coding	predicted gene 5415 [Source:MGI Symbol;Acc:MGI:3644687]	-
ENSMUSG00000089489	Gm24732	1	32568359	32568421	-	63	snRNA	predicted gene, 24732 [Source:MGI Symbol;Acc:MGI:5454509]	-
ENSMUSG00000104433	Gm37426	1	32710179	32712648	+	2470	TEC	predicted gene, 37426 [Source:MGI Symbol;Acc:MGI:5610654]	-
ENSMUSG00000089395	Gm23024	1	32726639	32726930	+	292	misc_RNA	predicted gene, 23024 [Source:MGI Symbol;Acc:MGI:5452801]	-
ENSMUSG00000102926	Gm37151	1	32967484	32972490	-	5007	TEC	predicted gene, 37151 [Source:MGI Symbol;Acc:MGI:5610379]	-
ENSMUSG00000100497	Gm28624	1	33028160	33030290	-	2131	processed_pseudogene	predicted gene 28624 [Source:MGI Symbol;Acc:MGI:5579330]	-
ENSMUSG00000102917	Gm37724	1	33065130	33066350	+	1221	lincRNA	predicted gene, 37724 [Source:MGI Symbol;Acc:MGI:5610952]	-
ENSMUSG00000100481	Gm7114	1	33100907	33102695	+	1789	processed_pseudogene	predicted gene 7114 [Source:MGI Symbol;Acc:MGI:3643085]	-
ENSMUSG00000100590	Gm4785	1	33108905	33109655	-	751	processed_pseudogene	predicted gene 4785 [Source:MGI Symbol;Acc:MGI:3646908]	-
ENSMUSG00000088750	Gm24901	1	33191993	33192102	+	110	snRNA	predicted gene, 24901 [Source:MGI Symbol;Acc:MGI:5454678]	-
ENSMUSG00000104230	Gm37591	1	33212774	33215475	-	650	lincRNA	predicted gene, 37591 [Source:MGI Symbol;Acc:MGI:5610819]	-
ENSMUSG00000101754	Gm2987	1	33235939	33237631	+	1693	processed_pseudogene	predicted gene 2987 [Source:MGI Symbol;Acc:MGI:3781165]	-
ENSMUSG00000065223	Gm25792	1	33293676	33293775	+	100	snRNA	predicted gene, 25792 [Source:MGI Symbol;Acc:MGI:5455569]	-
ENSMUSG00000100318	Gm18799	1	33315670	33316582	-	913	processed_pseudogene	predicted gene, 18799 [Source:MGI Symbol;Acc:MGI:5010984]	-
ENSMUSG00000101612	Gm7933	1	33371331	33373585	+	2255	processed_pseudogene	predicted gene 7933 [Source:MGI Symbol;Acc:MGI:3643452]	-
ENSMUSG00000065260	Gm23453	1	33422733	33422838	+	106	snRNA	predicted gene, 23453 [Source:MGI Symbol;Acc:MGI:5453230]	-
ENSMUSG00000026134	Prim2	1	33453810	33669795	-	5938	protein_coding	DNA primase, p58 subunit [Source:MGI Symbol;Acc:MGI:97758]	-
ENSMUSG00000101682	Gm29228	1	33482101	33482518	+	418	processed_pseudogene	predicted gene 29228 [Source:MGI Symbol;Acc:MGI:5579934]	-
ENSMUSG00000102714	Gm37618	1	33613758	33616832	-	3075	TEC	predicted gene, 37618 [Source:MGI Symbol;Acc:MGI:5610846]	-
ENSMUSG00000102093	Gm17813	1	33657781	33658108	+	328	processed_pseudogene	predicted gene, 17813 [Source:MGI Symbol;Acc:MGI:5009998]	-
ENSMUSG00000103746	1700001G17Rik	1	33669824	33670712	+	889	TEC	RIKEN cDNA 1700001G17 gene [Source:MGI Symbol;Acc:MGI:1914753]	-
ENSMUSG00000102198	Gm38173	1	33671915	33674228	-	2314	TEC	predicted gene, 38173 [Source:MGI Symbol;Acc:MGI:5611401]	-
ENSMUSG00000004768	Rab23	1	33719887	33742564	+	8285	protein_coding	RAB23, member RAS oncogene family [Source:MGI Symbol;Acc:MGI:99833]	-
ENSMUSG00000042215	Bag2	1	33745484	33757795	-	3059	protein_coding	BCL2-associated athanogene 2 [Source:MGI Symbol;Acc:MGI:1891254]	-
ENSMUSG00000103072	Gm37905	1	33748007	33748347	+	341	TEC	predicted gene, 37905 [Source:MGI Symbol;Acc:MGI:5611133]	-
ENSMUSG00000042197	Zfp451	1	33761545	33814595	-	15839	protein_coding	zinc finger protein 451 [Source:MGI Symbol;Acc:MGI:2137896]	-
ENSMUSG00000081402	Gm15455	1	33836124	33838680	-	2557	processed_pseudogene	predicted gene 15455 [Source:MGI Symbol;Acc:MGI:3705563]	-
ENSMUSG00000042182	Bend6	1	33852052	33907816	-	3421	protein_coding	BEN domain containing 6 [Source:MGI Symbol;Acc:MGI:2444572]	-
ENSMUSG00000104416	Gm37067	1	33889490	33891117	-	1628	TEC	predicted gene, 37067 [Source:MGI Symbol;Acc:MGI:5610295]	-
ENSMUSG00000026131	Dst	1	33908225	34308661	+	41155	protein_coding	dystonin [Source:MGI Symbol;Acc:MGI:104627]	-
ENSMUSG00000103596	Gm37354	1	33922455	33924838	+	2384	TEC	predicted gene, 37354 [Source:MGI Symbol;Acc:MGI:5610582]	-
ENSMUSG00000099382	Gm28631	1	33963352	33963685	-	334	processed_pseudogene	predicted gene 28631 [Source:MGI Symbol;Acc:MGI:5579337]	-
ENSMUSG00000084506	Gm23792	1	33981410	33981502	-	93	snRNA	predicted gene, 23792 [Source:MGI Symbol;Acc:MGI:5453569]	-
ENSMUSG00000103364	Gm38157	1	34032100	34033797	+	1698	TEC	predicted gene, 38157 [Source:MGI Symbol;Acc:MGI:5611385]	-
ENSMUSG00000105982	Mir6896	1	34117359	34117431	+	73	miRNA	microRNA 6896 [Source:MGI Symbol;Acc:MGI:5562721]	-
ENSMUSG00000096992	Gm26788	1	34165856	34178446	-	4782	processed_transcript	predicted gene, 26788 [Source:MGI Symbol;Acc:MGI:5477282]	-
ENSMUSG00000103001	A930005N03Rik	1	34269882	34271128	-	1247	TEC	RIKEN cDNA A930005N03 gene [Source:MGI Symbol;Acc:MGI:1924441]	-
ENSMUSG00000104397	Gm37958	1	34329433	34330307	-	430	lincRNA	predicted gene, 37958 [Source:MGI Symbol;Acc:MGI:5611186]	-
ENSMUSG00000102839	Gm37385	1	34350775	34351161	+	387	TEC	predicted gene, 37385 [Source:MGI Symbol;Acc:MGI:5610613]	-
ENSMUSG00000101206	Gm5266	1	34367371	34369003	+	1162	processed_pseudogene	predicted gene 5266 [Source:MGI Symbol;Acc:MGI:3646119]	-
ENSMUSG00000101462	Gm3052	1	34415050	34417986	-	2937	transcribed_processed_pseudogene	predicted gene 3052 [Source:MGI Symbol;Acc:MGI:3781230]	-
ENSMUSG00000102336	Gm37233	1	34427002	34433264	-	6263	lincRNA	predicted gene, 37233 [Source:MGI Symbol;Acc:MGI:5610461]	-
ENSMUSG00000092852	Mir5103	1	34433121	34433199	-	79	miRNA	microRNA 5103 [Source:MGI Symbol;Acc:MGI:4950423]	-
ENSMUSG00000042111	Ccdc115	1	34436670	34439672	-	2543	protein_coding	coiled-coil domain containing 115 [Source:MGI Symbol;Acc:MGI:1916918]	-
ENSMUSG00000101711	Gm28306	1	34439511	34444730	-	529	antisense	predicted gene 28306 [Source:MGI Symbol;Acc:MGI:5579012]	-
ENSMUSG00000026127	Imp4	1	34439851	34449356	+	8553	protein_coding	IMP4, U3 small nucleolar ribonucleoprotein [Source:MGI Symbol;Acc:MGI:106572]	-
ENSMUSG00000026126	Ptpn18	1	34459762	34475733	+	6492	protein_coding	protein tyrosine phosphatase, non-receptor type 18 [Source:MGI Symbol;Acc:MGI:108410]	-
ENSMUSG00000100280	Gm28417	1	34468834	34473148	-	2409	processed_transcript	predicted gene 28417 [Source:MGI Symbol;Acc:MGI:5579123]	-
ENSMUSG00000101223	4930568A12Rik	1	34477167	34485933	-	1298	lincRNA	RIKEN cDNA 4930568A12 gene [Source:MGI Symbol;Acc:MGI:1923133]	-
ENSMUSG00000026125	Prss39	1	34498410	34503063	+	1333	protein_coding	protease, serine 39 [Source:MGI Symbol;Acc:MGI:1270856]	-
ENSMUSG00000101116	Gm28416	1	34523716	34524007	-	292	processed_pseudogene	predicted gene 28416 [Source:MGI Symbol;Acc:MGI:5579122]	-
ENSMUSG00000026124	Cfc1	1	34535648	34544313	+	1040	protein_coding	cripto, FRL-1, cryptic family 1 [Source:MGI Symbol;Acc:MGI:109448]	-
ENSMUSG00000101803	Gm28419	1	34538086	34538560	-	475	processed_pseudogene	predicted gene 28419 [Source:MGI Symbol;Acc:MGI:5579125]	-
ENSMUSG00000037529	Prss40	1	34543968	34560943	-	2105	protein_coding	protease, serine 40 [Source:MGI Symbol;Acc:MGI:1270857]	-
ENSMUSG00000045815	1700101I19Rik	1	34579202	34579711	-	510	antisense	RIKEN cDNA 1700101I19 gene [Source:MGI Symbol;Acc:MGI:1920839]	-
ENSMUSG00000045174	Amer3	1	34579657	34590944	+	4392	protein_coding	APC membrane recruitment 3 [Source:MGI Symbol;Acc:MGI:3026939]	-
ENSMUSG00000100524	Gm28418	1	34607297	34607719	-	423	processed_pseudogene	predicted gene 28418 [Source:MGI Symbol;Acc:MGI:5579124]	-
ENSMUSG00000102499	Gm36984	1	34610572	34610806	-	235	processed_pseudogene	predicted gene, 36984 [Source:MGI Symbol;Acc:MGI:5610212]	-
ENSMUSG00000103521	Gm29730	1	34610908	34612303	-	1396	processed_pseudogene	predicted gene, 29730 [Source:MGI Symbol;Acc:MGI:5588889]	-
ENSMUSG00000104098	AA619741	1	34635544	34636189	-	646	processed_pseudogene	expressed sequence AA619741 [Source:MGI Symbol;Acc:MGI:3035322]	-
ENSMUSG00000037509	Arhgef4	1	34678188	34813309	+	9861	protein_coding	Rho guanine nucleotide exchange factor (GEF) 4 [Source:MGI Symbol;Acc:MGI:2442507]	-
ENSMUSG00000102537	Gm37224	1	34752775	34752922	+	148	processed_pseudogene	predicted gene, 37224 [Source:MGI Symbol;Acc:MGI:5610452]	-
ENSMUSG00000102612	Gm37845	1	34753123	34753477	+	355	processed_pseudogene	predicted gene, 37845 [Source:MGI Symbol;Acc:MGI:5611073]	-
ENSMUSG00000104002	Gm38336	1	34809360	34811908	-	2549	antisense	predicted gene, 38336 [Source:MGI Symbol;Acc:MGI:5611564]	-
ENSMUSG00000037503	Fam168b	1	34813219	34843065	-	5219	protein_coding	family with sequence similarity 168, member B [Source:MGI Symbol;Acc:MGI:2448487]	-
ENSMUSG00000104358	Gm37127	1	34823525	34826560	+	3036	TEC	predicted gene, 37127 [Source:MGI Symbol;Acc:MGI:5610355]	-
ENSMUSG00000026123	Plekhb2	1	34849976	34879580	+	7987	protein_coding	pleckstrin homology domain containing, family B (evectins) member 2 [Source:MGI Symbol;Acc:MGI:2385825]	-
ENSMUSG00000103716	Gm19430	1	34928509	34930645	+	2137	processed_pseudogene	predicted gene, 19430 [Source:MGI Symbol;Acc:MGI:5011615]	-
ENSMUSG00000103548	Gm37670	1	34969627	34969855	-	229	processed_pseudogene	predicted gene, 37670 [Source:MGI Symbol;Acc:MGI:5610898]	-
ENSMUSG00000103760	Gm8009	1	34970065	34970500	+	436	processed_pseudogene	predicted gene 8009 [Source:MGI Symbol;Acc:MGI:3648650]	-
ENSMUSG00000103997	Gm38027	1	34985656	34985890	+	235	processed_pseudogene	predicted gene, 38027 [Source:MGI Symbol;Acc:MGI:5611255]	-
ENSMUSG00000077231	Gm25096	1	35178956	35179084	-	129	snoRNA	predicted gene, 25096 [Source:MGI Symbol;Acc:MGI:5454873]	-
ENSMUSG00000104417	Gm37068	1	35625606	35651297	-	640	lincRNA	predicted gene, 37068 [Source:MGI Symbol;Acc:MGI:5610296]	-
ENSMUSG00000064601	Gm25634	1	35761602	35761706	+	105	snRNA	predicted gene, 25634 [Source:MGI Symbol;Acc:MGI:5455411]	-
ENSMUSG00000101714	Gm28415	1	35806974	35810462	+	452	lincRNA	predicted gene 28415 [Source:MGI Symbol;Acc:MGI:5579121]	-
ENSMUSG00000102531	1110002O04Rik	1	35879845	35881119	+	566	lincRNA	RIKEN cDNA 1110002O04 gene [Source:MGI Symbol;Acc:MGI:1915733]	-
ENSMUSG00000103096	Gm8022	1	35958919	35959822	+	904	processed_pseudogene	predicted gene 8022 [Source:MGI Symbol;Acc:MGI:3647993]	-
ENSMUSG00000102279	Gm37146	1	35981960	35986373	-	463	lincRNA	predicted gene, 37146 [Source:MGI Symbol;Acc:MGI:5610374]	-
ENSMUSG00000103708	Gm33222	1	36002985	36011044	-	761	lincRNA	predicted gene, 33222 [Source:MGI Symbol;Acc:MGI:5592381]	-
ENSMUSG00000104201	4930535G08Rik	1	36011072	36011894	+	425	lincRNA	RIKEN cDNA 4930535G08 gene [Source:MGI Symbol;Acc:MGI:1925283]	-
ENSMUSG00000102434	Gm38049	1	36029647	36031018	-	1372	TEC	predicted gene, 38049 [Source:MGI Symbol;Acc:MGI:5611277]	-
ENSMUSG00000045216	Hs6st1	1	36068400	36106446	+	5542	protein_coding	heparan sulfate 6-O-sulfotransferase 1 [Source:MGI Symbol;Acc:MGI:1354958]	-
ENSMUSG00000104523	Gm37335	1	36105384	36106446	-	447	antisense	predicted gene, 37335 [Source:MGI Symbol;Acc:MGI:5610563]	-
ENSMUSG00000102202	Gm33280	1	36132042	36138746	+	4340	lincRNA	predicted gene, 33280 [Source:MGI Symbol;Acc:MGI:5592439]	-
ENSMUSG00000037470	Uggt1	1	36140027	36244720	-	12853	protein_coding	UDP-glucose glycoprotein glucosyltransferase 1 [Source:MGI Symbol;Acc:MGI:2443162]	-
ENSMUSG00000098752	Mir6897	1	36144252	36144313	-	62	miRNA	microRNA 6897 [Source:MGI Symbol;Acc:MGI:5531034]	-
ENSMUSG00000047180	Neurl3	1	36264597	36274679	-	3217	protein_coding	neuralized E3 ubiquitin protein ligase 3 [Source:MGI Symbol;Acc:MGI:2429944]	-
ENSMUSG00000037447	Arid5a	1	36307733	36324029	+	12540	protein_coding	AT rich interactive domain 5A (MRF1-like) [Source:MGI Symbol;Acc:MGI:2443039]	ARID
ENSMUSG00000102762	4930403P22Rik	1	36332708	36333420	+	713	lincRNA	RIKEN cDNA 4930403P22 gene [Source:MGI Symbol;Acc:MGI:1921057]	-
ENSMUSG00000010453	Kansl3	1	36335730	36369181	-	6742	protein_coding	KAT8 regulatory NSL complex subunit 3 [Source:MGI Symbol;Acc:MGI:1918055]	-
ENSMUSG00000098680	Mir6898	1	36348682	36348758	-	77	miRNA	microRNA 6898 [Source:MGI Symbol;Acc:MGI:5531198]	-
ENSMUSG00000037432	Fer1l5	1	36372291	36422110	+	6356	protein_coding	fer-1-like 5 (C. elegans) [Source:MGI Symbol;Acc:MGI:3616091]	-
ENSMUSG00000001143	Lman2l	1	36419871	36445271	-	7359	protein_coding	lectin, mannose-binding 2-like [Source:MGI Symbol;Acc:MGI:2443010]	-
ENSMUSG00000037408	Cnnm4	1	36471620	36508764	+	4829	protein_coding	cyclin M4 [Source:MGI Symbol;Acc:MGI:2151060]	-
ENSMUSG00000104316	Gm37909	1	36473952	36476110	+	2159	TEC	predicted gene, 37909 [Source:MGI Symbol;Acc:MGI:5611137]	-
ENSMUSG00000106081	Gm47280	1	36506562	36506702	+	141	miRNA	predicted gene, 47280 [Source:MGI Symbol;Acc:MGI:6096125]	-
ENSMUSG00000001138	Cnnm3	1	36511867	36528237	+	6420	protein_coding	cyclin M3 [Source:MGI Symbol;Acc:MGI:2151055]	-
ENSMUSG00000102845	Gm38033	1	36527534	36528237	-	269	antisense	predicted gene, 38033 [Source:MGI Symbol;Acc:MGI:5611261]	-
ENSMUSG00000067653	Ankrd23	1	36530188	36536883	-	2697	protein_coding	ankyrin repeat domain 23 [Source:MGI Symbol;Acc:MGI:1925571]	-
ENSMUSG00000109510	Gm42417	1	36530193	36539429	-	2327	protein_coding	predicted gene, 42417 [Source:MGI Symbol;Acc:MGI:5649003]	-
ENSMUSG00000079610	Ankrd39	1	36537507	36547445	-	4654	protein_coding	ankyrin repeat domain 39 [Source:MGI Symbol;Acc:MGI:1914816]	-
ENSMUSG00000026121	Sema4c	1	36548639	36558349	-	4593	protein_coding	sema domain, immunoglobulin domain (Ig), transmembrane domain (TM) and short cytoplasmic domain, (semaphorin) 4C [Source:MGI Symbol;Acc:MGI:109252]	-
ENSMUSG00000087589	D430040D24Rik	1	36557701	36565613	+	2830	processed_transcript	RIKEN cDNA D430040D24 gene [Source:MGI Symbol;Acc:MGI:2442526]	-
ENSMUSG00000046337	Fam178b	1	36562692	36683183	-	3190	protein_coding	family with sequence similarity 178, member B [Source:MGI Symbol;Acc:MGI:3026913]	-
ENSMUSG00000089906	Gm6428	1	36601802	36602146	+	345	processed_pseudogene	predicted pseudogene 6428 [Source:MGI Symbol;Acc:MGI:3649065]	-
ENSMUSG00000077939	Gm24133	1	36663965	36664039	+	75	miRNA	predicted gene, 24133 [Source:MGI Symbol;Acc:MGI:5453910]	-
ENSMUSG00000061518	Cox5b	1	36691449	36693681	+	1587	protein_coding	cytochrome c oxidase subunit 5B [Source:MGI Symbol;Acc:MGI:88475]	-
ENSMUSG00000037351	Actr1b	1	36698114	36714422	-	4274	protein_coding	ARP1 actin-related protein 1B, centractin beta [Source:MGI Symbol;Acc:MGI:1917446]	-
ENSMUSG00000102416	4933424G06Rik	1	36710149	36757953	+	1744	protein_coding	RIKEN cDNA 4933424G06 gene [Source:MGI Symbol;Acc:MGI:1918416]	-
ENSMUSG00000104237	Gm33533	1	36739048	36744792	-	1633	lincRNA	predicted gene, 33533 [Source:MGI Symbol;Acc:MGI:5592692]	-
ENSMUSG00000026117	Zap70	1	36761798	36782818	+	2992	protein_coding	zeta-chain (TCR) associated protein kinase [Source:MGI Symbol;Acc:MGI:99613]	-
ENSMUSG00000097291	Gm18828	1	36764863	36765874	-	1012	transcribed_processed_pseudogene	predicted gene, 18828 [Source:MGI Symbol;Acc:MGI:5011013]	-
ENSMUSG00000026116	Tmem131	1	36792191	36943666	-	9413	protein_coding	transmembrane protein 131 [Source:MGI Symbol;Acc:MGI:1927110]	-
ENSMUSG00000103016	Gm37506	1	36871903	36872045	-	143	TEC	predicted gene, 37506 [Source:MGI Symbol;Acc:MGI:5610734]	-
ENSMUSG00000102930	Gm38115	1	36913601	36916539	-	2413	sense_intronic	predicted gene, 38115 [Source:MGI Symbol;Acc:MGI:5611343]	-
ENSMUSG00000103159	F830112A20Rik	1	36922797	36926348	-	3552	TEC	RIKEN cDNA F830112A20 gene [Source:MGI Symbol;Acc:MGI:3641781]	-
ENSMUSG00000080054	Rpl12-ps1	1	36957930	36958427	-	498	processed_pseudogene	ribosomal protein L12, pseudogene 1 [Source:MGI Symbol;Acc:MGI:3646154]	-
ENSMUSG00000095944	n-R5s210	1	37005439	37005557	+	119	rRNA	nuclear encoded rRNA 5S 210 [Source:MGI Symbol;Acc:MGI:4422075]	-
ENSMUSG00000050122	Vwa3b	1	37026596	37187613	+	5386	protein_coding	von Willebrand factor A domain containing 3B [Source:MGI Symbol;Acc:MGI:1918103]	-
ENSMUSG00000103603	Gm37020	1	37132273	37133264	-	992	antisense	predicted gene, 37020 [Source:MGI Symbol;Acc:MGI:5610248]	-
ENSMUSG00000026114	Cnga3	1	37214434	37263384	+	3957	protein_coding	cyclic nucleotide gated channel alpha 3 [Source:MGI Symbol;Acc:MGI:1341818]	-
ENSMUSG00000102231	1700074A21Rik	1	37299352	37299697	-	346	TEC	RIKEN cDNA 1700074A21 gene [Source:MGI Symbol;Acc:MGI:1920732]	-
ENSMUSG00000026113	Inpp4a	1	37299865	37410736	+	10387	protein_coding	inositol polyphosphate-4-phosphatase, type I [Source:MGI Symbol;Acc:MGI:1931123]	-
ENSMUSG00000086064	4930439A04Rik	1	37329667	37334172	-	861	antisense	RIKEN cDNA 4930439A04 gene [Source:MGI Symbol;Acc:MGI:1925369]	-
ENSMUSG00000102879	Gm37135	1	37330971	37331504	-	534	TEC	predicted gene, 37135 [Source:MGI Symbol;Acc:MGI:5610363]	-
ENSMUSG00000026112	Coa5	1	37417084	37430103	-	5220	protein_coding	cytochrome C oxidase assembly factor 5 [Source:MGI Symbol;Acc:MGI:1923428]	-
ENSMUSG00000026111	Unc50	1	37430139	37439124	+	1579	protein_coding	unc-50 homolog [Source:MGI Symbol;Acc:MGI:1914637]	-
ENSMUSG00000026110	Mgat4a	1	37439340	37541016	-	12881	protein_coding	mannoside acetylglucosaminyltransferase 4, isoenzyme A [Source:MGI Symbol;Acc:MGI:2662992]	-
ENSMUSG00000103948	4930594C11Rik	1	37485851	37488605	-	2755	TEC	RIKEN cDNA 4930594C11 gene [Source:MGI Symbol;Acc:MGI:1924883]	-
ENSMUSG00000087233	Gm43213	1	37487193	37488982	-	1790	processed_pseudogene	predicted gene 43213 [Source:MGI Symbol;Acc:MGI:5663350]	-
ENSMUSG00000026090	2010300C02Rik	1	37611677	37720085	-	5075	protein_coding	RIKEN cDNA 2010300C02 gene [Source:MGI Symbol;Acc:MGI:1919347]	-
ENSMUSG00000089767	4930556I23Rik	1	37614259	37615372	+	560	antisense	RIKEN cDNA 4930556I23 gene [Source:MGI Symbol;Acc:MGI:1922520]	-
ENSMUSG00000104365	4930470B04Rik	1	37660722	37662647	+	1926	TEC	RIKEN cDNA 4930470B04 gene [Source:MGI Symbol;Acc:MGI:1923057]	-
ENSMUSG00000102650	Gm19863	1	37694447	37696664	-	2218	TEC	predicted gene, 19863 [Source:MGI Symbol;Acc:MGI:5012048]	-
ENSMUSG00000060771	Tsga10	1	37754776	37866429	-	10662	protein_coding	testis specific 10 [Source:MGI Symbol;Acc:MGI:2685063]	-
ENSMUSG00000097268	Gm26805	1	37865299	37871388	+	3089	antisense	predicted gene, 26805 [Source:MGI Symbol;Acc:MGI:5477299]	-
ENSMUSG00000037216	Lipt1	1	37871738	37876228	+	2051	protein_coding	lipoyltransferase 1 [Source:MGI Symbol;Acc:MGI:3645211]	-
ENSMUSG00000026088	Mitd1	1	37874801	37890411	-	2770	protein_coding	MIT, microtubule interacting and transport, domain containing 1 [Source:MGI Symbol;Acc:MGI:1916278]	-
ENSMUSG00000026087	Mrpl30	1	37890477	37898535	+	3226	protein_coding	mitochondrial ribosomal protein L30 [Source:MGI Symbol;Acc:MGI:1333820]	-
ENSMUSG00000061584	Lyg2	1	37905923	37916493	-	2564	protein_coding	lysozyme G-like 2 [Source:MGI Symbol;Acc:MGI:2685622]	-
ENSMUSG00000087374	Gm15457	1	37933596	37954136	+	3990	antisense	predicted gene 15457 [Source:MGI Symbol;Acc:MGI:3705190]	-
ENSMUSG00000026085	Lyg1	1	37946736	37957759	-	888	protein_coding	lysozyme G-like 1 [Source:MGI Symbol;Acc:MGI:1916791]	-
ENSMUSG00000089141	Gm23409	1	37973967	37974203	+	237	misc_RNA	predicted gene, 23409 [Source:MGI Symbol;Acc:MGI:5453186]	-
ENSMUSG00000058407	Txndc9	1	37985189	37997893	-	9102	protein_coding	thioredoxin domain containing 9 [Source:MGI Symbol;Acc:MGI:2138153]	-
ENSMUSG00000026083	Eif5b	1	37998010	38055579	+	9753	protein_coding	eukaryotic translation initiation factor 5B [Source:MGI Symbol;Acc:MGI:2441772]	-
ENSMUSG00000026082	Rev1	1	38052786	38129801	-	6168	protein_coding	REV1, DNA directed polymerase [Source:MGI Symbol;Acc:MGI:1929074]	-
ENSMUSG00000103804	Gm37062	1	38076295	38077305	-	701	sense_intronic	predicted gene, 37062 [Source:MGI Symbol;Acc:MGI:5610290]	-
ENSMUSG00000102716	Gm5099	1	38132083	38159892	+	1848	lincRNA	predicted gene 5099 [Source:MGI Symbol;Acc:MGI:3644917]	-
ENSMUSG00000037138	Aff3	1	38177326	38664955	-	6654	protein_coding	AF4/FMR2 family, member 3 [Source:MGI Symbol;Acc:MGI:106927]	AF-4
ENSMUSG00000085391	Gm16150	1	38235420	38246666	+	912	antisense	predicted gene 16150 [Source:MGI Symbol;Acc:MGI:3801827]	-
ENSMUSG00000085280	Gm16151	1	38307902	38311930	+	639	antisense	predicted gene 16151 [Source:MGI Symbol;Acc:MGI:3801826]	-
ENSMUSG00000087131	Gm16152	1	38384949	38393974	+	1853	antisense	predicted gene 16152 [Source:MGI Symbol;Acc:MGI:3802058]	-
ENSMUSG00000102984	Gm34727	1	38487519	38488047	+	529	processed_pseudogene	predicted gene, 34727 [Source:MGI Symbol;Acc:MGI:5593886]	-
ENSMUSG00000102541	Gm38135	1	38722620	38723121	+	502	processed_pseudogene	predicted gene, 38135 [Source:MGI Symbol;Acc:MGI:5611363]	-
ENSMUSG00000103531	2610300A13Rik	1	38767184	38767686	+	503	TEC	RIKEN cDNA 2610300A13 gene [Source:MGI Symbol;Acc:MGI:1917693]	-
ENSMUSG00000048814	Lonrf2	1	38793645	38836711	-	7506	protein_coding	LON peptidase N-terminal domain and ring finger 2 [Source:MGI Symbol;Acc:MGI:1920209]	-
ENSMUSG00000026080	Chst10	1	38863867	38898161	-	11964	protein_coding	carbohydrate sulfotransferase 10 [Source:MGI Symbol;Acc:MGI:2138283]	-
ENSMUSG00000103647	Gm37707	1	38884754	38888072	+	325	antisense	predicted gene, 37707 [Source:MGI Symbol;Acc:MGI:5610935]	-
ENSMUSG00000102447	Gm6621	1	38907945	38908716	+	772	processed_pseudogene	predicted gene 6621 [Source:MGI Symbol;Acc:MGI:3647848]	-
ENSMUSG00000067604	Nms	1	38939149	38950276	+	1001	protein_coding	neuromedin S [Source:MGI Symbol;Acc:MGI:3583618]	-
ENSMUSG00000026078	Pdcl3	1	38985608	38997238	+	4219	protein_coding	phosducin-like 3 [Source:MGI Symbol;Acc:MGI:1916083]	-
ENSMUSG00000103046	Gm37309	1	38992678	38994316	+	1639	TEC	predicted gene, 37309 [Source:MGI Symbol;Acc:MGI:5610537]	-
ENSMUSG00000104188	Gm37821	1	39048648	39057637	-	1843	lincRNA	predicted gene, 37821 [Source:MGI Symbol;Acc:MGI:5611049]	-
ENSMUSG00000103182	Gm37091	1	39081252	39083338	-	2087	TEC	predicted gene, 37091 [Source:MGI Symbol;Acc:MGI:5610319]	-
ENSMUSG00000098833	Mir6349	1	39186896	39186992	-	97	miRNA	microRNA 6349 [Source:MGI Symbol;Acc:MGI:5530940]	-
ENSMUSG00000026077	Npas2	1	39193731	39363236	+	4791	protein_coding	neuronal PAS domain protein 2 [Source:MGI Symbol;Acc:MGI:109232]	bHLH
ENSMUSG00000092553	Gm20428	1	39276283	39276565	-	283	processed_pseudogene	predicted gene 20428 [Source:MGI Symbol;Acc:MGI:5141893]	-
ENSMUSG00000092563	Gm3617	1	39314899	39315453	+	555	processed_pseudogene	predicted gene 3617 [Source:MGI Symbol;Acc:MGI:3781793]	-
ENSMUSG00000073702	Rpl31	1	39367842	39371911	+	1662	protein_coding	ribosomal protein L31 [Source:MGI Symbol;Acc:MGI:2149632]	-
ENSMUSG00000003134	Tbc1d8	1	39371492	39478755	-	5239	protein_coding	TBC1 domain family, member 8 [Source:MGI Symbol;Acc:MGI:1927225]	-
ENSMUSG00000102607	Gm37265	1	39419048	39419932	-	885	TEC	predicted gene, 37265 [Source:MGI Symbol;Acc:MGI:5610493]	-
ENSMUSG00000104827	Gm24826	1	39519533	39519748	+	216	snoRNA	predicted gene, 24826 [Source:MGI Symbol;Acc:MGI:5454603]	-
ENSMUSG00000065629	Gm24826	1	39519533	39519747	+	215	snoRNA	predicted gene, 24826 [Source:MGI Symbol;Acc:MGI:5454603]	-
ENSMUSG00000003135	Cnot11	1	39534992	39546889	+	3508	protein_coding	CCR4-NOT transcription complex, subunit 11 [Source:MGI Symbol;Acc:MGI:106580]	-
ENSMUSG00000085894	Gm15832	1	39547570	39552002	-	1832	processed_transcript	predicted gene 15832 [Source:MGI Symbol;Acc:MGI:3834078]	-
ENSMUSG00000077704	Snord89	1	39548745	39548854	-	110	snoRNA	small nucleolar RNA, C/D box 89 [Source:MGI Symbol;Acc:MGI:3819562]	-
ENSMUSG00000048234	Rnf149	1	39551296	39577405	-	2838	protein_coding	ring finger protein 149 [Source:MGI Symbol;Acc:MGI:2677438]	-
ENSMUSG00000064936	Gm23722	1	39573746	39573875	-	130	snoRNA	predicted gene, 23722 [Source:MGI Symbol;Acc:MGI:5453499]	-
ENSMUSG00000102471	Gm5100	1	39597417	39598005	-	589	processed_pseudogene	predicted gene 5100 [Source:MGI Symbol;Acc:MGI:3644919]	-
ENSMUSG00000050967	Creg2	1	39618406	39651474	-	6091	protein_coding	cellular repressor of E1A-stimulated genes 2 [Source:MGI Symbol;Acc:MGI:1928333]	-
ENSMUSG00000097083	D930019O06Rik	1	39650176	39657390	+	3663	antisense	RIKEN cDNA D930019O06 [Source:MGI Symbol;Acc:MGI:3043219]	-
ENSMUSG00000057173	Rfx8	1	39665301	39720997	-	2139	protein_coding	regulatory factor X 8 [Source:MGI Symbol;Acc:MGI:3588206]	RFX
ENSMUSG00000091937	Gm3646	1	39804148	39805332	-	352	protein_coding	predicted gene 3646 [Source:MGI Symbol;Acc:MGI:3781822]	-
ENSMUSG00000101634	1700066B17Rik	1	39839175	39847334	-	1068	lincRNA	RIKEN cDNA 1700066B17 gene [Source:MGI Symbol;Acc:MGI:1920676]	-
ENSMUSG00000026074	Map4k4	1	39900913	40026310	+	9579	protein_coding	mitogen-activated protein kinase kinase kinase kinase 4 [Source:MGI Symbol;Acc:MGI:1349394]	-
ENSMUSG00000102985	4930456G14Rik	1	40049039	40050368	-	1330	TEC	RIKEN cDNA 4930456G14 gene [Source:MGI Symbol;Acc:MGI:1921928]	-
ENSMUSG00000026073	Il1r2	1	40074079	40125231	+	1908	protein_coding	interleukin 1 receptor, type II [Source:MGI Symbol;Acc:MGI:96546]	-
ENSMUSG00000097899	Gm16894	1	40076228	40085851	-	842	antisense	predicted gene, 16894 [Source:MGI Symbol;Acc:MGI:4439818]	-
ENSMUSG00000102975	Gm37347	1	40088511	40091581	+	3071	TEC	predicted gene, 37347 [Source:MGI Symbol;Acc:MGI:5610575]	-
ENSMUSG00000026072	Il1r1	1	40225080	40317257	+	6363	protein_coding	interleukin 1 receptor, type I [Source:MGI Symbol;Acc:MGI:96545]	-
ENSMUSG00000103560	Gm38070	1	40238020	40244499	+	6480	TEC	predicted gene, 38070 [Source:MGI Symbol;Acc:MGI:5611298]	-
ENSMUSG00000070942	Il1rl2	1	40324610	40367562	+	6812	protein_coding	interleukin 1 receptor-like 2 [Source:MGI Symbol;Acc:MGI:1913107]	-
ENSMUSG00000103230	Gm17970	1	40353852	40354536	+	685	processed_pseudogene	predicted gene, 17970 [Source:MGI Symbol;Acc:MGI:5010155]	-
ENSMUSG00000026069	Il1rl1	1	40429570	40465415	+	6894	protein_coding	interleukin 1 receptor-like 1 [Source:MGI Symbol;Acc:MGI:98427]	-
ENSMUSG00000026070	Il18r1	1	40465552	40500854	+	4817	protein_coding	interleukin 18 receptor 1 [Source:MGI Symbol;Acc:MGI:105383]	-
ENSMUSG00000026068	Il18rap	1	40515362	40551705	+	6752	protein_coding	interleukin 18 receptor accessory protein [Source:MGI Symbol;Acc:MGI:1338888]	-
ENSMUSG00000104441	Gm35801	1	40572188	40580662	-	479	antisense	predicted gene, 35801 [Source:MGI Symbol;Acc:MGI:5594960]	-
ENSMUSG00000026065	Slc9a4	1	40580081	40630725	+	4562	protein_coding	solute carrier family 9 (sodium/hydrogen exchanger), member 4 [Source:MGI Symbol;Acc:MGI:105074]	-
ENSMUSG00000102676	Gm37435	1	40582895	40586841	-	3947	TEC	predicted gene, 37435 [Source:MGI Symbol;Acc:MGI:5610663]	-
ENSMUSG00000026062	Slc9a2	1	40680574	40769273	+	6984	protein_coding	solute carrier family 9 (sodium/hydrogen exchanger), member 2 [Source:MGI Symbol;Acc:MGI:105075]	-
ENSMUSG00000103679	Gm37623	1	40691442	40697636	-	803	antisense	predicted gene, 37623 [Source:MGI Symbol;Acc:MGI:5610851]	-
ENSMUSG00000103270	Gm37915	1	40771385	40785343	+	3261	antisense	predicted gene, 37915 [Source:MGI Symbol;Acc:MGI:5611143]	-
ENSMUSG00000041945	Mfsd9	1	40772038	40790687	-	5125	protein_coding	major facilitator superfamily domain containing 9 [Source:MGI Symbol;Acc:MGI:2443548]	-
ENSMUSG00000079588	Tmem182	1	40805601	40856887	+	2716	protein_coding	transmembrane protein 182 [Source:MGI Symbol;Acc:MGI:1923725]	-
ENSMUSG00000094136	Gm5973	1	40863737	40864232	-	496	processed_pseudogene	predicted gene 5973 [Source:MGI Symbol;Acc:MGI:3646541]	-
ENSMUSG00000104072	4930448I06Rik	1	41167587	41181252	-	546	lincRNA	RIKEN cDNA 4930448I06 gene [Source:MGI Symbol;Acc:MGI:1922147]	-
ENSMUSG00000100185	Gm28634	1	41526931	41529543	-	2613	lincRNA	predicted gene 28634 [Source:MGI Symbol;Acc:MGI:5579340]	-
ENSMUSG00000100832	Gm29260	1	41781808	41939560	+	3198	lincRNA	predicted gene 29260 [Source:MGI Symbol;Acc:MGI:5579966]	-
ENSMUSG00000100178	Gm5267	1	42103289	42104333	+	1045	processed_pseudogene	predicted gene 5267 [Source:MGI Symbol;Acc:MGI:3643178]	-
ENSMUSG00000101877	Gm8176	1	42179290	42180388	-	1099	processed_pseudogene	predicted gene 8176 [Source:MGI Symbol;Acc:MGI:3646477]	-
ENSMUSG00000053640	Gm9915	1	42229726	42231108	+	1383	lincRNA	predicted gene 9915 [Source:MGI Symbol;Acc:MGI:3641924]	-
ENSMUSG00000101919	Gm29664	1	42238233	42238695	-	463	lincRNA	predicted gene 29664 [Source:MGI Symbol;Acc:MGI:5580370]	-
ENSMUSG00000101299	Gm28175	1	42261855	42304412	+	1734	lincRNA	predicted gene 28175 [Source:MGI Symbol;Acc:MGI:5578881]	-
ENSMUSG00000100180	Gm28140	1	42324590	42355937	-	1271	lincRNA	predicted gene 28140 [Source:MGI Symbol;Acc:MGI:5578846]	-
ENSMUSG00000103106	Gm37047	1	42491813	42495663	+	533	TEC	predicted gene, 37047 [Source:MGI Symbol;Acc:MGI:5610275]	-
ENSMUSG00000060424	Pantr1	1	42590782	42694842	-	4458	lincRNA	POU domain, class 3, transcription factor 3 adjacent noncoding transcript 1 [Source:MGI Symbol;Acc:MGI:1913547]	-
ENSMUSG00000104199	4930420N18Rik	1	42651726	42652401	+	676	TEC	RIKEN cDNA 4930420N18 gene [Source:MGI Symbol;Acc:MGI:1921202]	-
ENSMUSG00000093436	Gm20646	1	42694925	42744791	+	1712	sense_overlapping	predicted gene 20646 [Source:MGI Symbol;Acc:MGI:5313093]	-
ENSMUSG00000045515	Pou3f3	1	42695768	42703176	+	7409	protein_coding	POU domain, class 3, transcription factor 3 [Source:MGI Symbol;Acc:MGI:102564]	Pou
ENSMUSG00000097063	Pantr2	1	42707061	42713454	-	1257	processed_transcript	POU domain, class 3, transcription factor 3 adjacent noncoding transcript 2 [Source:MGI Symbol;Acc:MGI:1913870]	-
ENSMUSG00000099784	Dalir	1	42750712	42752881	+	2170	lincRNA	DNMT1 associated long intergenic non-coding RNA [Source:MGI Symbol;Acc:MGI:5579231]	-
ENSMUSG00000060679	Mrps9	1	42851233	42905683	+	5763	protein_coding	mitochondrial ribosomal protein S9 [Source:MGI Symbol;Acc:MGI:1916777]	-
ENSMUSG00000077448	Gm23126	1	42866685	42866818	-	134	snoRNA	predicted gene, 23126 [Source:MGI Symbol;Acc:MGI:5452903]	-
ENSMUSG00000041907	Gpr45	1	42952872	43035456	+	7238	protein_coding	G protein-coupled receptor 45 [Source:MGI Symbol;Acc:MGI:2135882]	-
ENSMUSG00000089088	Gm24001	1	43036845	43036929	+	85	miRNA	predicted gene, 24001 [Source:MGI Symbol;Acc:MGI:5453778]	-
ENSMUSG00000070939	Tgfbrap1	1	43047200	43098637	-	10972	protein_coding	transforming growth factor, beta receptor associated protein 1 [Source:MGI Symbol;Acc:MGI:2447427]	-
ENSMUSG00000100269	Gm28782	1	43056267	43057134	+	414	antisense	predicted gene 28782 [Source:MGI Symbol;Acc:MGI:5579488]	-
ENSMUSG00000041878	8430432A02Rik	1	43092588	43093835	+	1248	antisense	RIKEN cDNA 8430432A02 gene [Source:MGI Symbol;Acc:MGI:1918774]	-
ENSMUSG00000010290	AI597479	1	43098710	43115947	+	3458	protein_coding	expressed sequence AI597479 [Source:MGI Symbol;Acc:MGI:2138299]	-
ENSMUSG00000008136	Fhl2	1	43123074	43196984	-	1897	protein_coding	four and a half LIM domains 2 [Source:MGI Symbol;Acc:MGI:1338762]	-
ENSMUSG00000094497	Gm8210	1	43189156	43189638	+	483	processed_pseudogene	predicted pseudogene 8210 [Source:MGI Symbol;Acc:MGI:3643593]	-
ENSMUSG00000099576	Gm29040	1	43250156	43302925	-	1188	lincRNA	predicted gene 29040 [Source:MGI Symbol;Acc:MGI:5579746]	-
ENSMUSG00000099694	Gm29610	1	43270683	43271135	+	453	processed_pseudogene	predicted gene 29610 [Source:MGI Symbol;Acc:MGI:5580316]	-
ENSMUSG00000101923	Gm29041	1	43409584	43409963	+	380	processed_pseudogene	predicted gene 29041 [Source:MGI Symbol;Acc:MGI:5579747]	-
ENSMUSG00000066877	Nck2	1	43444579	43570515	+	4455	protein_coding	non-catalytic region of tyrosine kinase adaptor protein 2 [Source:MGI Symbol;Acc:MGI:1306821]	-
ENSMUSG00000103422	Gm37536	1	43488447	43490937	+	2491	TEC	predicted gene, 37536 [Source:MGI Symbol;Acc:MGI:5610764]	-
ENSMUSG00000103945	Gm38228	1	43560273	43561565	+	1293	TEC	predicted gene, 38228 [Source:MGI Symbol;Acc:MGI:5611456]	-
ENSMUSG00000026051	1500015O10Rik	1	43730602	43742578	+	902	protein_coding	RIKEN cDNA 1500015O10 gene [Source:MGI Symbol;Acc:MGI:1926146]	-
ENSMUSG00000100764	Gm29155	1	43741961	43743895	-	458	antisense	predicted gene 29155 [Source:MGI Symbol;Acc:MGI:5579861]	-
ENSMUSG00000100635	Gm29157	1	43742915	43743526	+	612	lincRNA	predicted gene 29157 [Source:MGI Symbol;Acc:MGI:5579863]	-
ENSMUSG00000100480	Gm29156	1	43745784	43746282	-	499	lincRNA	predicted gene 29156 [Source:MGI Symbol;Acc:MGI:5579862]	-
ENSMUSG00000057363	Uxs1	1	43746966	43827800	-	5097	protein_coding	UDP-glucuronate decarboxylase 1 [Source:MGI Symbol;Acc:MGI:1915133]	-
ENSMUSG00000090243	Gm16103	1	43785910	43787188	+	1279	processed_pseudogene	predicted gene 16103 [Source:MGI Symbol;Acc:MGI:3802086]	-
ENSMUSG00000100701	Gm19587	1	43888051	43888595	+	545	processed_pseudogene	predicted gene, 19587 [Source:MGI Symbol;Acc:MGI:5011772]	-
ENSMUSG00000101395	Gm8241	1	43898294	43899109	+	816	processed_pseudogene	predicted gene 8241 [Source:MGI Symbol;Acc:MGI:3647219]	-
ENSMUSG00000088848	Gm26352	1	43902928	43903052	+	125	snoRNA	predicted gene, 26352 [Source:MGI Symbol;Acc:MGI:5456129]	-
ENSMUSG00000095757	Gm24180	1	43918777	43918886	-	110	miRNA	predicted gene, 24180 [Source:MGI Symbol;Acc:MGI:5453957]	-
ENSMUSG00000041763	Tpp2	1	43933647	44003000	+	10078	protein_coding	tripeptidyl peptidase II [Source:MGI Symbol;Acc:MGI:102724]	-
ENSMUSG00000047343	Mettl21c	1	44009408	44020034	-	4300	protein_coding	methyltransferase like 21C [Source:MGI Symbol;Acc:MGI:3611450]	-
ENSMUSG00000090106	Gm15838	1	44018470	44018649	-	180	processed_pseudogene	predicted gene 15838 [Source:MGI Symbol;Acc:MGI:3801943]	-
ENSMUSG00000091844	Gm8251	1	44055952	44061936	-	5985	protein_coding	predicted gene 8251 [Source:MGI Symbol;Acc:MGI:3647616]	-
ENSMUSG00000026049	Tex30	1	44086613	44102441	-	1926	protein_coding	testis expressed 30 [Source:MGI Symbol;Acc:MGI:1922873]	-
ENSMUSG00000101104	Gm29247	1	44091463	44110790	-	676	processed_transcript	predicted gene 29247 [Source:MGI Symbol;Acc:MGI:5579953]	-
ENSMUSG00000026047	Kdelc1	1	44106546	44118808	-	3199	protein_coding	KDEL (Lys-Asp-Glu-Leu) containing 1 [Source:MGI Symbol;Acc:MGI:1919300]	-
ENSMUSG00000041684	Bivm	1	44118957	44144770	+	4206	protein_coding	basic, immunoglobulin-like variable motif containing [Source:MGI Symbol;Acc:MGI:2179809]	-
ENSMUSG00000026048	Ercc5	1	44147744	44181260	+	5864	protein_coding	excision repair cross-complementing rodent repair deficiency, complementation group 5 [Source:MGI Symbol;Acc:MGI:103582]	-
ENSMUSG00000046828	Mettl21e	1	44204070	44218961	-	3961	protein_coding	methyltransferase like 21E [Source:MGI Symbol;Acc:MGI:2685837]	-
ENSMUSG00000089703	Gm15833	1	44212162	44213118	+	957	processed_pseudogene	predicted gene 15833 [Source:MGI Symbol;Acc:MGI:3801794]	-
ENSMUSG00000100966	Gm5700	1	44330048	44331036	-	989	processed_pseudogene	predicted gene 5700 [Source:MGI Symbol;Acc:MGI:3649023]	-
ENSMUSG00000100769	Gm28893	1	44392809	44394447	+	1108	processed_transcript	predicted gene 28893 [Source:MGI Symbol;Acc:MGI:5579599]	-
ENSMUSG00000101567	Txn-ps1	1	44463923	44464231	-	309	processed_pseudogene	thioredoxin, pseudogene 1 [Source:MGI Symbol;Acc:MGI:98875]	-
ENSMUSG00000056870	Gulp1	1	44551511	44796838	+	3758	protein_coding	GULP, engulfment adaptor PTB domain containing 1 [Source:MGI Symbol;Acc:MGI:1920407]	-
ENSMUSG00000102319	Gm37626	1	44560885	44565447	+	4563	TEC	predicted gene, 37626 [Source:MGI Symbol;Acc:MGI:5610854]	-
ENSMUSG00000089877	Gm16102	1	44644279	44644698	+	420	processed_pseudogene	predicted gene 16102 [Source:MGI Symbol;Acc:MGI:3802041]	-
ENSMUSG00000101701	4930521E06Rik	1	44739676	44744949	-	905	antisense	RIKEN cDNA 4930521E06 gene [Source:MGI Symbol;Acc:MGI:1922316]	-
ENSMUSG00000103071	Gm38110	1	44756942	44758492	+	1551	TEC	predicted gene, 38110 [Source:MGI Symbol;Acc:MGI:5611338]	-
ENSMUSG00000100434	Gm3489	1	44839171	44839698	+	528	processed_pseudogene	predicted gene 3489 [Source:MGI Symbol;Acc:MGI:3781666]	-
ENSMUSG00000100013	Gm19480	1	44873486	44874152	-	667	processed_pseudogene	predicted gene, 19480 [Source:MGI Symbol;Acc:MGI:5011665]	-
ENSMUSG00000101251	Gm3496	1	44924149	44924893	-	745	processed_pseudogene	predicted gene 3496 [Source:MGI Symbol;Acc:MGI:3781673]	-
ENSMUSG00000101937	Gm5268	1	45178067	45179006	+	940	processed_pseudogene	predicted gene 5268 [Source:MGI Symbol;Acc:MGI:3646790]	-
ENSMUSG00000026043	Col3a1	1	45311538	45349706	+	9816	protein_coding	collagen, type III, alpha 1 [Source:MGI Symbol;Acc:MGI:88453]	-
ENSMUSG00000105211	Gm47302	1	45311673	45311813	+	141	miRNA	predicted gene, 47302 [Source:MGI Symbol;Acc:MGI:6096169]	-
ENSMUSG00000026042	Col5a2	1	45374321	45503282	-	9591	protein_coding	collagen, type V, alpha 2 [Source:MGI Symbol;Acc:MGI:88458]	-
ENSMUSG00000104476	Gm38211	1	45485836	45493052	-	7217	TEC	predicted gene, 38211 [Source:MGI Symbol;Acc:MGI:5611439]	-
ENSMUSG00000100218	Gm8296	1	45513532	45514055	-	524	processed_pseudogene	predicted gene 8296 [Source:MGI Symbol;Acc:MGI:3648466]	-
ENSMUSG00000100361	Gm7063	1	45519774	45520754	-	981	processed_pseudogene	predicted gene 7063 [Source:MGI Symbol;Acc:MGI:3644583]	-
ENSMUSG00000100894	Gm8304	1	45602026	45602753	+	584	processed_pseudogene	predicted gene 8304 [Source:MGI Symbol;Acc:MGI:3646945]	-
ENSMUSG00000095121	Gm23216	1	45685456	45685562	-	107	snRNA	predicted gene, 23216 [Source:MGI Symbol;Acc:MGI:5452993]	-
ENSMUSG00000065255	Gm23974	1	45746895	45747025	+	131	snoRNA	predicted gene, 23974 [Source:MGI Symbol;Acc:MGI:5453751]	-
ENSMUSG00000100843	Gm8307	1	45768337	45769486	+	1150	processed_pseudogene	predicted gene 8307 [Source:MGI Symbol;Acc:MGI:3646941]	-
ENSMUSG00000087764	Gm23984	1	45772962	45773164	+	203	ribozyme	predicted gene, 23984 [Source:MGI Symbol;Acc:MGI:5453761]	-
ENSMUSG00000025995	Wdr75	1	45795166	45823619	+	4900	protein_coding	WD repeat domain 75 [Source:MGI Symbol;Acc:MGI:1920924]	-
ENSMUSG00000099850	Gm28906	1	45833800	45836788	-	1779	processed_pseudogene	predicted gene 28906 [Source:MGI Symbol;Acc:MGI:5579612]	-
ENSMUSG00000084817	Gm5526	1	45857332	45857754	-	423	processed_pseudogene	predicted pseudogene 5526 [Source:MGI Symbol;Acc:MGI:3643066]	-
ENSMUSG00000098549	Gm5269	1	45889525	45890273	-	749	protein_coding	predicted gene 5269 [Source:MGI Symbol;Acc:MGI:3646793]	-
ENSMUSG00000099381	Gm18303	1	45905623	45906798	+	1176	processed_pseudogene	predicted gene, 18303 [Source:MGI Symbol;Acc:MGI:5010488]	-
ENSMUSG00000025993	Slc40a1	1	45908068	45926523	-	9000	protein_coding	solute carrier family 40 (iron-regulated transporter), member 1 [Source:MGI Symbol;Acc:MGI:1315204]	-
ENSMUSG00000099946	Gm9496	1	45971182	45976975	+	1601	processed_pseudogene	predicted gene 9496 [Source:MGI Symbol;Acc:MGI:3779906]	-
ENSMUSG00000070896	Rpl23a-ps1	1	45981548	45982012	+	465	processed_pseudogene	ribosomal protein 23A, pseudogene 1 [Source:MGI Symbol;Acc:MGI:3646201]	-
ENSMUSG00000090682	Gm3852	1	46011757	46012020	-	264	processed_pseudogene	predicted gene 3852 [Source:MGI Symbol;Acc:MGI:3782024]	-
ENSMUSG00000044457	Stk-ps2	1	46020072	46030469	-	4667	transcribed_processed_pseudogene	serine/threonine kinase 2 [Source:MGI Symbol;Acc:MGI:3643324]	-
ENSMUSG00000099432	Gm18849	1	46056310	46058986	+	560	unprocessed_pseudogene	predicted gene, 18849 [Source:MGI Symbol;Acc:MGI:5011034]	-
ENSMUSG00000041144	Dnah7b	1	46066315	46373546	+	19980	protein_coding	dynein, axonemal, heavy chain 7B [Source:MGI Symbol;Acc:MGI:2684953]	-
ENSMUSG00000096047	n-R5s211	1	46374197	46374315	+	119	rRNA	nuclear encoded rRNA 5S 211 [Source:MGI Symbol;Acc:MGI:4422076]	-
ENSMUSG00000101262	Gm8326	1	46414502	46416932	+	1953	processed_pseudogene	predicted gene 8326 [Source:MGI Symbol;Acc:MGI:3644839]	-
ENSMUSG00000101337	Dnah7c	1	46425592	46807476	+	12603	protein_coding	dynein, axonemal, heavy chain 7C [Source:MGI Symbol;Acc:MGI:3639762]	-
ENSMUSG00000025986	Slc39a10	1	46807544	46892852	-	6095	protein_coding	solute carrier family 39 (zinc transporter), member 10 [Source:MGI Symbol;Acc:MGI:1914515]	-
ENSMUSG00000100213	Gm28151	1	46849529	46850479	-	951	lincRNA	predicted gene 28151 [Source:MGI Symbol;Acc:MGI:5578857]	-
ENSMUSG00000103129	Gm37393	1	46877203	46881072	-	3870	TEC	predicted gene, 37393 [Source:MGI Symbol;Acc:MGI:5610621]	-
ENSMUSG00000100160	Gm28527	1	46896583	46896879	-	297	processed_pseudogene	predicted gene 28527 [Source:MGI Symbol;Acc:MGI:5579233]	-
ENSMUSG00000101921	Gm28825	1	47067788	47068025	+	238	processed_pseudogene	predicted gene 28825 [Source:MGI Symbol;Acc:MGI:5579531]	-
ENSMUSG00000101447	Gm28826	1	47153461	47189071	+	488	lincRNA	predicted gene 28826 [Source:MGI Symbol;Acc:MGI:5579532]	-
ENSMUSG00000081185	Gm4852	1	47365644	47366372	-	729	processed_pseudogene	predicted pseudogene 4852 [Source:MGI Symbol;Acc:MGI:3643039]	-
ENSMUSG00000103246	Gm38090	1	47433824	47435765	-	1942	TEC	predicted gene, 38090 [Source:MGI Symbol;Acc:MGI:5611318]	-
ENSMUSG00000098876	Mir6350	1	47467021	47467125	-	105	miRNA	microRNA 6350 [Source:MGI Symbol;Acc:MGI:5531340]	-
ENSMUSG00000100530	Gm18117	1	47478868	47480198	+	742	processed_pseudogene	predicted gene, 18117 [Source:MGI Symbol;Acc:MGI:5010302]	-
ENSMUSG00000104067	Gm37196	1	47605996	47606901	+	906	TEC	predicted gene, 37196 [Source:MGI Symbol;Acc:MGI:5610424]	-
ENSMUSG00000100033	Gm8337	1	47657693	47659630	+	1938	processed_pseudogene	predicted gene 8337 [Source:MGI Symbol;Acc:MGI:3644012]	-
ENSMUSG00000094968	Gm22419	1	47749279	47749399	-	121	miRNA	predicted gene, 22419 [Source:MGI Symbol;Acc:MGI:5452196]	-
ENSMUSG00000088017	Gm23829	1	47751299	47751568	-	270	misc_RNA	predicted gene, 23829 [Source:MGI Symbol;Acc:MGI:5453606]	-
ENSMUSG00000101996	Gm19206	1	47914989	47915815	-	827	processed_pseudogene	predicted gene, 19206 [Source:MGI Symbol;Acc:MGI:5011391]	-
ENSMUSG00000096973	Gm5974	1	48313866	48314851	-	986	processed_pseudogene	predicted gene 5974 [Source:MGI Symbol;Acc:MGI:3646540]	-
ENSMUSG00000064943	Gm23240	1	48462173	48462293	-	121	snRNA	predicted gene, 23240 [Source:MGI Symbol;Acc:MGI:5453017]	-
ENSMUSG00000100866	Gm28830	1	48527639	48527851	+	213	processed_pseudogene	predicted gene 28830 [Source:MGI Symbol;Acc:MGI:5579536]	-
ENSMUSG00000101721	Gm8354	1	48731579	48733090	-	1373	processed_pseudogene	predicted gene 8354 [Source:MGI Symbol;Acc:MGI:3645192]	-
ENSMUSG00000099376	Gm19124	1	48783663	48784593	+	832	processed_pseudogene	predicted gene, 19124 [Source:MGI Symbol;Acc:MGI:5011309]	-
ENSMUSG00000097883	Gm8357	1	48881713	48882723	+	1011	processed_pseudogene	predicted gene 8357 [Source:MGI Symbol;Acc:MGI:3645186]	-
ENSMUSG00000092790	Gm22693	1	49095444	49095885	+	442	miRNA	predicted gene, 22693 [Source:MGI Symbol;Acc:MGI:5452470]	-
ENSMUSG00000099698	Gm28740	1	49173160	49173374	-	215	processed_pseudogene	predicted gene 28740 [Source:MGI Symbol;Acc:MGI:5579446]	-
ENSMUSG00000099454	Gm8367	1	49236252	49237244	+	887	processed_pseudogene	predicted gene 8367 [Source:MGI Symbol;Acc:MGI:3645196]	-
ENSMUSG00000051616	C230029F24Rik	1	49244616	49340443	+	582	lincRNA	RIKEN cDNA C230029F24 gene [Source:MGI Symbol;Acc:MGI:3045370]	-
ENSMUSG00000099627	Gm6757	1	49399024	49400729	-	1706	processed_pseudogene	predicted gene 6757 [Source:MGI Symbol;Acc:MGI:3648801]	-
ENSMUSG00000099577	Gm3605	1	49498553	49498992	+	440	processed_pseudogene	predicted gene 3605 [Source:MGI Symbol;Acc:MGI:3781782]	-
ENSMUSG00000099882	Gm28388	1	49579150	49579586	-	437	processed_pseudogene	predicted gene 28388 [Source:MGI Symbol;Acc:MGI:5579094]	-
ENSMUSG00000101760	Gm8384	1	50056782	50058490	+	704	processed_pseudogene	predicted gene 8384 [Source:MGI Symbol;Acc:MGI:3648814]	-
ENSMUSG00000099608	4933411E06Rik	1	50107470	50108962	+	1493	lincRNA	RIKEN cDNA 4933411E06 gene [Source:MGI Symbol;Acc:MGI:1918431]	-
ENSMUSG00000099864	Gm8391	1	50177566	50178291	-	726	processed_pseudogene	predicted gene 8391 [Source:MGI Symbol;Acc:MGI:3648160]	-
ENSMUSG00000098249	Gm27330	1	50222389	50222520	-	132	misc_RNA	predicted gene, 27330 [Source:MGI Symbol;Acc:MGI:5530712]	-
ENSMUSG00000100451	Gm29665	1	50397552	50398079	-	528	lincRNA	predicted gene 29665 [Source:MGI Symbol;Acc:MGI:5580371]	-
ENSMUSG00000099941	Gm20118	1	50533030	50533191	+	162	processed_pseudogene	predicted gene, 20118 [Source:MGI Symbol;Acc:MGI:5012303]	-
ENSMUSG00000084531	Gm25843	1	50559762	50560075	+	314	misc_RNA	predicted gene, 25843 [Source:MGI Symbol;Acc:MGI:5455620]	-
ENSMUSG00000100816	Gm28321	1	50815375	50817701	+	2327	lincRNA	predicted gene 28321 [Source:MGI Symbol;Acc:MGI:5579027]	-
ENSMUSG00000026109	Tmeff2	1	50900647	51187270	+	6707	protein_coding	transmembrane protein with EGF-like and two follistatin-like domains 2 [Source:MGI Symbol;Acc:MGI:1861735]	-
ENSMUSG00000100671	Gm28322	1	50904444	50905918	+	1475	lincRNA	predicted gene 28322 [Source:MGI Symbol;Acc:MGI:5579028]	-
ENSMUSG00000092906	Gm25736	1	51015313	51015413	+	101	miRNA	predicted gene, 25736 [Source:MGI Symbol;Acc:MGI:5455513]	-
ENSMUSG00000101242	Gm28319	1	51138281	51141222	-	226	antisense	predicted gene 28319 [Source:MGI Symbol;Acc:MGI:5579025]	-
ENSMUSG00000099924	Gm28320	1	51148309	51150581	+	2273	sense_intronic	predicted gene 28320 [Source:MGI Symbol;Acc:MGI:5579026]	-
ENSMUSG00000099625	Gm29325	1	51195221	51197748	+	2528	lincRNA	predicted gene 29325 [Source:MGI Symbol;Acc:MGI:5580031]	-
ENSMUSG00000101799	9330175M20Rik	1	51218386	51333779	-	2552	antisense	RIKEN cDNA 9330175M20 gene [Source:MGI Symbol;Acc:MGI:3045285]	-
ENSMUSG00000045954	Cavin2	1	51289126	51302960	+	3055	protein_coding	caveolae associated 2 [Source:MGI Symbol;Acc:MGI:99513]	-
ENSMUSG00000099741	Gm5253	1	51317528	51318552	-	1025	processed_pseudogene	predicted gene 5253 [Source:MGI Symbol;Acc:MGI:3779481]	-
ENSMUSG00000101702	1700072G22Rik	1	51457932	51458931	-	548	lincRNA	RIKEN cDNA 1700072G22 gene [Source:MGI Symbol;Acc:MGI:1920746]	-
ENSMUSG00000026107	Nabp1	1	51465862	51478425	-	8498	protein_coding	nucleic acid binding protein 1 [Source:MGI Symbol;Acc:MGI:1923258]	-
ENSMUSG00000099413	Gm17767	1	51507086	51596718	-	3979	lincRNA	predicted gene, 17767 [Source:MGI Symbol;Acc:MGI:5009931]	-
ENSMUSG00000103424	Gm37535	1	51527005	51529369	-	2365	TEC	predicted gene, 37535 [Source:MGI Symbol;Acc:MGI:5610763]	-
ENSMUSG00000101741	Gm28055	1	51696324	51746943	-	1420	lincRNA	predicted gene 28055 [Source:MGI Symbol;Acc:MGI:5578761]	-
ENSMUSG00000018417	Myo1b	1	51749765	51916071	-	10792	protein_coding	myosin IB [Source:MGI Symbol;Acc:MGI:107752]	-
ENSMUSG00000101724	Gm29453	1	51847840	51849118	-	1279	sense_intronic	predicted gene 29453 [Source:MGI Symbol;Acc:MGI:5580159]	-
ENSMUSG00000100313	Gm28323	1	51877110	51879608	-	2499	sense_intronic	predicted gene 28323 [Source:MGI Symbol;Acc:MGI:5579029]	-
ENSMUSG00000100696	Gm8419	1	51938254	51938665	-	412	processed_pseudogene	predicted gene 8419 [Source:MGI Symbol;Acc:MGI:3645596]	-
ENSMUSG00000099135	Gm27607	1	51938974	51939095	-	122	snoRNA	predicted gene, 27607 [Source:MGI Symbol;Acc:MGI:5530989]	-
ENSMUSG00000072324	Gm8420	1	51940664	51941261	-	598	processed_pseudogene	predicted gene 8420 [Source:MGI Symbol;Acc:MGI:3645594]	-
ENSMUSG00000062939	Stat4	1	51987148	52107189	+	3872	protein_coding	signal transducer and activator of transcription 4 [Source:MGI Symbol;Acc:MGI:103062]	STAT
ENSMUSG00000101628	Gm28177	1	52077261	52156087	+	3532	processed_transcript	predicted gene 28177 [Source:MGI Symbol;Acc:MGI:5578883]	-
ENSMUSG00000078291	Gm3940	1	52090635	52091066	-	432	processed_pseudogene	predicted gene 3940 [Source:MGI Symbol;Acc:MGI:3782114]	-
ENSMUSG00000109599	Gm31812	1	52108121	52113751	-	1170	lincRNA	predicted gene, 31812 [Source:MGI Symbol;Acc:MGI:5590971]	-
ENSMUSG00000026104	Stat1	1	52119440	52161865	+	7105	protein_coding	signal transducer and activator of transcription 1 [Source:MGI Symbol;Acc:MGI:103063]	STAT
ENSMUSG00000099569	Gm18301	1	52134443	52135330	-	888	unprocessed_pseudogene	predicted gene, 18301 [Source:MGI Symbol;Acc:MGI:5010486]	-
ENSMUSG00000026103	Gls	1	52163448	52233232	-	15057	protein_coding	glutaminase [Source:MGI Symbol;Acc:MGI:95752]	-
ENSMUSG00000099648	Gm5975	1	52287697	52289095	-	1399	processed_pseudogene	predicted gene 5975 [Source:MGI Symbol;Acc:MGI:3646539]	-
ENSMUSG00000065192	Gm23460	1	52444436	52444544	-	109	snRNA	predicted gene, 23460 [Source:MGI Symbol;Acc:MGI:5453237]	-
ENSMUSG00000002881	Nab1	1	52457294	52500679	-	4100	protein_coding	Ngfi-A binding protein 1 [Source:MGI Symbol;Acc:MGI:107564]	-
ENSMUSG00000097833	Gm5976	1	52503234	52504229	-	996	processed_pseudogene	predicted gene 5976 [Source:MGI Symbol;Acc:MGI:3646538]	-
ENSMUSG00000101501	Rps27a-ps1	1	52522239	52522701	+	463	processed_pseudogene	ribosomal protein S27A, pseudogene 1 [Source:MGI Symbol;Acc:MGI:3781839]	-
ENSMUSG00000100120	Gm553	1	52522902	52582679	+	701	lincRNA	predicted gene 553 [Source:MGI Symbol;Acc:MGI:2685399]	-
ENSMUSG00000099878	Gm28178	1	52570014	52580291	-	2943	lincRNA	predicted gene 28178 [Source:MGI Symbol;Acc:MGI:5578884]	-
ENSMUSG00000100007	Gm5527	1	52584518	52585159	+	642	processed_pseudogene	predicted gene 5527 [Source:MGI Symbol;Acc:MGI:3646585]	-
ENSMUSG00000043015	Nemp2	1	52630703	52651919	+	7078	protein_coding	nuclear envelope integral membrane protein 2 [Source:MGI Symbol;Acc:MGI:2444113]	-
ENSMUSG00000103630	Gm37242	1	52653808	52655892	-	2085	TEC	predicted gene, 37242 [Source:MGI Symbol;Acc:MGI:5610470]	-
ENSMUSG00000041439	Mfsd6	1	52656286	52727462	-	8231	protein_coding	major facilitator superfamily domain containing 6 [Source:MGI Symbol;Acc:MGI:1922925]	-
ENSMUSG00000100302	Gm29670	1	52702272	52704762	-	2491	sense_intronic	predicted gene 29670 [Source:MGI Symbol;Acc:MGI:5580376]	-
ENSMUSG00000100230	Gm28650	1	52756719	52757129	+	411	processed_pseudogene	predicted gene 28650 [Source:MGI Symbol;Acc:MGI:5579356]	-
ENSMUSG00000026102	Inpp1	1	52785427	52817688	-	6460	protein_coding	inositol polyphosphate-1-phosphatase [Source:MGI Symbol;Acc:MGI:104848]	-
ENSMUSG00000041426	Hibch	1	52844929	52920986	+	6059	protein_coding	3-hydroxyisobutyryl-Coenzyme A hydrolase [Source:MGI Symbol;Acc:MGI:1923792]	-
ENSMUSG00000089802	Gm16107	1	52873137	52873998	-	862	processed_pseudogene	predicted gene 16107 [Source:MGI Symbol;Acc:MGI:3801820]	-
ENSMUSG00000043629	1700019D03Rik	1	52922324	53020179	-	4330	protein_coding	RIKEN cDNA 1700019D03 gene [Source:MGI Symbol;Acc:MGI:1914330]	-
ENSMUSG00000026100	Mstn	1	53061640	53068079	+	2705	protein_coding	myostatin [Source:MGI Symbol;Acc:MGI:95691]	-
ENSMUSG00000089334	Gm24349	1	53100050	53100150	+	101	snoRNA	predicted gene, 24349 [Source:MGI Symbol;Acc:MGI:5454126]	-
ENSMUSG00000060715	1700019A02Rik	1	53158577	53187636	-	777	protein_coding	RIKEN cDNA 1700019A02 gene [Source:MGI Symbol;Acc:MGI:1916647]	-
ENSMUSG00000026098	Pms1	1	53189187	53297018	-	7542	protein_coding	PMS1 homolog 1, mismatch repair system component [Source:MGI Symbol;Acc:MGI:1202302]	HMG
ENSMUSG00000100763	Gm28777	1	53196113	53197695	+	535	antisense	predicted gene 28777 [Source:MGI Symbol;Acc:MGI:5579483]	-
ENSMUSG00000026097	Ormdl1	1	53297095	53310309	+	4711	protein_coding	ORM1-like 1 (S. cerevisiae) [Source:MGI Symbol;Acc:MGI:2181669]	-
ENSMUSG00000100679	Gm28778	1	53297111	53318035	+	785	protein_coding	predicted gene 28778 [Source:MGI Symbol;Acc:MGI:5579484]	-
ENSMUSG00000026096	Osgepl1	1	53313624	53326343	+	6147	protein_coding	O-sialoglycoprotein endopeptidase-like 1 [Source:MGI Symbol;Acc:MGI:1919335]	-
ENSMUSG00000099913	Gm28551	1	53325507	53352667	-	3142	protein_coding	predicted gene 28551 [Source:MGI Symbol;Acc:MGI:5579257]	-
ENSMUSG00000101838	Gm18800	1	53326206	53342186	-	1319	transcribed_unprocessed_pseudogene	predicted gene, 18800 [Source:MGI Symbol;Acc:MGI:5010985]	-
ENSMUSG00000026095	Asnsd1	1	53344617	53352752	-	3528	protein_coding	asparagine synthetase domain containing 1 [Source:MGI Symbol;Acc:MGI:1917646]	-
ENSMUSG00000100267	Gm28779	1	53362149	53362471	-	323	processed_pseudogene	predicted gene 28779 [Source:MGI Symbol;Acc:MGI:5579485]	-
ENSMUSG00000099450	Gm6799	1	53363114	53363686	+	573	processed_pseudogene	predicted gene 6799 [Source:MGI Symbol;Acc:MGI:3646265]	-
ENSMUSG00000100069	Gm6801	1	53390415	53392585	+	339	unprocessed_pseudogene	predicted gene 6801 [Source:MGI Symbol;Acc:MGI:3643101]	-
ENSMUSG00000096141	Dnah7a	1	53397006	53706784	-	12767	protein_coding	dynein, axonemal, heavy chain 7A [Source:MGI Symbol;Acc:MGI:2685838]	-
ENSMUSG00000092657	Gm25240	1	53443271	53443395	-	125	miRNA	predicted gene, 25240 [Source:MGI Symbol;Acc:MGI:5455017]	-
ENSMUSG00000026094	Stk17b	1	53755506	53785224	-	5185	protein_coding	serine/threonine kinase 17b (apoptosis-inducing) [Source:MGI Symbol;Acc:MGI:2138162]	-
ENSMUSG00000102405	Gm37863	1	53791201	53792657	+	1457	TEC	predicted gene, 37863 [Source:MGI Symbol;Acc:MGI:5611091]	-
ENSMUSG00000042807	Hecw2	1	53806876	54195168	-	12947	protein_coding	HECT, C2 and WW domain containing E3 ubiquitin protein ligase 2 [Source:MGI Symbol;Acc:MGI:2685817]	-
ENSMUSG00000098443	Mir7681	1	53849424	53849495	+	72	miRNA	microRNA 7681 [Source:MGI Symbol;Acc:MGI:5531188]	-
ENSMUSG00000087949	Gm24251	1	53886828	53886941	-	114	snRNA	predicted gene, 24251 [Source:MGI Symbol;Acc:MGI:5454028]	-
ENSMUSG00000102868	Gm37633	1	54152397	54155096	-	2700	TEC	predicted gene, 37633 [Source:MGI Symbol;Acc:MGI:5610861]	-
ENSMUSG00000094013	Gm25829	1	54249102	54249208	-	107	snRNA	predicted gene, 25829 [Source:MGI Symbol;Acc:MGI:5455606]	-
ENSMUSG00000025983	Ccdc150	1	54250683	54368727	+	5021	protein_coding	coiled-coil domain containing 150 [Source:MGI Symbol;Acc:MGI:1925266]	-
ENSMUSG00000041303	Gtf3c3	1	54396004	54438971	-	4925	protein_coding	general transcription factor IIIC, polypeptide 3 [Source:MGI Symbol;Acc:MGI:2138383]	-
ENSMUSG00000109809	Gm34066	1	54443404	54456763	-	825	lincRNA	predicted gene, 34066 [Source:MGI Symbol;Acc:MGI:5593225]	-
ENSMUSG00000073678	Pgap1	1	54472994	54557684	-	16611	protein_coding	post-GPI attachment to proteins 1 [Source:MGI Symbol;Acc:MGI:2443342]	-
ENSMUSG00000104136	Gm36955	1	54518610	54520270	-	1661	TEC	predicted gene, 36955 [Source:MGI Symbol;Acc:MGI:5610183]	-
ENSMUSG00000101130	Gm19637	1	54566703	54567281	+	579	processed_pseudogene	predicted gene, 19637 [Source:MGI Symbol;Acc:MGI:5011822]	-
ENSMUSG00000052331	Ankrd44	1	54645340	54926387	-	14175	protein_coding	ankyrin repeat domain 44 [Source:MGI Symbol;Acc:MGI:3045243]	-
ENSMUSG00000101674	4930444A19Rik	1	54681729	54767524	+	2666	antisense	RIKEN cDNA 4930444A19 gene [Source:MGI Symbol;Acc:MGI:1921230]	-
ENSMUSG00000102503	Gm37370	1	54737166	54738575	-	1410	TEC	predicted gene, 37370 [Source:MGI Symbol;Acc:MGI:5610598]	-
ENSMUSG00000089245	Gm24053	1	54769218	54769322	+	105	miRNA	predicted gene, 24053 [Source:MGI Symbol;Acc:MGI:5453830]	-
ENSMUSG00000102642	A130048G24Rik	1	54913845	54916594	-	2750	TEC	RIKEN cDNA A130048G24 gene [Source:MGI Symbol;Acc:MGI:2443520]	-
ENSMUSG00000025982	Sf3b1	1	54985169	55027481	-	11370	protein_coding	splicing factor 3b, subunit 1 [Source:MGI Symbol;Acc:MGI:1932339]	-
ENSMUSG00000103030	E330011M16Rik	1	55051319	55053112	-	1794	TEC	RIKEN cDNA E330011M16 gene [Source:MGI Symbol;Acc:MGI:3704186]	-
ENSMUSG00000025981	Coq10b	1	55052770	55072702	+	4805	protein_coding	coenzyme Q10B [Source:MGI Symbol;Acc:MGI:1915126]	-
ENSMUSG00000101122	Gm17971	1	55066264	55067069	+	806	processed_pseudogene	predicted gene, 17971 [Source:MGI Symbol;Acc:MGI:5010156]	-
ENSMUSG00000025980	Hspd1	1	55077835	55088243	-	2642	protein_coding	heat shock protein 1 (chaperonin) [Source:MGI Symbol;Acc:MGI:96242]	-
ENSMUSG00000073676	Hspe1	1	55088132	55091307	+	1474	protein_coding	heat shock protein 1 (chaperonin 10) [Source:MGI Symbol;Acc:MGI:104680]	-
ENSMUSG00000100736	Gm5147	1	55120080	55120873	-	794	processed_pseudogene	predicted gene 5147 [Source:MGI Symbol;Acc:MGI:3646018]	-
ENSMUSG00000089670	Gm16581	1	55127297	55128287	+	991	processed_pseudogene	predicted gene 16581 [Source:MGI Symbol;Acc:MGI:4415001]	-
ENSMUSG00000025979	Mob4	1	55131231	55154899	+	4855	protein_coding	MOB family member 4, phocein [Source:MGI Symbol;Acc:MGI:104899]	-
ENSMUSG00000061863	Gm6822	1	55160747	55161053	-	307	processed_pseudogene	predicted pseudogene 6822 [Source:MGI Symbol;Acc:MGI:3644721]	-
ENSMUSG00000025978	Rftn2	1	55170159	55226782	-	5871	protein_coding	raftlin family member 2 [Source:MGI Symbol;Acc:MGI:1921263]	-
ENSMUSG00000097649	Gm10561	1	55226251	55235622	+	1943	antisense	predicted gene 10561 [Source:MGI Symbol;Acc:MGI:3648163]	-
ENSMUSG00000046994	Mars2	1	55237177	55248470	+	11294	protein_coding	methionine-tRNA synthetase 2 (mitochondrial) [Source:MGI Symbol;Acc:MGI:2444136]	-
ENSMUSG00000025977	Boll	1	55248658	55363469	-	3514	protein_coding	boule homolog, RNA binding protein [Source:MGI Symbol;Acc:MGI:1922638]	-
ENSMUSG00000100215	Gm8292	1	55335401	55335796	+	396	processed_pseudogene	predicted gene 8292 [Source:MGI Symbol;Acc:MGI:3648460]	-
ENSMUSG00000101945	Gm29138	1	55370016	55370363	-	348	processed_pseudogene	predicted gene 29138 [Source:MGI Symbol;Acc:MGI:5579844]	-
ENSMUSG00000101085	Gm8531	1	55381195	55382087	-	893	processed_pseudogene	predicted gene 8531 [Source:MGI Symbol;Acc:MGI:3645221]	-
ENSMUSG00000038349	Plcl1	1	55405921	55754285	+	6687	protein_coding	phospholipase C-like 1 [Source:MGI Symbol;Acc:MGI:3036262]	-
ENSMUSG00000102145	Gm38056	1	55440904	55445930	+	5027	TEC	predicted gene, 38056 [Source:MGI Symbol;Acc:MGI:5611284]	-
ENSMUSG00000100309	Gm6644	1	55444074	55445024	-	951	processed_pseudogene	predicted gene 6644 [Source:MGI Symbol;Acc:MGI:3644951]	-
ENSMUSG00000102831	Gm37382	1	55559460	55561055	+	1596	TEC	predicted gene, 37382 [Source:MGI Symbol;Acc:MGI:5610610]	-
ENSMUSG00000099950	9130227L01Rik	1	55931241	55972328	+	2345	lincRNA	RIKEN cDNA 9130227L01 gene [Source:MGI Symbol;Acc:MGI:2445084]	-
ENSMUSG00000102491	Gm36986	1	55960404	55960756	-	353	TEC	predicted gene, 36986 [Source:MGI Symbol;Acc:MGI:5610214]	-
ENSMUSG00000100372	1700003I22Rik	1	56018978	56020203	+	482	lincRNA	RIKEN cDNA 1700003I22 gene [Source:MGI Symbol;Acc:MGI:1916606]	-
ENSMUSG00000100944	Gm28900	1	56451407	56451562	+	156	processed_pseudogene	predicted gene 28900 [Source:MGI Symbol;Acc:MGI:5579606]	-
ENSMUSG00000101332	Gm28240	1	56531824	56533876	+	2053	lincRNA	predicted gene 28240 [Source:MGI Symbol;Acc:MGI:5578946]	-
ENSMUSG00000045336	Hsfy2	1	56636044	56637435	-	1392	protein_coding	heat shock transcription factor, Y-linked 2 [Source:MGI Symbol;Acc:MGI:1918316]	HSF
ENSMUSG00000038331	Satb2	1	56793981	56978650	-	6788	protein_coding	special AT-rich sequence binding protein 2 [Source:MGI Symbol;Acc:MGI:2679336]	CUT
ENSMUSG00000087022	9130024F11Rik	1	56971412	57050084	+	5779	processed_transcript	RIKEN cDNA 9130024F11 gene [Source:MGI Symbol;Acc:MGI:1926150]	-
ENSMUSG00000104310	Gm4081	1	56976803	56978640	+	1838	TEC	predicted gene 4081 [Source:MGI Symbol;Acc:MGI:3782256]	-
ENSMUSG00000094128	Gm23943	1	56999155	56999275	-	121	miRNA	predicted gene, 23943 [Source:MGI Symbol;Acc:MGI:5453720]	-
ENSMUSG00000099945	1700126A01Rik	1	57127340	57129400	+	2061	lincRNA	RIKEN cDNA 1700126A01 gene [Source:MGI Symbol;Acc:MGI:1920852]	-
ENSMUSG00000101429	BC055402	1	57200645	57214993	-	3301	lincRNA	cDNA sequence BC055402 [Source:MGI Symbol;Acc:MGI:3039597]	-
ENSMUSG00000101129	Gm5254	1	57291425	57292401	-	977	processed_pseudogene	predicted gene 5254 [Source:MGI Symbol;Acc:MGI:3645015]	-
ENSMUSG00000097519	4930558J18Rik	1	57359222	57377544	-	2052	lincRNA	RIKEN cDNA 4930558J18 gene [Source:MGI Symbol;Acc:MGI:1922573]	-
ENSMUSG00000038323	1700066M21Rik	1	57377620	57385423	+	3235	protein_coding	RIKEN cDNA 1700066M21 gene [Source:MGI Symbol;Acc:MGI:1920717]	-
ENSMUSG00000048495	Tyw5	1	57388237	57407101	-	2808	protein_coding	tRNA-yW synthesizing protein 5 [Source:MGI Symbol;Acc:MGI:1915986]	-
ENSMUSG00000025971	Maip1	1	57406328	57417953	+	7878	protein_coding	matrix AAA peptidase interacting protein 1 [Source:MGI Symbol;Acc:MGI:1915365]	-
ENSMUSG00000077776	Gm22371	1	57422244	57422373	-	130	snoRNA	predicted gene, 22371 [Source:MGI Symbol;Acc:MGI:5452148]	-
ENSMUSG00000088353	Gm24014	1	57467870	57468026	+	157	snRNA	predicted gene, 24014 [Source:MGI Symbol;Acc:MGI:5453791]	-
ENSMUSG00000101826	Gm8581	1	57518523	57519412	-	890	processed_pseudogene	predicted gene 8581 [Source:MGI Symbol;Acc:MGI:3647054]	-
ENSMUSG00000102685	Gm37373	1	57520831	57523642	-	2812	TEC	predicted gene, 37373 [Source:MGI Symbol;Acc:MGI:5610601]	-
ENSMUSG00000101151	Gm17929	1	57561298	57564051	-	627	processed_pseudogene	predicted gene, 17929 [Source:MGI Symbol;Acc:MGI:5010114]	-
ENSMUSG00000038305	Spats2l	1	57774162	57948394	+	8041	protein_coding	spermatogenesis associated, serine-rich 2-like [Source:MGI Symbol;Acc:MGI:1914448]	-
ENSMUSG00000091283	Gm17234	1	57909835	57917111	-	392	antisense	predicted gene 17234 [Source:MGI Symbol;Acc:MGI:4938061]	-
ENSMUSG00000054770	Kctd18	1	57955101	58018956	-	12973	protein_coding	potassium channel tetramerisation domain containing 18 [Source:MGI Symbol;Acc:MGI:3603813]	-
ENSMUSG00000026039	Sgo2a	1	57995971	58025899	+	7007	protein_coding	shugoshin 2A [Source:MGI Symbol;Acc:MGI:1098767]	-
ENSMUSG00000063558	Aox1	1	58029931	58106413	+	8690	protein_coding	aldehyde oxidase 1 [Source:MGI Symbol;Acc:MGI:88035]	-
ENSMUSG00000064294	Aox3	1	58113130	58200698	+	7033	protein_coding	aldehyde oxidase 3 [Source:MGI Symbol;Acc:MGI:1918974]	-
ENSMUSG00000089275	Gm24548	1	58154981	58155088	-	108	snoRNA	predicted gene, 24548 [Source:MGI Symbol;Acc:MGI:5454325]	-
ENSMUSG00000038242	Aox4	1	58210397	58268597	+	8416	protein_coding	aldehyde oxidase 4 [Source:MGI Symbol;Acc:MGI:1919122]	-
ENSMUSG00000089822	Gm15759	1	58254117	58315656	-	3723	antisense	predicted gene 15759 [Source:MGI Symbol;Acc:MGI:3783202]	-
ENSMUSG00000079554	Aox2	1	58278326	58380259	+	5771	protein_coding	aldehyde oxidase 2 [Source:MGI Symbol;Acc:MGI:3529596]	-
ENSMUSG00000103839	Gm37607	1	58383512	58386134	-	2623	TEC	predicted gene, 37607 [Source:MGI Symbol;Acc:MGI:5610835]	-
ENSMUSG00000051223	Bzw1	1	58392898	58407353	+	4033	protein_coding	basic leucine zipper and W2 domains 1 [Source:MGI Symbol;Acc:MGI:1914132]	-
ENSMUSG00000026034	Clk1	1	58410189	58424066	-	8132	protein_coding	CDC-like kinase 1 [Source:MGI Symbol;Acc:MGI:107403]	-
ENSMUSG00000026035	Ppil3	1	58430994	58445486	-	4291	protein_coding	peptidylprolyl isomerase (cyclophilin)-like 3 [Source:MGI Symbol;Acc:MGI:1917475]	-
ENSMUSG00000026036	Nif3l1	1	58445151	58481816	+	7763	protein_coding	Ngg1 interacting factor 3-like 1 (S. pombe) [Source:MGI Symbol;Acc:MGI:1929485]	-
ENSMUSG00000026037	Orc2	1	58462771	58505109	-	3857	protein_coding	origin recognition complex, subunit 2 [Source:MGI Symbol;Acc:MGI:1328306]	-
ENSMUSG00000094245	Gm23966	1	58466515	58466621	-	107	snRNA	predicted gene, 23966 [Source:MGI Symbol;Acc:MGI:5453743]	-
ENSMUSG00000085054	Gm15834	1	58505148	58523230	+	4616	lincRNA	predicted gene 15834 [Source:MGI Symbol;Acc:MGI:3802168]	-
ENSMUSG00000038174	Fam126b	1	58522806	58586323	-	12041	protein_coding	family with sequence similarity 126, member B [Source:MGI Symbol;Acc:MGI:1098784]	-
ENSMUSG00000026032	Ndufb3	1	58586384	58595964	+	763	protein_coding	NADH:ubiquinone oxidoreductase subunit B3 [Source:MGI Symbol;Acc:MGI:1913745]	-
ENSMUSG00000100202	Gm29389	1	58625214	58625565	-	352	processed_pseudogene	predicted gene 29389 [Source:MGI Symbol;Acc:MGI:5580095]	-
ENSMUSG00000099490	Gm18802	1	58630375	58637344	+	888	processed_pseudogene	predicted gene, 18802 [Source:MGI Symbol;Acc:MGI:5010987]	-
ENSMUSG00000059647	Cbx3-ps7	1	58646688	58647239	+	552	processed_pseudogene	chromobox 3, pseudogene 7 [Source:MGI Symbol;Acc:MGI:3704187]	-
ENSMUSG00000047528	Als2cr12	1	58646903	58695989	-	3396	protein_coding	amyotrophic lateral sclerosis 2 chromosome region 12 [Source:MGI Symbol;Acc:MGI:1918359]	-
ENSMUSG00000102059	Gm20257	1	58652641	58655831	+	936	transcribed_unprocessed_pseudogene	predicted gene, 20257 [Source:MGI Symbol;Acc:MGI:5012442]	-
ENSMUSG00000101046	Gm28803	1	58702309	58703986	+	764	processed_pseudogene	predicted gene 28803 [Source:MGI Symbol;Acc:MGI:5579509]	-
ENSMUSG00000026031	Cflar	1	58711508	58758884	+	12669	protein_coding	CASP8 and FADD-like apoptosis regulator [Source:MGI Symbol;Acc:MGI:1336166]	-
ENSMUSG00000100236	Gm3841	1	58785209	58785659	+	451	processed_pseudogene	predicted gene 3841 [Source:MGI Symbol;Acc:MGI:3782013]	-
ENSMUSG00000026029	Casp8	1	58795374	58847503	+	2893	protein_coding	caspase 8 [Source:MGI Symbol;Acc:MGI:1261423]	-
ENSMUSG00000102719	Gm37760	1	58797783	58801623	+	3841	TEC	predicted gene, 37760 [Source:MGI Symbol;Acc:MGI:5610988]	-
ENSMUSG00000099719	Gm28802	1	58850085	58892792	-	944	unprocessed_pseudogene	predicted gene 28802 [Source:MGI Symbol;Acc:MGI:5579508]	-
ENSMUSG00000026028	Trak2	1	58900449	58973430	-	7088	protein_coding	trafficking protein, kinesin binding 2 [Source:MGI Symbol;Acc:MGI:1918077]	-
ENSMUSG00000026027	Stradb	1	58973522	58995715	+	7256	protein_coding	STE20-related kinase adaptor beta [Source:MGI Symbol;Acc:MGI:2144047]	-
ENSMUSG00000047383	C2cd6b	1	58997123	59003539	-	878	lincRNA	C2 calcium dependent domain containing 6B [Source:MGI Symbol;Acc:MGI:5592748]	-
ENSMUSG00000099752	Gm29018	1	59014224	59059481	+	1193	antisense	predicted gene 29018 [Source:MGI Symbol;Acc:MGI:5579724]	-
ENSMUSG00000072295	C2cd6	1	59050506	59094900	-	2204	protein_coding	C2 calcium dependent domain containing 6 [Source:MGI Symbol;Acc:MGI:1920713]	-
ENSMUSG00000077616	Gm25502	1	59070988	59071118	+	131	snoRNA	predicted gene, 25502 [Source:MGI Symbol;Acc:MGI:5455279]	-
ENSMUSG00000038079	Tmem237	1	59100590	59120408	-	2389	protein_coding	transmembrane protein 237 [Source:MGI Symbol;Acc:MGI:2138365]	-
ENSMUSG00000097573	G730003C15Rik	1	59119833	59122141	+	2309	antisense	RIKEN cDNA G730003C15 gene [Source:MGI Symbol;Acc:MGI:3641700]	-
ENSMUSG00000079550	Mpp4	1	59120935	59163389	-	7063	protein_coding	membrane protein, palmitoylated 4 (MAGUK p55 subfamily member 4) [Source:MGI Symbol;Acc:MGI:2386681]	-
ENSMUSG00000101586	Gm29017	1	59151047	59169320	+	2092	antisense	predicted gene 29017 [Source:MGI Symbol;Acc:MGI:5579723]	-
ENSMUSG00000099563	Gm19125	1	59155607	59156989	+	1383	processed_pseudogene	predicted gene, 19125 [Source:MGI Symbol;Acc:MGI:5011310]	-
ENSMUSG00000026024	Als2	1	59162926	59237231	-	9496	protein_coding	alsin Rho guanine nucleotide exchange factor [Source:MGI Symbol;Acc:MGI:1921268]	-
ENSMUSG00000026023	Cdk15	1	59256906	59352993	+	2507	protein_coding	cyclin-dependent kinase 15 [Source:MGI Symbol;Acc:MGI:3583944]	-
ENSMUSG00000099922	Gm29016	1	59378930	59392299	+	1013	lincRNA	predicted gene 29016 [Source:MGI Symbol;Acc:MGI:5579722]	-
ENSMUSG00000104502	Gm37737	1	59447865	59449502	-	1638	TEC	predicted gene, 37737 [Source:MGI Symbol;Acc:MGI:5610965]	-
ENSMUSG00000041075	Fzd7	1	59482424	59486955	+	4532	protein_coding	frizzled class receptor 7 [Source:MGI Symbol;Acc:MGI:108570]	-
ENSMUSG00000097819	Gm26813	1	59488480	59492605	-	3587	lincRNA	predicted gene, 26813 [Source:MGI Symbol;Acc:MGI:5477307]	-
ENSMUSG00000047361	Gm973	1	59516264	59636417	+	5484	protein_coding	predicted gene 973 [Source:MGI Symbol;Acc:MGI:2685819]	-
ENSMUSG00000099811	Gm28411	1	59532991	59549521	-	694	antisense	predicted gene 28411 [Source:MGI Symbol;Acc:MGI:5579117]	-
ENSMUSG00000101409	1700122D07Rik	1	59534811	59537229	-	421	antisense	RIKEN cDNA 1700122D07 gene [Source:MGI Symbol;Acc:MGI:1923911]	-
ENSMUSG00000026021	Sumo1	1	59586558	59670834	-	2076	protein_coding	small ubiquitin-like modifier 1 [Source:MGI Symbol;Acc:MGI:1197010]	-
ENSMUSG00000089276	Gm24545	1	59626580	59626664	+	85	misc_RNA	predicted gene, 24545 [Source:MGI Symbol;Acc:MGI:5454322]	-
ENSMUSG00000103821	D430013B06Rik	1	59646200	59648071	-	1872	TEC	RIKEN cDNA D430013B06 gene [Source:MGI Symbol;Acc:MGI:3026994]	-
ENSMUSG00000101400	Gm29596	1	59673241	59673625	+	385	processed_pseudogene	predicted gene 29596 [Source:MGI Symbol;Acc:MGI:5580302]	-
ENSMUSG00000026020	Nop58	1	59684971	59719044	+	10758	protein_coding	NOP58 ribonucleoprotein [Source:MGI Symbol;Acc:MGI:1933184]	-
ENSMUSG00000077345	Snord70	1	59691934	59692020	+	87	snoRNA	small nucleolar RNA, C/D box 70 [Source:MGI Symbol;Acc:MGI:3819553]	-
ENSMUSG00000077358	Gm26293	1	59692509	59692592	+	84	snoRNA	predicted gene, 26293 [Source:MGI Symbol;Acc:MGI:5456070]	-
ENSMUSG00000089512	Gm26287	1	59704258	59704338	+	81	snoRNA	predicted gene, 26287 [Source:MGI Symbol;Acc:MGI:5456064]	-
ENSMUSG00000089093	Snord11	1	59704790	59704873	+	84	snoRNA	small nucleolar RNA, C/D box 11 [Source:MGI Symbol;Acc:MGI:3819516]	-
ENSMUSG00000067336	Bmpr2	1	59763400	59879014	+	17983	protein_coding	bone morphogenetic protein receptor, type II (serine/threonine kinase) [Source:MGI Symbol;Acc:MGI:1095407]	-
ENSMUSG00000104052	Gm38125	1	59801263	59804700	+	3438	TEC	predicted gene, 38125 [Source:MGI Symbol;Acc:MGI:5611353]	-
ENSMUSG00000103131	Gm37977	1	59886969	59887689	-	721	TEC	predicted gene, 37977 [Source:MGI Symbol;Acc:MGI:5611205]	-
ENSMUSG00000041040	Fam117b	1	59913006	59985346	+	7290	protein_coding	family with sequence similarity 117, member B [Source:MGI Symbol;Acc:MGI:1920000]	-
ENSMUSG00000103696	Gm37531	1	59929688	59935102	+	5415	TEC	predicted gene, 37531 [Source:MGI Symbol;Acc:MGI:5610759]	-
ENSMUSG00000100901	Gm18829	1	59950403	59952464	-	1622	processed_pseudogene	predicted gene, 18829 [Source:MGI Symbol;Acc:MGI:5011014]	-
ENSMUSG00000026018	Ica1l	1	59982490	60043184	-	5356	protein_coding	islet cell autoantigen 1-like [Source:MGI Symbol;Acc:MGI:1917625]	-
ENSMUSG00000026019	Wdr12	1	60069785	60098645	-	11955	protein_coding	WD repeat domain 12 [Source:MGI Symbol;Acc:MGI:1927241]	-
ENSMUSG00000026017	Carf	1	60098247	60153953	+	14557	protein_coding	calcium response factor [Source:MGI Symbol;Acc:MGI:2182269]	-
ENSMUSG00000082609	Gm15464	1	60117255	60117685	+	431	processed_pseudogene	predicted gene 15464 [Source:MGI Symbol;Acc:MGI:3646025]	-
ENSMUSG00000073664	Nbeal1	1	60180599	60338328	+	28441	protein_coding	neurobeachin like 1 [Source:MGI Symbol;Acc:MGI:2444343]	-
ENSMUSG00000100516	Gm29332	1	60267402	60267628	-	227	processed_pseudogene	predicted gene 29332 [Source:MGI Symbol;Acc:MGI:5580038]	-
ENSMUSG00000049439	Cyp20a1	1	60343323	60388060	+	2286	protein_coding	cytochrome P450, family 20, subfamily a, polypeptide 1 [Source:MGI Symbol;Acc:MGI:1925201]	-
ENSMUSG00000103822	6030460B20Rik	1	60353119	60354176	+	1058	TEC	RIKEN cDNA 6030460B20 gene [Source:MGI Symbol;Acc:MGI:1924974]	-
ENSMUSG00000026782	Abi2	1	60409619	60481158	+	8543	protein_coding	abl-interactor 2 [Source:MGI Symbol;Acc:MGI:106913]	-
ENSMUSG00000026014	Raph1	1	60482292	60567104	-	20498	protein_coding	Ras association (RalGDS/AF-6) and pleckstrin homology domains 1 [Source:MGI Symbol;Acc:MGI:1924550]	-
ENSMUSG00000081562	Gm11575	1	60522839	60523066	-	228	processed_pseudogene	predicted gene 11575 [Source:MGI Symbol;Acc:MGI:3649592]	-
ENSMUSG00000084400	Gm11576	1	60537020	60537436	+	417	processed_pseudogene	predicted gene 11576 [Source:MGI Symbol;Acc:MGI:3649593]	-
ENSMUSG00000082160	Gm11578	1	60592251	60592709	-	459	processed_pseudogene	predicted gene 11578 [Source:MGI Symbol;Acc:MGI:3650505]	-
ENSMUSG00000103215	Gm38388	1	60594807	60596236	-	1430	TEC	predicted gene, 38388 [Source:MGI Symbol;Acc:MGI:5613624]	-
ENSMUSG00000088973	Gm23762	1	60613698	60613803	-	106	miRNA	predicted gene, 23762 [Source:MGI Symbol;Acc:MGI:5453539]	-
ENSMUSG00000084151	Gm11577	1	60700872	60701937	+	737	processed_pseudogene	predicted gene 11577 [Source:MGI Symbol;Acc:MGI:3650975]	-
ENSMUSG00000101188	Eif4a-ps4	1	60703932	60705149	+	1218	processed_pseudogene	eukaryotic translation initiation factor 4A, pseudogene 4 [Source:MGI Symbol;Acc:MGI:1195958]	-
ENSMUSG00000026012	Cd28	1	60716800	60773359	+	6122	protein_coding	CD28 antigen [Source:MGI Symbol;Acc:MGI:88327]	-
ENSMUSG00000086795	Gm11579	1	60776665	60781834	-	845	lincRNA	predicted gene 11579 [Source:MGI Symbol;Acc:MGI:3650510]	-
ENSMUSG00000085965	2310016D23Rik	1	60778843	60803790	+	388	lincRNA	RIKEN cDNA 2310016D23 gene [Source:MGI Symbol;Acc:MGI:1923693]	-
ENSMUSG00000104069	Gm37198	1	60779352	60781461	+	2110	TEC	predicted gene, 37198 [Source:MGI Symbol;Acc:MGI:5610426]	-
ENSMUSG00000083118	Gm11609	1	60792490	60793832	+	793	processed_pseudogene	predicted gene 11609 [Source:MGI Symbol;Acc:MGI:3694969]	-
ENSMUSG00000083355	Gm11581	1	60809116	60809942	+	763	processed_pseudogene	predicted gene 11581 [Source:MGI Symbol;Acc:MGI:3652083]	-
ENSMUSG00000102549	Gm38137	1	60880338	60881738	+	1401	TEC	predicted gene, 38137 [Source:MGI Symbol;Acc:MGI:5611365]	-
ENSMUSG00000026011	Ctla4	1	60887000	60915832	+	2330	protein_coding	cytotoxic T-lymphocyte-associated protein 4 [Source:MGI Symbol;Acc:MGI:88556]	-
ENSMUSG00000081382	Rpl18-ps1	1	60900898	60901422	+	525	processed_pseudogene	ribosomal protein L18, pseudogene 1 [Source:MGI Symbol;Acc:MGI:98018]	-
ENSMUSG00000080800	Gm11582	1	60948230	60948465	-	236	processed_pseudogene	predicted gene 11582 [Source:MGI Symbol;Acc:MGI:3652084]	-
ENSMUSG00000026009	Icos	1	60977927	61000320	+	3430	protein_coding	inducible T cell co-stimulator [Source:MGI Symbol;Acc:MGI:1858745]	-
ENSMUSG00000102561	Gm37039	1	60989479	60991963	+	2485	TEC	predicted gene, 37039 [Source:MGI Symbol;Acc:MGI:5610267]	-
ENSMUSG00000082804	Rpl17-ps1	1	61075674	61076225	+	552	processed_pseudogene	ribosomal protein L17, pseudogene 1 [Source:MGI Symbol;Acc:MGI:3652107]	-
ENSMUSG00000082661	Gm11590	1	61121378	61124004	-	1455	processed_pseudogene	predicted gene 11590 [Source:MGI Symbol;Acc:MGI:3652106]	-
ENSMUSG00000080785	Gm11591	1	61196541	61197242	-	702	processed_pseudogene	predicted gene 11591 [Source:MGI Symbol;Acc:MGI:3652105]	-
ENSMUSG00000100893	Gm28083	1	61265291	61271514	-	538	lincRNA	predicted gene 28083 [Source:MGI Symbol;Acc:MGI:5578789]	-
ENSMUSG00000085248	Gm11587	1	61301909	61307746	+	1120	lincRNA	predicted gene 11587 [Source:MGI Symbol;Acc:MGI:3652110]	-
ENSMUSG00000085447	9530026F06Rik	1	61378432	61395904	+	892	lincRNA	RIKEN cDNA 9530026F06 gene [Source:MGI Symbol;Acc:MGI:1924591]	-
ENSMUSG00000086408	Gm11588	1	61440101	61469475	+	658	lincRNA	predicted gene 11588 [Source:MGI Symbol;Acc:MGI:3650951]	-
ENSMUSG00000089546	Gm25839	1	61470441	61470543	+	103	snRNA	predicted gene, 25839 [Source:MGI Symbol;Acc:MGI:5455616]	-
ENSMUSG00000100965	Gm28449	1	61474951	61476028	+	506	lincRNA	predicted gene 28449 [Source:MGI Symbol;Acc:MGI:5579155]	-
ENSMUSG00000102168	Gm36943	1	61545882	61546163	+	282	TEC	predicted gene, 36943 [Source:MGI Symbol;Acc:MGI:5610171]	-
ENSMUSG00000100381	Gm28094	1	61548122	61548511	+	390	processed_pseudogene	predicted gene 28094 [Source:MGI Symbol;Acc:MGI:5578800]	-
ENSMUSG00000086009	4930587A21Rik	1	61616943	61621149	-	851	lincRNA	RIKEN cDNA 4930587A21 gene [Source:MGI Symbol;Acc:MGI:1923146]	-
ENSMUSG00000052062	Pard3b	1	61638824	62642284	+	13153	protein_coding	par-3 family cell polarity regulator beta [Source:MGI Symbol;Acc:MGI:1919301]	-
ENSMUSG00000103656	Gm37205	1	61654423	61657158	+	2736	TEC	predicted gene, 37205 [Source:MGI Symbol;Acc:MGI:5610433]	-
ENSMUSG00000104402	Gm38012	1	61677249	61680277	+	3029	TEC	predicted gene, 38012 [Source:MGI Symbol;Acc:MGI:5611240]	-
ENSMUSG00000104081	Gm38278	1	61702527	61703891	+	1365	TEC	predicted gene, 38278 [Source:MGI Symbol;Acc:MGI:5611506]	-
ENSMUSG00000085842	Pard3bos1	1	61767415	61851540	-	1984	antisense	par-3 family cell polarity regulator beta, opposite strand 1 [Source:MGI Symbol;Acc:MGI:1921911]	-
ENSMUSG00000103002	Gm38075	1	61805221	61806140	+	920	TEC	predicted gene, 38075 [Source:MGI Symbol;Acc:MGI:5611303]	-
ENSMUSG00000100344	Gm29640	1	61980930	61981207	-	278	processed_pseudogene	predicted gene 29640 [Source:MGI Symbol;Acc:MGI:5580346]	-
ENSMUSG00000101509	Gm29641	1	62095081	62095339	-	259	processed_pseudogene	predicted gene 29641 [Source:MGI Symbol;Acc:MGI:5580347]	-
ENSMUSG00000085019	Pard3bos2	1	62131195	62136109	-	770	antisense	par-3 family cell polarity regulator beta, opposite strand 2 [Source:MGI Symbol;Acc:MGI:3650411]	-
ENSMUSG00000102359	Gm38351	1	62247153	62249670	+	2518	TEC	predicted gene, 38351 [Source:MGI Symbol;Acc:MGI:5611579]	-
ENSMUSG00000085400	Pard3bos3	1	62456725	62499261	-	862	antisense	par-3 family cell polarity regulator beta, opposite strand 3 [Source:MGI Symbol;Acc:MGI:3651159]	-
ENSMUSG00000100750	Gm29084	1	62534491	62535942	-	1452	antisense	predicted gene 29084 [Source:MGI Symbol;Acc:MGI:5579790]	-
ENSMUSG00000081950	Gm11600	1	62656695	62657788	-	240	processed_pseudogene	predicted gene 11600 [Source:MGI Symbol;Acc:MGI:3651838]	-
ENSMUSG00000084333	Gm11599	1	62660839	62661716	+	878	processed_pseudogene	predicted gene 11599 [Source:MGI Symbol;Acc:MGI:3651840]	-
ENSMUSG00000025969	Nrp2	1	62703285	62818695	+	11842	protein_coding	neuropilin 2 [Source:MGI Symbol;Acc:MGI:1100492]	-
ENSMUSG00000100811	Gm29083	1	62714723	62718073	-	733	antisense	predicted gene 29083 [Source:MGI Symbol;Acc:MGI:5579789]	-
ENSMUSG00000103032	Gm37121	1	62809302	62811857	+	2556	TEC	predicted gene, 37121 [Source:MGI Symbol;Acc:MGI:5610349]	-
ENSMUSG00000100426	Gm4208	1	62821355	62832370	-	871	lincRNA	predicted gene 4208 [Source:MGI Symbol;Acc:MGI:3782384]	-
ENSMUSG00000040865	Ino80d	1	62958418	63114667	-	17713	protein_coding	INO80 complex subunit D [Source:MGI Symbol;Acc:MGI:3027003]	-
ENSMUSG00000104991	Gm44468	1	63025742	63025846	+	105	miRNA	predicted gene, 44468 [Source:MGI Symbol;Acc:MGI:5690860]	-
ENSMUSG00000088953	Gm24942	1	63032706	63032819	+	114	snoRNA	predicted gene, 24942 [Source:MGI Symbol;Acc:MGI:5454719]	-
ENSMUSG00000081617	Rps13-ps7	1	63038214	63038581	+	368	processed_pseudogene	ribosomal protein S13, pseudogene 7 [Source:MGI Symbol;Acc:MGI:3650301]	-
ENSMUSG00000081429	Rps27-ps1	1	63073774	63074019	+	246	processed_pseudogene	ribosomal protein S27, pseudogene 1 [Source:MGI Symbol;Acc:MGI:3652266]	-
ENSMUSG00000084799	Ino80dos	1	63113078	63158290	+	2880	lincRNA	INO80 complex subunit D, opposite strand [Source:MGI Symbol;Acc:MGI:3651861]	-
ENSMUSG00000101599	Gm20342	1	63117118	63126837	+	9720	lincRNA	predicted gene, 20342 [Source:MGI Symbol;Acc:MGI:5012527]	-
ENSMUSG00000025968	Ndufs1	1	63143596	63176833	-	8086	protein_coding	NADH:ubiquinone oxidoreductase core subunit S1 [Source:MGI Symbol;Acc:MGI:2443241]	-
ENSMUSG00000077884	Gm24557	1	63161855	63161943	+	89	miRNA	predicted gene, 24557 [Source:MGI Symbol;Acc:MGI:5454334]	-
ENSMUSG00000025967	Eef1b2	1	63176825	63180486	+	2532	protein_coding	eukaryotic translation elongation factor 1 beta 2 [Source:MGI Symbol;Acc:MGI:1929520]	-
ENSMUSG00000098850	Gm27390	1	63177983	63178158	+	176	misc_RNA	predicted gene, 27390 [Source:MGI Symbol;Acc:MGI:5530772]	-
ENSMUSG00000064612	Gm26457	1	63178677	63178754	+	78	snoRNA	predicted gene, 26457 [Source:MGI Symbol;Acc:MGI:5456234]	-
ENSMUSG00000105060	Gm26457	1	63178686	63178720	+	35	snoRNA	predicted gene, 26457 [Source:MGI Symbol;Acc:MGI:5456234]	-
ENSMUSG00000064602	Snora41	1	63179004	63179135	+	132	snoRNA	small nucleolar RNA, H/ACA box 41 [Source:MGI Symbol;Acc:MGI:3819505]	-
ENSMUSG00000046856	Gpr1	1	63182691	63214543	-	2496	protein_coding	G protein-coupled receptor 1 [Source:MGI Symbol;Acc:MGI:2385324]	-
ENSMUSG00000094290	Gm27512	1	63198031	63198156	+	126	miRNA	predicted gene, 27512 [Source:MGI Symbol;Acc:MGI:5530894]	-
ENSMUSG00000086730	Platr12	1	63200313	63207967	+	911	processed_transcript	pluripotency associated transcript 12 [Source:MGI Symbol;Acc:MGI:3651341]	-
ENSMUSG00000102536	1700039I01Rik	1	63248021	63248499	-	479	TEC	RIKEN cDNA 1700039I01 gene [Source:MGI Symbol;Acc:MGI:1920596]	-
ENSMUSG00000087561	Gm11608	1	63266848	63273120	-	882	lincRNA	predicted gene 11608 [Source:MGI Symbol;Acc:MGI:3651337]	-
ENSMUSG00000092705	Gm24513	1	63273226	63273363	-	138	miRNA	predicted gene, 24513 [Source:MGI Symbol;Acc:MGI:5454290]	-
ENSMUSG00000027520	Zdbf2	1	63273265	63314576	+	12659	protein_coding	zinc finger, DBF-type containing 2 [Source:MGI Symbol;Acc:MGI:1921134]	-
ENSMUSG00000094214	Gm23448	1	63300280	63300383	-	104	snRNA	predicted gene, 23448 [Source:MGI Symbol;Acc:MGI:5453225]	-
ENSMUSG00000083039	Gm11606	1	63357434	63358050	-	617	processed_pseudogene	predicted gene 11606 [Source:MGI Symbol;Acc:MGI:3649658]	-
ENSMUSG00000081643	Gm11605	1	63364720	63365365	-	646	processed_pseudogene	predicted gene 11605 [Source:MGI Symbol;Acc:MGI:3651339]	-
ENSMUSG00000025964	Adam23	1	63445891	63596276	+	17907	protein_coding	a disintegrin and metallopeptidase domain 23 [Source:MGI Symbol;Acc:MGI:1345162]	-
ENSMUSG00000087823	Gm22281	1	63575488	63575590	-	103	snRNA	predicted gene, 22281 [Source:MGI Symbol;Acc:MGI:5452058]	-
ENSMUSG00000115378	Gm39653	1	63615968	63620819	+	1105	protein_coding	predicted gene, 39653 [Source:MGI Symbol;Acc:MGI:5622538]	-
ENSMUSG00000069085	Dytn	1	63622851	63686927	-	6143	protein_coding	dystrotelin [Source:MGI Symbol;Acc:MGI:2685061]	-
ENSMUSG00000083066	Gm12748	1	63671468	63671971	+	504	processed_pseudogene	predicted gene 12748 [Source:MGI Symbol;Acc:MGI:3652128]	-
ENSMUSG00000025963	Mdh1b	1	63698819	63730318	-	1719	protein_coding	malate dehydrogenase 1B, NAD (soluble) [Source:MGI Symbol;Acc:MGI:1923918]	-
ENSMUSG00000025962	Fastkd2	1	63730614	63754655	+	5873	protein_coding	FAST kinase domains 2 [Source:MGI Symbol;Acc:MGI:1922869]	-
ENSMUSG00000025961	4933402D24Rik	1	63754907	63769267	-	1758	protein_coding	RIKEN cDNA 4933402D24 gene [Source:MGI Symbol;Acc:MGI:1921676]	-
ENSMUSG00000080817	Gm13751	1	63844827	63845578	-	752	processed_pseudogene	predicted gene 13751 [Source:MGI Symbol;Acc:MGI:3650600]	-
ENSMUSG00000082373	Gm13754	1	63917848	63935932	+	998	unitary_pseudogene	predicted gene 13754 [Source:MGI Symbol;Acc:MGI:3651213]	-
ENSMUSG00000044689	Gm13749	1	63964727	63968999	+	1432	lincRNA	predicted gene 13749 [Source:MGI Symbol;Acc:MGI:3649721]	-
ENSMUSG00000025959	Klf7	1	64029447	64122282	-	8131	protein_coding	Kruppel-like factor 7 (ubiquitous) [Source:MGI Symbol;Acc:MGI:1935151]	zf-C2H2
ENSMUSG00000097272	Gm26649	1	64029463	64032927	+	3196	lincRNA	predicted gene, 26649 [Source:MGI Symbol;Acc:MGI:5477143]	-
ENSMUSG00000098487	Mir6899	1	64042438	64042501	-	64	miRNA	microRNA 6899 [Source:MGI Symbol;Acc:MGI:5530766]	-
ENSMUSG00000086836	Gm13748	1	64078654	64090782	+	378	antisense	predicted gene 13748 [Source:MGI Symbol;Acc:MGI:3702115]	-
ENSMUSG00000086721	Gm13750	1	64150201	64150665	+	465	processed_pseudogene	predicted gene 13750 [Source:MGI Symbol;Acc:MGI:3650598]	-
ENSMUSG00000101895	Gm28981	1	64185991	64303043	-	1288	lincRNA	predicted gene 28981 [Source:MGI Symbol;Acc:MGI:5579687]	-
ENSMUSG00000093228	Gm25748	1	64396334	64396403	+	70	miRNA	predicted gene, 25748 [Source:MGI Symbol;Acc:MGI:5455525]	-
ENSMUSG00000099658	Gm28980	1	64454359	64454577	-	219	processed_pseudogene	predicted gene 28980 [Source:MGI Symbol;Acc:MGI:5579686]	-
ENSMUSG00000025958	Creb1	1	64532645	64604548	+	13742	protein_coding	cAMP responsive element binding protein 1 [Source:MGI Symbol;Acc:MGI:88494]	TF_bZIP
ENSMUSG00000025956	Mettl21a	1	64606473	64617242	-	3005	protein_coding	methyltransferase like 21A [Source:MGI Symbol;Acc:MGI:1914349]	-
ENSMUSG00000101832	Gm28982	1	64617784	64626033	+	512	lincRNA	predicted gene 28982 [Source:MGI Symbol;Acc:MGI:5579688]	-
ENSMUSG00000100437	Gm29152	1	64649935	64652756	+	325	lincRNA	predicted gene 29152 [Source:MGI Symbol;Acc:MGI:5579858]	-
ENSMUSG00000087213	2810408I11Rik	1	64679871	64690659	-	2341	processed_transcript	RIKEN cDNA 2810408I11 gene [Source:MGI Symbol;Acc:MGI:1917191]	-
ENSMUSG00000070871	Ccnyl1	1	64690455	64725644	+	3456	protein_coding	cyclin Y-like 1 [Source:MGI Symbol;Acc:MGI:2138614]	-
ENSMUSG00000045005	Fzd5	1	64730558	64737751	-	6915	protein_coding	frizzled class receptor 5 [Source:MGI Symbol;Acc:MGI:108571]	-
ENSMUSG00000102140	Gm38058	1	64736240	64740607	+	4368	TEC	predicted gene, 38058 [Source:MGI Symbol;Acc:MGI:5611286]	-
ENSMUSG00000051344	Plekhm3	1	64785983	64956824	-	10921	protein_coding	pleckstrin homology domain containing, family M, member 3 [Source:MGI Symbol;Acc:MGI:2443627]	-
ENSMUSG00000097264	Rpl31-ps24	1	64934402	64934780	+	379	processed_pseudogene	ribosomal protein L31, pseudogene 24 [Source:MGI Symbol;Acc:MGI:3648658]	-
ENSMUSG00000084416	Rpl10a-ps1	1	64993951	64994604	-	654	processed_pseudogene	ribosomal protein L10A, pseudogene 1 [Source:MGI Symbol;Acc:MGI:3705885]	-
ENSMUSG00000077471	Gm24788	1	65001307	65001462	-	156	snRNA	predicted gene, 24788 [Source:MGI Symbol;Acc:MGI:5454565]	-
ENSMUSG00000025955	Akr1cl	1	65012689	65032759	-	4209	protein_coding	aldo-keto reductase family 1, member C-like [Source:MGI Symbol;Acc:MGI:1918111]	-
ENSMUSG00000090042	Gm8550	1	65028080	65028732	+	653	processed_pseudogene	predicted gene 8550 [Source:MGI Symbol;Acc:MGI:3779803]	-
ENSMUSG00000070870	Cryge	1	65048554	65051149	-	723	protein_coding	crystallin, gamma E [Source:MGI Symbol;Acc:MGI:88525]	-
ENSMUSG00000067299	Crygd	1	65061872	65063452	-	1028	protein_coding	crystallin, gamma D [Source:MGI Symbol;Acc:MGI:88524]	-
ENSMUSG00000025952	Crygc	1	65071525	65073689	-	786	protein_coding	crystallin, gamma C [Source:MGI Symbol;Acc:MGI:88523]	-
ENSMUSG00000073658	Crygb	1	65080219	65082288	-	634	protein_coding	crystallin, gamma B [Source:MGI Symbol;Acc:MGI:88522]	-
ENSMUSG00000100774	Gm7329	1	65095227	65095436	+	210	processed_pseudogene	predicted gene 7329 [Source:MGI Symbol;Acc:MGI:3646271]	-
ENSMUSG00000044429	Cryga	1	65100389	65103373	-	730	protein_coding	crystallin, gamma A [Source:MGI Symbol;Acc:MGI:88521]	-
ENSMUSG00000100846	Gm28845	1	65100619	65119558	-	733	protein_coding	predicted gene 28845 [Source:MGI Symbol;Acc:MGI:5579551]	-
ENSMUSG00000044816	D630023F18Rik	1	65105285	65123214	-	2667	protein_coding	RIKEN cDNA D630023F18 gene [Source:MGI Symbol;Acc:MGI:2138198]	-
ENSMUSG00000025950	Idh1	1	65158616	65186500	-	2771	protein_coding	isocitrate dehydrogenase 1 (NADP+), soluble [Source:MGI Symbol;Acc:MGI:96413]	-
ENSMUSG00000025949	Pikfyve	1	65186683	65278695	+	19211	protein_coding	phosphoinositide kinase, FYVE type zinc finger containing [Source:MGI Symbol;Acc:MGI:1335106]	-
ENSMUSG00000025946	Pth2r	1	65282056	65389244	+	2582	protein_coding	parathyroid hormone 2 receptor [Source:MGI Symbol;Acc:MGI:2180917]	-
ENSMUSG00000100503	Gm28927	1	65420850	65421121	-	272	unprocessed_pseudogene	predicted gene 28927 [Source:MGI Symbol;Acc:MGI:5579633]	-
ENSMUSG00000100504	Gm28926	1	65421124	65421803	-	680	unprocessed_pseudogene	predicted gene 28926 [Source:MGI Symbol;Acc:MGI:5579632]	-
ENSMUSG00000099383	Gm28925	1	65421770	65421937	-	168	unprocessed_pseudogene	predicted gene 28925 [Source:MGI Symbol;Acc:MGI:5579631]	-
ENSMUSG00000100340	Gm28923	1	65438664	65438985	-	322	processed_pseudogene	predicted gene 28923 [Source:MGI Symbol;Acc:MGI:5579629]	-
ENSMUSG00000100439	Gm28922	1	65470201	65470508	-	308	processed_pseudogene	predicted gene 28922 [Source:MGI Symbol;Acc:MGI:5579628]	-
ENSMUSG00000099819	Gm28728	1	65523671	65524075	-	405	processed_pseudogene	predicted gene 28728 [Source:MGI Symbol;Acc:MGI:5579434]	-
ENSMUSG00000082565	Gm5255	1	65550464	65551237	-	642	processed_pseudogene	predicted gene 5255 [Source:MGI Symbol;Acc:MGI:3779482]	-
ENSMUSG00000082774	Gm8805	1	65552682	65552994	+	313	processed_pseudogene	predicted gene 8805 [Source:MGI Symbol;Acc:MGI:3643512]	-
ENSMUSG00000025945	Crygf	1	65926520	65928307	+	627	protein_coding	crystallin, gamma F [Source:MGI Symbol;Acc:MGI:88526]	-
ENSMUSG00000081623	Gm8809	1	66032183	66032925	-	743	processed_pseudogene	predicted gene 8809 [Source:MGI Symbol;Acc:MGI:3645410]	-
ENSMUSG00000083242	Gm15659	1	66033085	66033425	+	341	processed_pseudogene	predicted gene 15659 [Source:MGI Symbol;Acc:MGI:3801822]	-
ENSMUSG00000083289	Gm8812	1	66062965	66063376	+	412	processed_pseudogene	predicted gene 8812 [Source:MGI Symbol;Acc:MGI:3643091]	-
ENSMUSG00000015222	Map2	1	66175273	66442583	+	16449	protein_coding	microtubule-associated protein 2 [Source:MGI Symbol;Acc:MGI:97175]	-
ENSMUSG00000088850	Gm24729	1	66305889	66306025	+	137	snoRNA	predicted gene, 24729 [Source:MGI Symbol;Acc:MGI:5454506]	-
ENSMUSG00000073656	Gm10558	1	66322276	66328796	-	1661	antisense	predicted gene 10558 [Source:MGI Symbol;Acc:MGI:3642906]	-
ENSMUSG00000065694	Gm25411	1	66436082	66436232	+	151	snRNA	predicted gene, 25411 [Source:MGI Symbol;Acc:MGI:5455188]	-
ENSMUSG00000055567	Unc80	1	66468367	66699148	+	14425	protein_coding	unc-80, NALCN activator [Source:MGI Symbol;Acc:MGI:2652882]	-
ENSMUSG00000103375	Gm37181	1	66690630	66692356	-	1727	TEC	predicted gene, 37181 [Source:MGI Symbol;Acc:MGI:5610409]	-
ENSMUSG00000026005	Rpe	1	66700831	66719805	+	3113	protein_coding	ribulose-5-phosphate-3-epimerase [Source:MGI Symbol;Acc:MGI:1913896]	-
ENSMUSG00000026004	Kansl1l	1	66719248	66817562	-	6664	protein_coding	KAT8 regulatory NSL complex subunit 1-like [Source:MGI Symbol;Acc:MGI:1915941]	-
ENSMUSG00000102559	Gm37570	1	66765626	66768731	-	3106	TEC	predicted gene, 37570 [Source:MGI Symbol;Acc:MGI:5610798]	-
ENSMUSG00000102374	Gm38387	1	66769290	66771866	-	2577	TEC	predicted gene, 38387 [Source:MGI Symbol;Acc:MGI:5613622]	-
ENSMUSG00000102776	Gm38162	1	66775511	66780107	+	4597	TEC	predicted gene, 38162 [Source:MGI Symbol;Acc:MGI:5611390]	-
ENSMUSG00000082057	Gm15789	1	66783913	66786445	+	1359	processed_pseudogene	predicted gene 15789 [Source:MGI Symbol;Acc:MGI:3783231]	-
ENSMUSG00000103706	6820402A03Rik	1	66793645	66796298	-	2654	TEC	RIKEN cDNA 6820402A03 gene [Source:MGI Symbol;Acc:MGI:1922992]	-
ENSMUSG00000103756	Gm37285	1	66799659	66800797	-	1139	TEC	predicted gene, 37285 [Source:MGI Symbol;Acc:MGI:5610513]	-
ENSMUSG00000103382	Gm37755	1	66812315	66814493	+	2179	TEC	predicted gene, 37755 [Source:MGI Symbol;Acc:MGI:5610983]	-
ENSMUSG00000103553	Gm38218	1	66821226	66825914	-	4689	TEC	predicted gene, 38218 [Source:MGI Symbol;Acc:MGI:5611446]	-
ENSMUSG00000026003	Acadl	1	66830839	66863277	-	2005	protein_coding	acyl-Coenzyme A dehydrogenase, long-chain [Source:MGI Symbol;Acc:MGI:87866]	-
ENSMUSG00000082769	Gm15793	1	66849108	66849602	-	495	processed_pseudogene	predicted gene 15793 [Source:MGI Symbol;Acc:MGI:3783235]	-
ENSMUSG00000089420	Gm27934	1	66856641	66856703	+	63	snRNA	predicted gene, 27934 [Source:MGI Symbol;Acc:MGI:5531316]	-
ENSMUSG00000077328	Gm25832	1	66866797	66866926	+	130	snoRNA	predicted gene, 25832 [Source:MGI Symbol;Acc:MGI:5455609]	-
ENSMUSG00000061816	Myl1	1	66924295	66945404	-	2074	protein_coding	myosin, light polypeptide 1 [Source:MGI Symbol;Acc:MGI:97269]	-
ENSMUSG00000094191	Rpl31-ps14	1	66948563	66948940	-	378	processed_pseudogene	ribosomal protein L31, pseudogene 14 [Source:MGI Symbol;Acc:MGI:3704189]	-
ENSMUSG00000082212	Gm15826	1	66951829	66953469	+	1384	processed_pseudogene	predicted gene 15826 [Source:MGI Symbol;Acc:MGI:3801881]	-
ENSMUSG00000026000	Lancl1	1	67000517	67038872	-	6863	protein_coding	LanC (bacterial lantibiotic synthetase component C)-like 1 [Source:MGI Symbol;Acc:MGI:1336997]	-
ENSMUSG00000025991	Cps1	1	67123026	67231259	+	5555	protein_coding	carbamoyl-phosphate synthetase 1 [Source:MGI Symbol;Acc:MGI:891996]	-
ENSMUSG00000086204	Gm15668	1	67249200	67323609	+	678	lincRNA	predicted gene 15668 [Source:MGI Symbol;Acc:MGI:3783110]	-
ENSMUSG00000077745	Gm26342	1	67257224	67257352	+	129	snoRNA	predicted gene, 26342 [Source:MGI Symbol;Acc:MGI:5456119]	-
ENSMUSG00000082473	Kif22-ps	1	67585053	67587036	+	1984	processed_pseudogene	kinesin family member 22, pseudogene [Source:MGI Symbol;Acc:MGI:109206]	-
ENSMUSG00000095282	Gm22548	1	67616975	67617052	+	78	miRNA	predicted gene, 22548 [Source:MGI Symbol;Acc:MGI:5452325]	-
ENSMUSG00000085075	Gm15669	1	67792481	67805324	+	526	lincRNA	predicted gene 15669 [Source:MGI Symbol;Acc:MGI:3783111]	-
ENSMUSG00000104395	Gm37957	1	67903230	67905532	+	2303	TEC	predicted gene, 37957 [Source:MGI Symbol;Acc:MGI:5611185]	-
ENSMUSG00000096031	Gm23189	1	67973676	67973777	+	102	miRNA	predicted gene, 23189 [Source:MGI Symbol;Acc:MGI:5452966]	-
ENSMUSG00000087329	Gm15671	1	68024243	68025763	+	576	lincRNA	predicted gene 15671 [Source:MGI Symbol;Acc:MGI:3783113]	-
ENSMUSG00000062209	Erbb4	1	68032186	69108059	-	12355	protein_coding	erb-b2 receptor tyrosine kinase 4 [Source:MGI Symbol;Acc:MGI:104771]	-
ENSMUSG00000102449	Gm37100	1	68115195	68116547	-	1353	TEC	predicted gene, 37100 [Source:MGI Symbol;Acc:MGI:5610328]	-
ENSMUSG00000083795	Gm15670	1	68293280	68293726	-	447	processed_pseudogene	predicted gene 15670 [Source:MGI Symbol;Acc:MGI:3783112]	-
ENSMUSG00000080539	Gm25542	1	68384942	68385035	-	94	snRNA	predicted gene, 25542 [Source:MGI Symbol;Acc:MGI:5455319]	-
ENSMUSG00000103307	Gm19335	1	68591618	68593686	-	2069	TEC	predicted gene, 19335 [Source:MGI Symbol;Acc:MGI:5011520]	-
ENSMUSG00000104508	Gm37735	1	68639424	68640829	-	1406	TEC	predicted gene, 37735 [Source:MGI Symbol;Acc:MGI:5610963]	-
ENSMUSG00000103642	Gm37769	1	68711037	68713405	-	2369	TEC	predicted gene, 37769 [Source:MGI Symbol;Acc:MGI:5610997]	-
ENSMUSG00000103809	Gm37061	1	68758485	68761727	-	3243	TEC	predicted gene, 37061 [Source:MGI Symbol;Acc:MGI:5610289]	-
ENSMUSG00000087514	Gm16076	1	69091913	69106740	-	480	sense_intronic	predicted gene 16076 [Source:MGI Symbol;Acc:MGI:3802084]	-
ENSMUSG00000084332	Gm8840	1	69130914	69131299	-	386	processed_pseudogene	predicted gene 8840 [Source:MGI Symbol;Acc:MGI:3647579]	-
ENSMUSG00000101387	Pced1c-ps	1	69377321	69378071	+	751	processed_pseudogene	PC-esterase domain containing 1C, pseudogene [Source:MGI Symbol;Acc:MGI:3644590]	-
ENSMUSG00000099804	Gm28497	1	69441056	69444084	+	3029	lincRNA	predicted gene 28497 [Source:MGI Symbol;Acc:MGI:5579203]	-
ENSMUSG00000100354	Gm29113	1	69490357	69493788	-	3432	lincRNA	predicted gene 29113 [Source:MGI Symbol;Acc:MGI:5579819]	-
ENSMUSG00000101156	Gm29114	1	69513932	69547707	+	2508	antisense	predicted gene 29114 [Source:MGI Symbol;Acc:MGI:5579820]	-
ENSMUSG00000025997	Ikzf2	1	69531214	69687245	-	11613	protein_coding	IKAROS family zinc finger 2 [Source:MGI Symbol;Acc:MGI:1342541]	zf-C2H2
ENSMUSG00000100815	Gm29112	1	69595036	69598522	-	3487	sense_intronic	predicted gene 29112 [Source:MGI Symbol;Acc:MGI:5579818]	-
ENSMUSG00000099954	Gm28112	1	69660187	69662061	-	1875	sense_intronic	predicted gene 28112 [Source:MGI Symbol;Acc:MGI:5578818]	-
ENSMUSG00000103402	Gm37930	1	69770868	69772753	+	1886	TEC	predicted gene, 37930 [Source:MGI Symbol;Acc:MGI:5611158]	-
ENSMUSG00000053153	Spag16	1	69826970	70725132	+	6764	protein_coding	sperm associated antigen 16 [Source:MGI Symbol;Acc:MGI:1913972]	-
ENSMUSG00000089345	Gm22665	1	69921473	69921747	-	275	misc_RNA	predicted gene, 22665 [Source:MGI Symbol;Acc:MGI:5452442]	-
ENSMUSG00000080524	Gm23879	1	69955004	69955129	-	126	snRNA	predicted gene, 23879 [Source:MGI Symbol;Acc:MGI:5453656]	-
ENSMUSG00000101730	Gm28580	1	70067968	70068055	-	88	unprocessed_pseudogene	predicted gene 28580 [Source:MGI Symbol;Acc:MGI:5579286]	-
ENSMUSG00000103052	Gm38272	1	70310512	70312911	-	2400	TEC	predicted gene, 38272 [Source:MGI Symbol;Acc:MGI:5611500]	-
ENSMUSG00000104287	Gm37456	1	70571435	70577271	-	5837	TEC	predicted gene, 37456 [Source:MGI Symbol;Acc:MGI:5610684]	-
ENSMUSG00000075952	Gm23422	1	70596815	70596921	+	107	snRNA	predicted gene, 23422 [Source:MGI Symbol;Acc:MGI:5453199]	-
ENSMUSG00000045648	Vwc2l	1	70725715	70885397	+	7689	protein_coding	von Willebrand factor C domain-containing protein 2-like [Source:MGI Symbol;Acc:MGI:2444069]	-
ENSMUSG00000026196	Bard1	1	71027498	71103146	-	5659	protein_coding	BRCA1 associated RING domain 1 [Source:MGI Symbol;Acc:MGI:1328361]	-
ENSMUSG00000089965	Gm16236	1	71039652	71040030	-	379	processed_pseudogene	predicted gene 16236 [Source:MGI Symbol;Acc:MGI:3801868]	-
ENSMUSG00000101551	Gm8870	1	71155246	71156020	-	775	processed_pseudogene	predicted gene 8870 [Source:MGI Symbol;Acc:MGI:3645634]	-
ENSMUSG00000050296	Abca12	1	71242276	71414910	-	14808	protein_coding	ATP-binding cassette, sub-family A (ABC1), member 12 [Source:MGI Symbol;Acc:MGI:2676312]	-
ENSMUSG00000101617	Gm6947	1	71493737	71493814	-	78	processed_pseudogene	predicted gene 6947 [Source:MGI Symbol;Acc:MGI:3647350]	-
ENSMUSG00000026192	Atic	1	71557150	71579631	+	7985	protein_coding	5-aminoimidazole-4-carboxamide ribonucleotide formyltransferase/IMP cyclohydrolase [Source:MGI Symbol;Acc:MGI:1351352]	-
ENSMUSG00000026193	Fn1	1	71585520	71653200	-	11685	protein_coding	fibronectin 1 [Source:MGI Symbol;Acc:MGI:95566]	-
ENSMUSG00000073652	Apol7d	1	71652837	71662843	+	2091	antisense	apolipoprotein L 7d [Source:MGI Symbol;Acc:MGI:3723449]	-
ENSMUSG00000101834	Gm5829	1	71709705	71710055	-	351	processed_pseudogene	predicted gene 5829 [Source:MGI Symbol;Acc:MGI:3644438]	-
ENSMUSG00000100319	Gm5256	1	71714048	71714924	-	877	processed_pseudogene	predicted gene 5256 [Source:MGI Symbol;Acc:MGI:3644836]	-
ENSMUSG00000102689	Gm37217	1	71843090	71846610	-	3521	TEC	predicted gene, 37217 [Source:MGI Symbol;Acc:MGI:5610445]	-
ENSMUSG00000099707	Gm8883	1	71888112	71891204	+	1541	lincRNA	predicted gene 8883 [Source:MGI Symbol;Acc:MGI:3649116]	-
ENSMUSG00000101211	Gm28818	1	71894068	71917125	-	3067	lincRNA	predicted gene 28818 [Source:MGI Symbol;Acc:MGI:5579524]	-
ENSMUSG00000101848	4933417E11Rik	1	71958998	72005195	-	1093	lincRNA	RIKEN cDNA 4933417E11 gene [Source:MGI Symbol;Acc:MGI:1918384]	-
ENSMUSG00000101764	4930556G22Rik	1	71983681	72038731	-	741	lincRNA	RIKEN cDNA 4930556G22 gene [Source:MGI Symbol;Acc:MGI:1925457]	-
ENSMUSG00000059483	Gm5528	1	72004288	72004767	+	480	processed_pseudogene	predicted gene 5528 [Source:MGI Symbol;Acc:MGI:3643453]	-
ENSMUSG00000101496	Gm8885	1	72087857	72088454	+	598	processed_pseudogene	predicted gene 8885 [Source:MGI Symbol;Acc:MGI:3649121]	-
ENSMUSG00000102123	Gm4319	1	72107155	72122001	-	2048	lincRNA	predicted gene 4319 [Source:MGI Symbol;Acc:MGI:3782500]	-
ENSMUSG00000039395	Mreg	1	72159442	72212307	-	2284	protein_coding	melanoregulin [Source:MGI Symbol;Acc:MGI:2151839]	-
ENSMUSG00000094655	Gm25360	1	72226240	72226430	+	191	snRNA	predicted gene, 25360 [Source:MGI Symbol;Acc:MGI:5455137]	-
ENSMUSG00000097131	D230017M19Rik	1	72236465	72274869	+	5335	lincRNA	RIKEN cDNA D230017M19 gene [Source:MGI Symbol;Acc:MGI:2445071]	-
ENSMUSG00000094050	Gm23472	1	72236946	72237136	+	191	snRNA	predicted gene, 23472 [Source:MGI Symbol;Acc:MGI:5453249]	-
ENSMUSG00000093956	Gm24497	1	72244213	72244403	+	191	snRNA	predicted gene, 24497 [Source:MGI Symbol;Acc:MGI:5454274]	-
ENSMUSG00000093843	Gm25939	1	72255008	72255198	+	191	snRNA	predicted gene, 25939 [Source:MGI Symbol;Acc:MGI:5455716]	-
ENSMUSG00000026189	Pecr	1	72259167	72284314	-	1516	protein_coding	peroxisomal trans-2-enoyl-CoA reductase [Source:MGI Symbol;Acc:MGI:2148199]	-
ENSMUSG00000026188	Tmem169	1	72284369	72303104	+	3054	protein_coding	transmembrane protein 169 [Source:MGI Symbol;Acc:MGI:2442781]	-
ENSMUSG00000026187	Xrcc5	1	72307421	72394952	+	2555	protein_coding	X-ray repair complementing defective repair in Chinese hamster cells 5 [Source:MGI Symbol;Acc:MGI:104517]	-
ENSMUSG00000039372	March4	1	72427112	72536930	-	4553	protein_coding	membrane-associated ring finger (C3HC4) 4 [Source:MGI Symbol;Acc:MGI:2683550]	-
ENSMUSG00000085812	Gm15843	1	72459499	72460027	+	529	processed_pseudogene	predicted gene 15843 [Source:MGI Symbol;Acc:MGI:3801845]	-
ENSMUSG00000039354	Smarcal1	1	72583251	72633134	+	5728	protein_coding	SWI/SNF related matrix associated, actin dependent regulator of chromatin, subfamily a-like 1 [Source:MGI Symbol;Acc:MGI:1859183]	-
ENSMUSG00000110712	Gm39662	1	72641188	72642963	+	1282	antisense	predicted gene, 39662 [Source:MGI Symbol;Acc:MGI:5622547]	-
ENSMUSG00000039342	Ankar	1	72642980	72700579	-	4588	protein_coding	ankyrin and armadillo repeat containing [Source:MGI Symbol;Acc:MGI:2442559]	-
ENSMUSG00000110487	Gm18035	1	72692864	72693452	+	589	processed_pseudogene	predicted gene, 18035 [Source:MGI Symbol;Acc:MGI:5010220]	-
ENSMUSG00000110596	Gm45859	1	72706289	72706502	-	214	processed_pseudogene	predicted gene 45859 [Source:MGI Symbol;Acc:MGI:5804974]	-
ENSMUSG00000046330	Rpl37a	1	72711290	72713813	+	1410	protein_coding	ribosomal protein L37a [Source:MGI Symbol;Acc:MGI:98068]	-
ENSMUSG00000039323	Igfbp2	1	72824503	72852474	+	1847	protein_coding	insulin-like growth factor binding protein 2 [Source:MGI Symbol;Acc:MGI:96437]	-
ENSMUSG00000026185	Igfbp5	1	72857932	72874884	-	6006	protein_coding	insulin-like growth factor binding protein 5 [Source:MGI Symbol;Acc:MGI:96440]	-
ENSMUSG00000101968	1700027A15Rik	1	72984844	73025507	+	1396	antisense	RIKEN cDNA 1700027A15 gene [Source:MGI Symbol;Acc:MGI:1916699]	-
ENSMUSG00000026182	Tnp1	1	73015074	73015909	-	437	protein_coding	transition protein 1 [Source:MGI Symbol;Acc:MGI:98784]	-
ENSMUSG00000102266	Gm38106	1	73206890	73209423	-	2534	TEC	predicted gene, 38106 [Source:MGI Symbol;Acc:MGI:5611334]	-
ENSMUSG00000101112	Gm29185	1	73269064	73306360	+	516	lincRNA	predicted gene 29185 [Source:MGI Symbol;Acc:MGI:5579891]	-
ENSMUSG00000100697	Gm29184	1	73311717	73312050	-	334	processed_pseudogene	predicted gene 29184 [Source:MGI Symbol;Acc:MGI:5579890]	-
ENSMUSG00000099877	Pinc	1	73390775	73407569	-	2587	lincRNA	pregnancy induced noncoding RNA [Source:MGI Symbol;Acc:MGI:3623820]	-
ENSMUSG00000098697	Gm27315	1	73392246	73392399	+	154	misc_RNA	predicted gene, 27315 [Source:MGI Symbol;Acc:MGI:5530697]	-
ENSMUSG00000101812	D530049I02Rik	1	73398968	73430790	+	562	lincRNA	RIKEN cDNA D530049I02 gene [Source:MGI Symbol;Acc:MGI:1925968]	-
ENSMUSG00000100044	Gm9553	1	73512046	73513041	+	996	processed_pseudogene	predicted gene 9553 [Source:MGI Symbol;Acc:MGI:3779963]	-
ENSMUSG00000100444	C530043A13Rik	1	73522095	73529790	-	3970	lincRNA	RIKEN cDNA C530043A13 gene [Source:MGI Symbol;Acc:MGI:2441914]	-
ENSMUSG00000100429	Gm29186	1	73528937	73536349	+	660	lincRNA	predicted gene 29186 [Source:MGI Symbol;Acc:MGI:5579892]	-
ENSMUSG00000100301	6030407O03Rik	1	73618088	73864466	-	2442	lincRNA	RIKEN cDNA 6030407O03 gene [Source:MGI Symbol;Acc:MGI:1924410]	-
ENSMUSG00000101344	Gm29183	1	73750321	73841917	-	790	lincRNA	predicted gene 29183 [Source:MGI Symbol;Acc:MGI:5579889]	-
ENSMUSG00000088666	Gm25329	1	73763710	73763835	+	126	rRNA	predicted gene, 25329 [Source:MGI Symbol;Acc:MGI:5455106]	-
ENSMUSG00000098504	Mir6351	1	73855477	73855575	-	99	miRNA	microRNA 6351 [Source:MGI Symbol;Acc:MGI:5531318]	-
ENSMUSG00000055322	Tns1	1	73910231	74124449	-	16010	protein_coding	tensin 1 [Source:MGI Symbol;Acc:MGI:104552]	-
ENSMUSG00000061815	Rufy4	1	74125541	74148223	+	2329	protein_coding	RUN and FYVE domain containing 4 [Source:MGI Symbol;Acc:MGI:3588214]	-
ENSMUSG00000026180	Cxcr2	1	74153989	74161246	+	3048	protein_coding	chemokine (C-X-C motif) receptor 2 [Source:MGI Symbol;Acc:MGI:105303]	-
ENSMUSG00000048480	Cxcr1	1	74191785	74194631	-	1491	protein_coding	chemokine (C-X-C motif) receptor 1 [Source:MGI Symbol;Acc:MGI:2448715]	-
ENSMUSG00000087820	Mir1928	1	74206554	74206620	-	67	miRNA	microRNA 1928 [Source:MGI Symbol;Acc:MGI:3836960]	-
ENSMUSG00000094768	Gm25524	1	74212813	74212919	+	107	snRNA	predicted gene, 25524 [Source:MGI Symbol;Acc:MGI:5455301]	-
ENSMUSG00000006304	Arpc2	1	74236084	74268209	+	2033	protein_coding	actin related protein 2/3 complex, subunit 2 [Source:MGI Symbol;Acc:MGI:1923959]	-
ENSMUSG00000064272	Gpbar1	1	74278550	74279624	+	1075	protein_coding	G protein-coupled bile acid receptor 1 [Source:MGI Symbol;Acc:MGI:2653863]	-
ENSMUSG00000006299	Aamp	1	74279840	74284738	-	3458	protein_coding	angio-associated migratory protein [Source:MGI Symbol;Acc:MGI:107809]	-
ENSMUSG00000101503	Gm28364	1	74281161	74281866	+	334	antisense	predicted gene 28364 [Source:MGI Symbol;Acc:MGI:5579070]	-
ENSMUSG00000026179	Pnkd	1	74284930	74353694	+	7832	protein_coding	paroxysmal nonkinesiogenic dyskinesia [Source:MGI Symbol;Acc:MGI:1930773]	-
ENSMUSG00000103013	Gm37503	1	74287542	74287860	-	319	TEC	predicted gene, 37503 [Source:MGI Symbol;Acc:MGI:5610731]	-
ENSMUSG00000006301	Tmbim1	1	74288247	74305622	-	12659	protein_coding	transmembrane BAX inhibitor motif containing 1 [Source:MGI Symbol;Acc:MGI:1916910]	-
ENSMUSG00000099931	Gm29358	1	74295603	74298867	+	3265	sense_intronic	predicted gene 29358 [Source:MGI Symbol;Acc:MGI:5580064]	-
ENSMUSG00000103403	Gm37931	1	74307848	74310713	+	2866	TEC	predicted gene, 37931 [Source:MGI Symbol;Acc:MGI:5611159]	-
ENSMUSG00000073650	Catip	1	74362108	74369321	+	2211	protein_coding	ciliogenesis associated TTC17 interacting protein [Source:MGI Symbol;Acc:MGI:2685062]	-
ENSMUSG00000026177	Slc11a1	1	74375195	74386062	+	3705	protein_coding	solute carrier family 11 (proton-coupled divalent metal ion transporters), member 1 [Source:MGI Symbol;Acc:MGI:1345275]	-
ENSMUSG00000026176	Ctdsp1	1	74391509	74397285	+	3334	protein_coding	CTD (carboxy-terminal domain, RNA polymerase II, polypeptide A) small phosphatase 1 [Source:MGI Symbol;Acc:MGI:2654470]	-
ENSMUSG00000065468	Mir26b	1	74394310	74394394	+	85	miRNA	microRNA 26b [Source:MGI Symbol;Acc:MGI:2676901]	-
ENSMUSG00000026175	Vil1	1	74409376	74435559	+	3551	protein_coding	villin 1 [Source:MGI Symbol;Acc:MGI:98930]	-
ENSMUSG00000033364	Usp37	1	74435511	74544284	-	11081	protein_coding	ubiquitin specific peptidase 37 [Source:MGI Symbol;Acc:MGI:2442483]	-
ENSMUSG00000103227	Gm37733	1	74500340	74503301	-	2962	TEC	predicted gene, 37733 [Source:MGI Symbol;Acc:MGI:5610961]	-
ENSMUSG00000026174	Cnot9	1	74506058	74530842	+	3826	protein_coding	CCR4-NOT transcription complex, subunit 9 [Source:MGI Symbol;Acc:MGI:1928902]	-
ENSMUSG00000026173	Plcd4	1	74542888	74567794	+	7045	protein_coding	phospholipase C, delta 4 [Source:MGI Symbol;Acc:MGI:107469]	-
ENSMUSG00000026135	Zfp142	1	74565127	74588246	-	11355	protein_coding	zinc finger protein 142 [Source:MGI Symbol;Acc:MGI:1924514]	zf-C2H2
ENSMUSG00000093155	Gm25035	1	74586896	74586972	-	77	miRNA	predicted gene, 25035 [Source:MGI Symbol;Acc:MGI:5454812]	-
ENSMUSG00000026172	Bcs1l	1	74588289	74592443	+	2192	protein_coding	BCS1-like (yeast) [Source:MGI Symbol;Acc:MGI:1914071]	-
ENSMUSG00000026171	Rnf25	1	74593748	74601397	-	2181	protein_coding	ring finger protein 25 [Source:MGI Symbol;Acc:MGI:1890215]	-
ENSMUSG00000033276	Stk36	1	74601445	74636894	+	6437	protein_coding	serine/threonine kinase 36 [Source:MGI Symbol;Acc:MGI:1920831]	-
ENSMUSG00000033257	Ttll4	1	74661745	74703730	+	11527	protein_coding	tubulin tyrosine ligase-like family, member 4 [Source:MGI Symbol;Acc:MGI:1914784]	-
ENSMUSG00000026170	Cyp27a1	1	74713574	74737892	+	2173	protein_coding	cytochrome P450, family 27, subfamily a, polypeptide 1 [Source:MGI Symbol;Acc:MGI:88594]	-
ENSMUSG00000006542	Prkag3	1	74738922	74749221	-	3682	protein_coding	protein kinase, AMP-activated, gamma 3 non-catalytic subunit [Source:MGI Symbol;Acc:MGI:1891343]	-
ENSMUSG00000098351	Gm27507	1	74764798	74764890	+	93	misc_RNA	predicted gene, 27507 [Source:MGI Symbol;Acc:MGI:5530889]	-
ENSMUSG00000033227	Wnt6	1	74771892	74785322	+	2192	protein_coding	wingless-type MMTV integration site family, member 6 [Source:MGI Symbol;Acc:MGI:98960]	-
ENSMUSG00000099472	Gm29539	1	74774943	74777405	-	758	antisense	predicted gene 29539 [Source:MGI Symbol;Acc:MGI:5580245]	-
ENSMUSG00000026167	Wnt10a	1	74791516	74804179	+	2468	protein_coding	wingless-type MMTV integration site family, member 10A [Source:MGI Symbol;Acc:MGI:108071]	-
ENSMUSG00000089964	Gm16582	1	74850895	74879953	+	1930	processed_transcript	predicted gene 16582 [Source:MGI Symbol;Acc:MGI:4415002]	-
ENSMUSG00000090071	Cdk5r2	1	74854934	74857732	+	2799	protein_coding	cyclin-dependent kinase 5, regulatory subunit 2 (p39) [Source:MGI Symbol;Acc:MGI:1330828]	-
ENSMUSG00000055197	Fev	1	74881509	74885419	-	1617	protein_coding	FEV (ETS oncogene family) [Source:MGI Symbol;Acc:MGI:2449712]	ETS
ENSMUSG00000006546	Cryba2	1	74889934	74893143	-	1193	protein_coding	crystallin, beta A2 [Source:MGI Symbol;Acc:MGI:104336]	-
ENSMUSG00000065616	Mir375	1	74900658	74900721	-	64	miRNA	microRNA 375 [Source:MGI Symbol;Acc:MGI:3619376]	-
ENSMUSG00000047021	Cfap65	1	74902071	74935599	-	7817	protein_coding	cilia and flagella associated protein 65 [Source:MGI Symbol;Acc:MGI:2444274]	-
ENSMUSG00000089653	Gm15841	1	74902371	74907653	+	517	antisense	predicted gene 15841 [Source:MGI Symbol;Acc:MGI:3801860]	-
ENSMUSG00000006538	Ihh	1	74945315	74951672	-	3048	protein_coding	Indian hedgehog [Source:MGI Symbol;Acc:MGI:96533]	-
ENSMUSG00000103145	Gm37744	1	74954252	74955841	+	1590	TEC	predicted gene, 37744 [Source:MGI Symbol;Acc:MGI:5610972]	-
ENSMUSG00000026162	Nhej1	1	74967139	75125200	-	1118	protein_coding	nonhomologous end-joining factor 1 [Source:MGI Symbol;Acc:MGI:1922820]	-
ENSMUSG00000026205	Slc23a3	1	75125541	75133890	-	2167	protein_coding	solute carrier family 23 (nucleobase transporters), member 3 [Source:MGI Symbol;Acc:MGI:104516]	-
ENSMUSG00000033159	Cnppd1	1	75134554	75142711	-	5635	protein_coding	cyclin Pas1/PHO80 domain containing 1 [Source:MGI Symbol;Acc:MGI:1916421]	-
ENSMUSG00000049339	Retreg2	1	75142778	75147913	+	2999	protein_coding	reticulophagy regulator family member 2 [Source:MGI Symbol;Acc:MGI:2388278]	-
ENSMUSG00000026197	Zfand2b	1	75168646	75171629	+	1772	protein_coding	zinc finger, AN1 type domain 2B [Source:MGI Symbol;Acc:MGI:1916068]	-
ENSMUSG00000026198	Abcb6	1	75171717	75180392	-	5315	protein_coding	ATP-binding cassette, sub-family B (MDR/TAP), member 6 [Source:MGI Symbol;Acc:MGI:1921354]	-
ENSMUSG00000099519	Gm29253	1	75171731	75185146	-	5231	processed_transcript	predicted gene 29253 [Source:MGI Symbol;Acc:MGI:5579959]	-
ENSMUSG00000033124	Atg9a	1	75180860	75192196	-	5762	protein_coding	autophagy related 9A [Source:MGI Symbol;Acc:MGI:2138446]	-
ENSMUSG00000026199	Ankzf1	1	75192151	75199387	+	5142	protein_coding	ankyrin repeat and zinc finger domain containing 1 [Source:MGI Symbol;Acc:MGI:1098746]	-
ENSMUSG00000026200	Glb1l	1	75198236	75210813	-	5905	protein_coding	galactosidase, beta 1-like [Source:MGI Symbol;Acc:MGI:1921827]	-
ENSMUSG00000099204	Gm27943	1	75209613	75209728	-	116	miRNA	predicted gene, 27943 [Source:MGI Symbol;Acc:MGI:5531325]	-
ENSMUSG00000026201	Stk16	1	75210838	75215606	+	4518	protein_coding	serine/threonine kinase 16 [Source:MGI Symbol;Acc:MGI:1313271]	-
ENSMUSG00000026202	Tuba4a	1	75214228	75219865	-	3701	protein_coding	tubulin, alpha 4A [Source:MGI Symbol;Acc:MGI:1095410]	-
ENSMUSG00000096094	A630095N17Rik	1	75220095	75232102	-	1123	protein_coding	RIKEN cDNA A630095N17 gene [Source:MGI Symbol;Acc:MGI:2686470]	-
ENSMUSG00000026203	Dnajb2	1	75236406	75245692	+	4249	protein_coding	DnaJ heat shock protein family (Hsp40) member B2 [Source:MGI Symbol;Acc:MGI:1928739]	-
ENSMUSG00000026204	Ptprn	1	75247027	75264502	-	4249	protein_coding	protein tyrosine phosphatase, receptor type, N [Source:MGI Symbol;Acc:MGI:102765]	-
ENSMUSG00000101840	Gm28294	1	75252322	75257427	+	386	antisense	predicted gene 28294 [Source:MGI Symbol;Acc:MGI:5579000]	-
ENSMUSG00000033061	Resp18	1	75272199	75278415	-	1032	protein_coding	regulated endocrine-specific protein 18 [Source:MGI Symbol;Acc:MGI:1098222]	-
ENSMUSG00000100556	Gm28902	1	75272605	75275652	+	215	antisense	predicted gene 28902 [Source:MGI Symbol;Acc:MGI:5579608]	-
ENSMUSG00000026209	Dnpep	1	75307896	75317990	-	4289	protein_coding	aspartyl aminopeptidase [Source:MGI Symbol;Acc:MGI:1278328]	-
ENSMUSG00000026208	Des	1	75360329	75368579	+	3754	protein_coding	desmin [Source:MGI Symbol;Acc:MGI:94885]	-
ENSMUSG00000085653	Gm15179	1	75368212	75375012	-	867	antisense	predicted gene 15179 [Source:MGI Symbol;Acc:MGI:3705125]	-
ENSMUSG00000026207	Speg	1	75375297	75432320	+	12741	protein_coding	SPEG complex locus [Source:MGI Symbol;Acc:MGI:109282]	-
ENSMUSG00000086053	Gm15178	1	75392131	75396363	-	472	antisense	predicted gene 15178 [Source:MGI Symbol;Acc:MGI:3705132]	-
ENSMUSG00000033021	Gmppa	1	75435930	75443179	+	2395	protein_coding	GDP-mannose pyrophosphorylase A [Source:MGI Symbol;Acc:MGI:1916330]	-
ENSMUSG00000033007	Asic4	1	75450436	75474343	+	2727	protein_coding	acid-sensing (proton-gated) ion channel family member 4 [Source:MGI Symbol;Acc:MGI:2652846]	-
ENSMUSG00000102605	Gm37264	1	75468570	75470761	-	2192	TEC	predicted gene, 37264 [Source:MGI Symbol;Acc:MGI:5610492]	-
ENSMUSG00000032997	Chpf	1	75474569	75479307	-	3856	protein_coding	chondroitin polymerizing factor [Source:MGI Symbol;Acc:MGI:106576]	-
ENSMUSG00000026211	Obsl1	1	75479310	75506452	-	8467	protein_coding	obscurin-like 1 [Source:MGI Symbol;Acc:MGI:2138628]	-
ENSMUSG00000051703	Tmem198	1	75479532	75485705	+	2504	protein_coding	transmembrane protein 198 [Source:MGI Symbol;Acc:MGI:2443133]	-
ENSMUSG00000032968	Inha	1	75507077	75510366	+	1475	protein_coding	inhibin alpha [Source:MGI Symbol;Acc:MGI:96569]	-
ENSMUSG00000082745	Gm15181	1	75514107	75514283	-	177	unprocessed_pseudogene	predicted gene 15181 [Source:MGI Symbol;Acc:MGI:3705876]	-
ENSMUSG00000026213	Stk11ip	1	75521529	75537335	+	5743	protein_coding	serine/threonine kinase 11 interacting protein [Source:MGI Symbol;Acc:MGI:1918978]	-
ENSMUSG00000082059	Gm15183	1	75542211	75542558	+	348	processed_pseudogene	predicted gene 15183 [Source:MGI Symbol;Acc:MGI:3705481]	-
ENSMUSG00000006576	Slc4a3	1	75546266	75562172	+	8599	protein_coding	solute carrier family 4 (anion exchanger), member 3 [Source:MGI Symbol;Acc:MGI:109350]	-
ENSMUSG00000083244	Gm15180	1	75568083	75568574	+	492	processed_pseudogene	predicted gene 15180 [Source:MGI Symbol;Acc:MGI:3705360]	-
ENSMUSG00000082528	Gm15182	1	75624654	75626329	+	1676	processed_pseudogene	predicted gene 15182 [Source:MGI Symbol;Acc:MGI:3705533]	-
ENSMUSG00000082012	Gm5257	1	75636390	75637179	+	790	processed_pseudogene	predicted gene 5257 [Source:MGI Symbol;Acc:MGI:3647791]	-
ENSMUSG00000099996	Gm29065	1	76016658	76018756	-	487	lincRNA	predicted gene 29065 [Source:MGI Symbol;Acc:MGI:5579771]	-
ENSMUSG00000101763	Gm29068	1	76110181	76110580	-	400	processed_pseudogene	predicted gene 29068 [Source:MGI Symbol;Acc:MGI:5579774]	-
ENSMUSG00000100827	Gm29069	1	76420692	76528422	+	675	lincRNA	predicted gene 29069 [Source:MGI Symbol;Acc:MGI:5579775]	-
ENSMUSG00000100553	Gm17751	1	76489133	76502028	+	2188	lincRNA	predicted gene, 17751 [Source:MGI Symbol;Acc:MGI:5009832]	-
ENSMUSG00000098611	Mir6343	1	76509560	76509643	+	84	miRNA	microRNA 6343 [Source:MGI Symbol;Acc:MGI:5530686]	-
ENSMUSG00000100534	Gm816	1	76890472	77027792	-	2456	lincRNA	predicted gene 816 [Source:MGI Symbol;Acc:MGI:2685662]	-
ENSMUSG00000102904	Gm38265	1	77143227	77146992	-	3766	TEC	predicted gene, 38265 [Source:MGI Symbol;Acc:MGI:5611493]	-
ENSMUSG00000089326	Gm25974	1	77144753	77144846	+	94	rRNA	predicted gene, 25974 [Source:MGI Symbol;Acc:MGI:5455751]	-
ENSMUSG00000026235	Epha4	1	77367185	77515088	-	8054	protein_coding	Eph receptor A4 [Source:MGI Symbol;Acc:MGI:98277]	-
ENSMUSG00000099141	Mir6352	1	77496653	77496768	-	116	miRNA	microRNA 6352 [Source:MGI Symbol;Acc:MGI:5530863]	-
ENSMUSG00000101849	Gm28386	1	77515280	77517128	+	1849	lincRNA	predicted gene 28386 [Source:MGI Symbol;Acc:MGI:5579092]	-
ENSMUSG00000101506	Gm28385	1	77570672	77570963	+	292	processed_pseudogene	predicted gene 28385 [Source:MGI Symbol;Acc:MGI:5579091]	-
ENSMUSG00000065215	Gm26263	1	77898283	77898446	-	164	snRNA	predicted gene, 26263 [Source:MGI Symbol;Acc:MGI:5456040]	-
ENSMUSG00000102052	Gm28387	1	77942966	77972376	-	854	lincRNA	predicted gene 28387 [Source:MGI Symbol;Acc:MGI:5579093]	-
ENSMUSG00000004872	Pax3	1	78101267	78197134	-	6187	protein_coding	paired box 3 [Source:MGI Symbol;Acc:MGI:97487]	PAX
ENSMUSG00000032908	Sgpp2	1	78310345	78420289	+	4002	protein_coding	sphingosine-1-phosphate phosphotase 2 [Source:MGI Symbol;Acc:MGI:3589109]	-
ENSMUSG00000099561	Gm28410	1	78325628	78340106	-	1450	antisense	predicted gene 28410 [Source:MGI Symbol;Acc:MGI:5579116]	-
ENSMUSG00000102945	Gm37884	1	78375614	78376431	+	818	TEC	predicted gene, 37884 [Source:MGI Symbol;Acc:MGI:5611112]	-
ENSMUSG00000026245	Farsb	1	78417975	78488897	-	2620	protein_coding	phenylalanyl-tRNA synthetase, beta subunit [Source:MGI Symbol;Acc:MGI:1346035]	-
ENSMUSG00000101798	Gm28995	1	78433352	78433612	+	261	unprocessed_pseudogene	predicted gene 28995 [Source:MGI Symbol;Acc:MGI:5579701]	-
ENSMUSG00000104018	4833412K13Rik	1	78465448	78466926	-	1479	TEC	RIKEN cDNA 4833412K13 gene [Source:MGI Symbol;Acc:MGI:1921857]	-
ENSMUSG00000090486	BC035947	1	78497026	78512158	-	3310	protein_coding	cDNA sequence BC035947 [Source:MGI Symbol;Acc:MGI:2652858]	-
ENSMUSG00000012187	Mogat1	1	78510991	78538173	+	1558	protein_coding	monoacylglycerol O-acyltransferase 1 [Source:MGI Symbol;Acc:MGI:1915643]	-
ENSMUSG00000099364	5730419F03Rik	1	78595031	78609508	-	2092	lincRNA	RIKEN cDNA 5730419F03 gene [Source:MGI Symbol;Acc:MGI:1917787]	-
ENSMUSG00000100562	Gm29611	1	78615467	78620165	+	1011	lincRNA	predicted gene 29611 [Source:MGI Symbol;Acc:MGI:5580317]	-
ENSMUSG00000032883	Acsl3	1	78657825	78707743	+	4357	protein_coding	acyl-CoA synthetase long-chain family member 3 [Source:MGI Symbol;Acc:MGI:1921455]	-
ENSMUSG00000079470	Utp14b	1	78658038	78671512	+	7679	protein_coding	UTP14B small subunit processome component [Source:MGI Symbol;Acc:MGI:2445092]	-
ENSMUSG00000099377	Gm6159	1	78783136	78784859	-	1724	processed_pseudogene	predicted gene 6159 [Source:MGI Symbol;Acc:MGI:3644323]	-
ENSMUSG00000099706	Gm29536	1	78791623	79224511	-	3283	lincRNA	predicted gene 29536 [Source:MGI Symbol;Acc:MGI:5580242]	-
ENSMUSG00000047330	Kcne4	1	78816758	78820028	+	2657	protein_coding	potassium voltage-gated channel, Isk-related subfamily, gene 4 [Source:MGI Symbol;Acc:MGI:1891125]	-
ENSMUSG00000101324	Gm29187	1	78821258	78822652	+	689	lincRNA	predicted gene 29187 [Source:MGI Symbol;Acc:MGI:5579893]	-
ENSMUSG00000072978	Gm5830	1	78967637	78968079	-	443	processed_pseudogene	predicted pseudogene 5830 [Source:MGI Symbol;Acc:MGI:3647375]	-
ENSMUSG00000050711	Scg2	1	79434669	79440120	-	2515	protein_coding	secretogranin II [Source:MGI Symbol;Acc:MGI:103033]	-
ENSMUSG00000099562	Gm19027	1	79505803	79507157	-	1355	processed_pseudogene	predicted gene, 19027 [Source:MGI Symbol;Acc:MGI:5011212]	-
ENSMUSG00000077782	Gm24160	1	79513739	79513864	-	126	snoRNA	predicted gene, 24160 [Source:MGI Symbol;Acc:MGI:5453937]	-
ENSMUSG00000054702	Ap1s3	1	79606876	79671972	-	2878	protein_coding	adaptor-related protein complex AP-1, sigma 3 [Source:MGI Symbol;Acc:MGI:1891304]	-
ENSMUSG00000102235	Gm37886	1	79619522	79621034	-	1513	TEC	predicted gene, 37886 [Source:MGI Symbol;Acc:MGI:5611114]	-
ENSMUSG00000073643	Wdfy1	1	79702262	79776143	-	6488	protein_coding	WD repeat and FYVE domain containing 1 [Source:MGI Symbol;Acc:MGI:1916618]	-
ENSMUSG00000104497	Gm10555	1	79762717	79764507	+	1791	TEC	predicted gene 10555 [Source:MGI Symbol;Acc:MGI:3642807]	-
ENSMUSG00000026248	Mrpl44	1	79776018	79781445	+	1644	protein_coding	mitochondrial ribosomal protein L44 [Source:MGI Symbol;Acc:MGI:1916413]	-
ENSMUSG00000026249	Serpine2	1	79794197	79861180	-	8287	protein_coding	serine (or cysteine) peptidase inhibitor, clade E, member 2 [Source:MGI Symbol;Acc:MGI:101780]	-
ENSMUSG00000067106	Gm5529	1	79922536	79923426	-	891	processed_pseudogene	predicted pseudogene 5529 [Source:MGI Symbol;Acc:MGI:3646377]	-
ENSMUSG00000100397	Gm28071	1	79957580	79958057	+	478	processed_pseudogene	predicted gene 28071 [Source:MGI Symbol;Acc:MGI:5578777]	-
ENSMUSG00000099753	Gm28058	1	80098622	80098885	+	264	processed_pseudogene	predicted gene 28058 [Source:MGI Symbol;Acc:MGI:5578764]	-
ENSMUSG00000096297	Gm23934	1	80135466	80135572	+	107	snRNA	predicted gene, 23934 [Source:MGI Symbol;Acc:MGI:5453711]	-
ENSMUSG00000102518	Gm38339	1	80146973	80148801	-	1829	TEC	predicted gene, 38339 [Source:MGI Symbol;Acc:MGI:5611567]	-
ENSMUSG00000099552	9830004L10Rik	1	80184719	80192073	+	2333	lincRNA	RIKEN cDNA 9830004L10 gene [Source:MGI Symbol;Acc:MGI:3642808]	-
ENSMUSG00000043230	Fam124b	1	80198706	80218473	-	3357	protein_coding	family with sequence similarity 124, member B [Source:MGI Symbol;Acc:MGI:3026880]	-
ENSMUSG00000101257	2310015K22Rik	1	80225044	80228792	+	1461	lincRNA	RIKEN cDNA 2310015K22 gene [Source:MGI Symbol;Acc:MGI:1916815]	-
ENSMUSG00000103404	Gm37932	1	80255031	80256197	-	1167	TEC	predicted gene, 37932 [Source:MGI Symbol;Acc:MGI:5611160]	-
ENSMUSG00000004364	Cul3	1	80264923	80340480	-	4873	protein_coding	cullin 3 [Source:MGI Symbol;Acc:MGI:1347360]	-
ENSMUSG00000103076	Gm37902	1	80274731	80276413	-	1683	TEC	predicted gene, 37902 [Source:MGI Symbol;Acc:MGI:5611130]	-
ENSMUSG00000103525	Gm37262	1	80326177	80327994	-	1818	TEC	predicted gene, 37262 [Source:MGI Symbol;Acc:MGI:5610490]	-
ENSMUSG00000101722	Gm29125	1	80382822	80386251	+	3220	lincRNA	predicted gene 29125 [Source:MGI Symbol;Acc:MGI:5579831]	-
ENSMUSG00000090637	Gm6189	1	80383104	80385185	-	2082	processed_pseudogene	predicted gene 6189 [Source:MGI Symbol;Acc:MGI:3643154]	-
ENSMUSG00000101483	1700016L21Rik	1	80445932	80479867	+	968	antisense	RIKEN cDNA 1700016L21 gene [Source:MGI Symbol;Acc:MGI:1919458]	-
ENSMUSG00000110100	Gm45261	1	80449597	80461448	-	594	protein_coding	predicted gene 45261 [Source:MGI Symbol;Acc:MGI:5791097]	-
ENSMUSG00000038608	Dock10	1	80501073	80758527	-	18267	protein_coding	dedicator of cytokinesis 10 [Source:MGI Symbol;Acc:MGI:2146320]	-
ENSMUSG00000103192	Gm37645	1	80666009	80669564	-	3556	TEC	predicted gene, 37645 [Source:MGI Symbol;Acc:MGI:5610873]	-
ENSMUSG00000104488	Gm38062	1	80728809	80730664	-	1856	TEC	predicted gene, 38062 [Source:MGI Symbol;Acc:MGI:5611290]	-
ENSMUSG00000102721	A630081D01Rik	1	80747222	80749054	-	1833	TEC	RIKEN cDNA A630081D01 gene [Source:MGI Symbol;Acc:MGI:2138649]	-
ENSMUSG00000099949	Gm29124	1	80897654	80898105	-	452	processed_pseudogene	predicted gene 29124 [Source:MGI Symbol;Acc:MGI:5579830]	-
ENSMUSG00000099918	Gm28066	1	80949426	80949897	+	472	processed_pseudogene	predicted gene 28066 [Source:MGI Symbol;Acc:MGI:5578772]	-
ENSMUSG00000054976	Nyap2	1	81076950	81341764	+	12508	protein_coding	neuronal tyrosine-phophorylated phosphoinositide 3-kinase adaptor 2 [Source:MGI Symbol;Acc:MGI:2443135]	-
ENSMUSG00000104029	Gm37210	1	81520338	81522341	-	2004	TEC	predicted gene, 37210 [Source:MGI Symbol;Acc:MGI:5610438]	-
ENSMUSG00000101986	Gm6198	1	81554157	81557483	-	2929	processed_pseudogene	predicted gene 6198 [Source:MGI Symbol;Acc:MGI:3644461]	-
ENSMUSG00000087008	Gm5530	1	81741985	81742969	-	985	processed_pseudogene	predicted gene 5530 [Source:MGI Symbol;Acc:MGI:3646374]	-
ENSMUSG00000100561	Gm7516	1	81797241	81797946	+	706	processed_pseudogene	predicted gene 7516 [Source:MGI Symbol;Acc:MGI:3643007]	-
ENSMUSG00000103571	Gm37114	1	82105180	82106983	+	1804	TEC	predicted gene, 37114 [Source:MGI Symbol;Acc:MGI:5610342]	-
ENSMUSG00000098797	Mir6344	1	82131916	82132019	+	104	miRNA	microRNA 6344 [Source:MGI Symbol;Acc:MGI:5531222]	-
ENSMUSG00000055980	Irs1	1	82233101	82291416	-	9144	protein_coding	insulin receptor substrate 1 [Source:MGI Symbol;Acc:MGI:99454]	-
ENSMUSG00000022591	Gm9747	1	82233112	82235933	+	2822	protein_coding	predicted gene 9747 [Source:MGI Symbol;Acc:MGI:3710571]	-
ENSMUSG00000026142	Rhbdd1	1	82316452	82445366	+	6966	protein_coding	rhomboid domain containing 1 [Source:MGI Symbol;Acc:MGI:1924117]	-
ENSMUSG00000104493	Gm19552	1	82352217	82355049	+	2833	TEC	predicted gene, 19552 [Source:MGI Symbol;Acc:MGI:5011737]	-
ENSMUSG00000100786	Gm28940	1	82392493	82402746	-	1682	antisense	predicted gene 28940 [Source:MGI Symbol;Acc:MGI:5579646]	-
ENSMUSG00000096779	Gm22112	1	82396697	82396817	-	121	miRNA	predicted gene, 22112 [Source:MGI Symbol;Acc:MGI:5451889]	-
ENSMUSG00000067158	Col4a4	1	82448423	82586849	-	10612	protein_coding	collagen, type IV, alpha 4 [Source:MGI Symbol;Acc:MGI:104687]	-
ENSMUSG00000079465	Col4a3	1	82586921	82722059	+	9967	protein_coding	collagen, type IV, alpha 3 [Source:MGI Symbol;Acc:MGI:104688]	-
ENSMUSG00000065055	n-R5s213	1	82635013	82635110	+	98	rRNA	nuclear encoded rRNA 5S 213 [Source:MGI Symbol;Acc:MGI:4422078]	-
ENSMUSG00000097564	C430014B12Rik	1	82691928	82725169	-	4343	processed_transcript	RIKEN cDNA C430014B12 gene [Source:MGI Symbol;Acc:MGI:2444820]	-
ENSMUSG00000026150	Mff	1	82724890	82752394	+	9757	protein_coding	mitochondrial fission factor [Source:MGI Symbol;Acc:MGI:1922984]	-
ENSMUSG00000101450	Gm28941	1	82739691	82740707	+	1017	sense_intronic	predicted gene 28941 [Source:MGI Symbol;Acc:MGI:5579647]	-
ENSMUSG00000026149	Tm4sf20	1	82756649	82768461	-	1508	protein_coding	transmembrane 4 L six family member 20 [Source:MGI Symbol;Acc:MGI:1913511]	-
ENSMUSG00000114299	Gm47791	1	82770824	82771243	-	420	protein_coding	predicted gene, 47791 [Source:MGI Symbol;Acc:MGI:6096961]	-
ENSMUSG00000099771	Gm19257	1	82777028	82777210	-	183	processed_pseudogene	predicted gene, 19257 [Source:MGI Symbol;Acc:MGI:5011442]	-
ENSMUSG00000102280	Gm36999	1	82806423	82807468	-	1046	TEC	predicted gene, 36999 [Source:MGI Symbol;Acc:MGI:5610227]	-
ENSMUSG00000100170	Gm28942	1	82819835	82820377	+	365	lincRNA	predicted gene 28942 [Source:MGI Symbol;Acc:MGI:5579648]	-
ENSMUSG00000100744	Gm17764	1	82822471	82822861	-	391	processed_pseudogene	predicted gene, 17764 [Source:MGI Symbol;Acc:MGI:5009928]	-
ENSMUSG00000093782	Gm22396	1	82839446	82839498	+	53	miRNA	predicted gene, 22396 [Source:MGI Symbol;Acc:MGI:5452173]	-
ENSMUSG00000026159	Agfg1	1	82839483	82901182	+	8384	protein_coding	ArfGAP with FG repeats 1 [Source:MGI Symbol;Acc:MGI:1333754]	-
ENSMUSG00000113880	A030005L19Rik	1	82913325	82914130	+	806	protein_coding	RIKEN cDNA A030005L19 gene [Source:MGI Symbol;Acc:MGI:1925172]	-
ENSMUSG00000113973	A030014E15Rik	1	82924917	82925712	+	796	protein_coding	RIKEN cDNA A030014E15 gene [Source:MGI Symbol;Acc:MGI:1925167]	-
ENSMUSG00000113846	Gm6217	1	82930571	82931399	-	829	protein_coding	predicted gene 6217 [Source:MGI Symbol;Acc:MGI:3644079]	-
ENSMUSG00000113084	A030003K21Rik	1	82942559	82943388	-	830	protein_coding	RIKEN cDNA A030003K21 gene [Source:MGI Symbol;Acc:MGI:1925163]	-
ENSMUSG00000113925	Gm7544	1	82955186	82956013	-	828	protein_coding	predicted gene 7544 [Source:MGI Symbol;Acc:MGI:3779750]	-
ENSMUSG00000114011	Gm47955	1	82960286	82960924	+	639	protein_coding	predicted gene, 47955 [Source:MGI Symbol;Acc:MGI:6097226]	-
ENSMUSG00000113097	Gm47959	1	83000548	83001480	+	933	protein_coding	predicted gene, 47959 [Source:MGI Symbol;Acc:MGI:6097234]	-
ENSMUSG00000101784	Gm7553	1	83003482	83004907	-	1426	processed_pseudogene	predicted gene 7553 [Source:MGI Symbol;Acc:MGI:3826364]	-
ENSMUSG00000038496	Slc19a3	1	83012523	83038448	-	3065	protein_coding	solute carrier family 19, member 3 [Source:MGI Symbol;Acc:MGI:1931307]	-
ENSMUSG00000100432	Gm7539	1	83015393	83016022	+	630	processed_pseudogene	predicted gene 7539 [Source:MGI Symbol;Acc:MGI:3647619]	-
ENSMUSG00000100190	Krtap28-10	1	83041524	83042480	-	957	protein_coding	keratin associated protein 28-10 [Source:MGI Symbol;Acc:MGI:3779575]	-
ENSMUSG00000113267	Gm47969	1	83044932	83045946	+	1015	protein_coding	predicted gene, 47969 [Source:MGI Symbol;Acc:MGI:6097249]	-
ENSMUSG00000104423	A030005K14Rik	1	83058286	83059378	-	1093	protein_coding	RIKEN cDNA A030005K14 gene [Source:MGI Symbol;Acc:MGI:1925171]	-
ENSMUSG00000101315	Krtap28-13	1	83060930	83061921	+	992	protein_coding	keratin associated protein 28-13 [Source:MGI Symbol;Acc:MGI:1918636]	-
ENSMUSG00000099691	Gm29518	1	83067102	83067473	+	372	processed_pseudogene	predicted gene 29518 [Source:MGI Symbol;Acc:MGI:5580224]	-
ENSMUSG00000026166	Ccl20	1	83116766	83119167	+	1421	protein_coding	chemokine (C-C motif) ligand 20 [Source:MGI Symbol;Acc:MGI:1329031]	-
ENSMUSG00000101173	Gm29519	1	83157984	83159017	+	398	processed_pseudogene	predicted gene 29519 [Source:MGI Symbol;Acc:MGI:5580225]	-
ENSMUSG00000053161	Daw1	1	83159752	83210574	+	2140	protein_coding	dynein assembly factor with WDR repeat domains 1 [Source:MGI Symbol;Acc:MGI:1923089]	-
ENSMUSG00000101896	Gm6244	1	83212044	83212884	-	841	processed_pseudogene	predicted gene 6244 [Source:MGI Symbol;Acc:MGI:3643858]	-
ENSMUSG00000084443	n-R5s214	1	83216671	83216791	-	121	rRNA	nuclear encoded rRNA 5S 214 [Source:MGI Symbol;Acc:MGI:4422079]	-
ENSMUSG00000026163	Sphkap	1	83254139	83408200	-	9602	protein_coding	SPHK1 interactor, AKAP domain containing [Source:MGI Symbol;Acc:MGI:1924879]	-
ENSMUSG00000079140	Gm6374	1	83314513	83315300	+	788	processed_pseudogene	predicted gene 6374 [Source:MGI Symbol;Acc:MGI:3647016]	-
ENSMUSG00000104374	Gm37517	1	83331298	83332586	-	1289	TEC	predicted gene, 37517 [Source:MGI Symbol;Acc:MGI:5610745]	-
ENSMUSG00000104219	Gm37989	1	83426596	83427398	-	803	TEC	predicted gene, 37989 [Source:MGI Symbol;Acc:MGI:5611217]	-
ENSMUSG00000100580	4933436I20Rik	1	83659550	83911644	-	2146	lincRNA	RIKEN cDNA 4933436I20 gene [Source:MGI Symbol;Acc:MGI:1918540]	-
ENSMUSG00000094946	Gm25754	1	83795912	83796032	+	121	miRNA	predicted gene, 25754 [Source:MGI Symbol;Acc:MGI:5455531]	-
ENSMUSG00000077736	Gm24555	1	83921918	83922041	+	124	snoRNA	predicted gene, 24555 [Source:MGI Symbol;Acc:MGI:5454332]	-
ENSMUSG00000045658	Pid1	1	84036296	84364180	-	8172	protein_coding	phosphotyrosine interaction domain containing 1 [Source:MGI Symbol;Acc:MGI:2138391]	-
ENSMUSG00000102750	Gm37058	1	84132867	84134510	-	1644	TEC	predicted gene, 37058 [Source:MGI Symbol;Acc:MGI:5610286]	-
ENSMUSG00000101934	Gm18304	1	84168188	84168733	+	546	processed_pseudogene	predicted gene, 18304 [Source:MGI Symbol;Acc:MGI:5010489]	-
ENSMUSG00000098851	Mir6353	1	84218849	84218961	-	113	miRNA	microRNA 6353 [Source:MGI Symbol;Acc:MGI:5530773]	-
ENSMUSG00000036766	Dner	1	84369839	84696221	-	4784	protein_coding	delta/notch-like EGF repeat containing [Source:MGI Symbol;Acc:MGI:2152889]	-
ENSMUSG00000104396	Gm37959	1	84392503	84395399	-	2897	TEC	predicted gene, 37959 [Source:MGI Symbol;Acc:MGI:5611187]	-
ENSMUSG00000102481	Gm37925	1	84665189	84669443	-	4255	TEC	predicted gene, 37925 [Source:MGI Symbol;Acc:MGI:5611153]	-
ENSMUSG00000093254	Mir5126	1	84695839	84695915	+	77	miRNA	microRNA 5126 [Source:MGI Symbol;Acc:MGI:4950451]	-
ENSMUSG00000026219	Trip12	1	84721189	84840516	-	16601	protein_coding	thyroid hormone receptor interactor 12 [Source:MGI Symbol;Acc:MGI:1309481]	-
ENSMUSG00000103505	Gm38374	1	84807158	84809190	-	2033	TEC	predicted gene, 38374 [Source:MGI Symbol;Acc:MGI:5611602]	-
ENSMUSG00000104503	Gm37738	1	84819968	84824683	-	4716	TEC	predicted gene, 37738 [Source:MGI Symbol;Acc:MGI:5610966]	-
ENSMUSG00000073633	Fbxo36	1	84839841	84900487	+	2148	protein_coding	F-box protein 36 [Source:MGI Symbol;Acc:MGI:1289192]	-
ENSMUSG00000026220	Slc16a14	1	84905898	84935134	-	3352	protein_coding	solute carrier family 16 (monocarboxylic acid transporters), member 14 [Source:MGI Symbol;Acc:MGI:1919031]	-
ENSMUSG00000096802	Gm15433	1	84963669	84964559	+	891	processed_pseudogene	predicted pseudogene 15433 [Source:MGI Symbol;Acc:MGI:3705860]	-
ENSMUSG00000099693	Gm29284	1	84990638	84993032	-	255	unprocessed_pseudogene	predicted gene 29284 [Source:MGI Symbol;Acc:MGI:5579990]	-
ENSMUSG00000052477	C130026I21Rik	1	84992690	85270566	-	3827	protein_coding	RIKEN cDNA C130026I21 gene [Source:MGI Symbol;Acc:MGI:3612702]	-
ENSMUSG00000064281	Rpl19-ps1	1	85012114	85012704	+	591	processed_pseudogene	ribosomal protein L19, pseudogene 1 [Source:MGI Symbol;Acc:MGI:3642668]	-
ENSMUSG00000098842	Gm27907	1	85012367	85012446	+	80	miRNA	predicted gene, 27907 [Source:MGI Symbol;Acc:MGI:5531289]	-
ENSMUSG00000061852	Gm7582	1	85027954	85041958	-	603	unprocessed_pseudogene	predicted gene 7582 [Source:MGI Symbol;Acc:MGI:3643856]	-
ENSMUSG00000089976	Gm2389	1	85061154	85062642	+	189	unprocessed_pseudogene	predicted pseudogene 2389 [Source:MGI Symbol;Acc:MGI:3780557]	-
ENSMUSG00000101279	Gm18342	1	85067394	85080236	-	694	unprocessed_pseudogene	predicted gene, 18342 [Source:MGI Symbol;Acc:MGI:5010527]	-
ENSMUSG00000089844	A530032D15Rik	1	85083069	85109853	-	1603	protein_coding	RIKEN cDNA A530032D15Rik gene [Source:MGI Symbol;Acc:MGI:3037746]	-
ENSMUSG00000073631	Gm10553	1	85100164	85100535	+	372	protein_coding	predicted gene 10553 [Source:MGI Symbol;Acc:MGI:3642178]	-
ENSMUSG00000072109	A530040E14Rik	1	85105946	85114035	+	2323	antisense	RIKEN cDNA A530040E14 gene [Source:MGI Symbol;Acc:MGI:3612703]	-
ENSMUSG00000090128	Gm16038	1	85115319	85117237	+	193	unprocessed_pseudogene	predicted gene 16038 [Source:MGI Symbol;Acc:MGI:3802117]	-
ENSMUSG00000091199	Gm2619	1	85156809	85327306	-	764	transcribed_unprocessed_pseudogene	predicted gene 2619 [Source:MGI Symbol;Acc:MGI:3780787]	-
ENSMUSG00000089716	Gm6264	1	85159764	85194260	+	1474	transcribed_unprocessed_pseudogene	predicted gene 6264 [Source:MGI Symbol;Acc:MGI:3779580]	-
ENSMUSG00000079457	Gm7609	1	85199613	85213786	+	2496	transcribed_unprocessed_pseudogene	predicted pseudogene 7609 [Source:MGI Symbol;Acc:MGI:3644536]	-
ENSMUSG00000090252	Gm16028	1	85246851	85255465	+	890	antisense	predicted gene 16028 [Source:MGI Symbol;Acc:MGI:3801982]	-
ENSMUSG00000079455	Gm16026	1	85266698	85285491	+	4005	transcribed_unprocessed_pseudogene	predicted pseudogene 16026 [Source:MGI Symbol;Acc:MGI:3783243]	-
ENSMUSG00000089652	Gm16025	1	85326729	85342615	+	2425	lincRNA	predicted gene 16025 [Source:MGI Symbol;Acc:MGI:3802144]	-
ENSMUSG00000089937	Gm7281	1	85332716	85342086	-	543	unprocessed_pseudogene	predicted gene 7281 [Source:MGI Symbol;Acc:MGI:3779713]	-
ENSMUSG00000096292	Gm2666	1	85484252	85485142	-	891	processed_pseudogene	predicted gene 2666 [Source:MGI Symbol;Acc:MGI:3780835]	-
ENSMUSG00000101751	Gm2427	1	85501090	85514604	+	881	unprocessed_pseudogene	predicted gene 2427 [Source:MGI Symbol;Acc:MGI:3780593]	-
ENSMUSG00000089714	Gm16092	1	85511133	85527161	-	2405	lincRNA	predicted gene 16092 [Source:MGI Symbol;Acc:MGI:3841241]	-
ENSMUSG00000090186	Gm7592	1	85526690	85550577	+	627	transcribed_unprocessed_pseudogene	predicted gene 7592 [Source:MGI Symbol;Acc:MGI:3644077]	-
ENSMUSG00000094127	G530012D18Rik	1	85575676	85577295	+	420	protein_coding	RIKEN cDNA G530012D1 gene [Source:MGI Symbol;Acc:MGI:3642025]	-
ENSMUSG00000070034	Sp110	1	85576899	85598817	-	6781	protein_coding	Sp110 nuclear body protein [Source:MGI Symbol;Acc:MGI:1923364]	SAND
ENSMUSG00000090103	Gm16094	1	85599286	85599839	+	427	antisense	predicted gene 16094 [Source:MGI Symbol;Acc:MGI:3801967]	-
ENSMUSG00000070031	Sp140	1	85600378	85645037	+	3328	protein_coding	Sp140 nuclear body protein [Source:MGI Symbol;Acc:MGI:3702467]	SAND
ENSMUSG00000073628	Gm10552	1	85604085	85611896	-	1056	antisense	predicted gene 10552 [Source:MGI Symbol;Acc:MGI:3642083]	-
ENSMUSG00000090246	Gm17017	1	85641222	85650585	-	2405	antisense	predicted gene 17017 [Source:MGI Symbol;Acc:MGI:4820558]	-
ENSMUSG00000026222	Sp100	1	85649988	85709998	+	7556	protein_coding	nuclear antigen Sp100 [Source:MGI Symbol;Acc:MGI:109561]	SAND
ENSMUSG00000064414	n-R5s215	1	85674882	85674985	+	104	rRNA	nuclear encoded rRNA 5S 215 [Source:MGI Symbol;Acc:MGI:4422080]	-
ENSMUSG00000052760	A630001G21Rik	1	85717083	85778643	-	2709	protein_coding	RIKEN cDNA A630001G21 gene [Source:MGI Symbol;Acc:MGI:2443131]	-
ENSMUSG00000098634	Mir8096	1	85751948	85752074	+	127	miRNA	microRNA 8096 [Source:MGI Symbol;Acc:MGI:5530861]	-
ENSMUSG00000094834	Gm25472	1	85763794	85763871	+	78	miRNA	predicted gene, 25472 [Source:MGI Symbol;Acc:MGI:5455249]	-
ENSMUSG00000100217	9930111H07Rik	1	85775271	85784694	+	821	lincRNA	RIKEN cDNA 9930111H07 gene [Source:MGI Symbol;Acc:MGI:1925012]	-
ENSMUSG00000092932	Gm22906	1	85784713	85784962	+	250	misc_RNA	predicted gene, 22906 [Source:MGI Symbol;Acc:MGI:5452683]	-
ENSMUSG00000036707	Cab39	1	85793441	85851576	+	7077	protein_coding	calcium binding protein 39 [Source:MGI Symbol;Acc:MGI:107438]	-
ENSMUSG00000026223	Itm2c	1	85894281	85908675	+	2491	protein_coding	integral membrane protein 2C [Source:MGI Symbol;Acc:MGI:1927594]	-
ENSMUSG00000026224	4933407L21Rik	1	85928483	85940624	+	3343	protein_coding	RIKEN cDNA 4933407L21 gene [Source:MGI Symbol;Acc:MGI:1918391]	-
ENSMUSG00000099767	Gm28884	1	85933247	85937332	-	3994	antisense	predicted gene 28884 [Source:MGI Symbol;Acc:MGI:5579590]	-
ENSMUSG00000049608	Gpr55	1	85938318	85961007	-	3721	protein_coding	G protein-coupled receptor 55 [Source:MGI Symbol;Acc:MGI:2685064]	-
ENSMUSG00000100108	Gm28100	1	85972365	85986917	-	582	lincRNA	predicted gene 28100 [Source:MGI Symbol;Acc:MGI:5578806]	-
ENSMUSG00000099342	Gm18180	1	86014403	86015886	-	1484	processed_pseudogene	predicted gene, 18180 [Source:MGI Symbol;Acc:MGI:5010365]	-
ENSMUSG00000026226	Spata3	1	86016816	86029958	+	2666	protein_coding	spermatogenesis associated 3 [Source:MGI Symbol;Acc:MGI:1917310]	-
ENSMUSG00000026227	2810459M11Rik	1	86045863	86055456	+	3331	protein_coding	RIKEN cDNA 2810459M11 gene [Source:MGI Symbol;Acc:MGI:1920042]	-
ENSMUSG00000026229	Psmd1	1	86064387	86139151	+	7265	protein_coding	proteasome (prosome, macropain) 26S subunit, non-ATPase, 1 [Source:MGI Symbol;Acc:MGI:1917497]	-
ENSMUSG00000077274	Gm22786	1	86087301	86087422	+	122	snoRNA	predicted gene, 22786 [Source:MGI Symbol;Acc:MGI:5452563]	-
ENSMUSG00000026228	Htr2b	1	86099026	86111970	-	2131	protein_coding	5-hydroxytryptamine (serotonin) receptor 2B [Source:MGI Symbol;Acc:MGI:109323]	-
ENSMUSG00000103272	Gm37914	1	86120883	86123561	+	2679	TEC	predicted gene, 37914 [Source:MGI Symbol;Acc:MGI:5611142]	-
ENSMUSG00000094638	Gm21972	1	86133637	86162788	+	776	protein_coding	predicted gene 21972 [Source:MGI Symbol;Acc:MGI:5439441]	-
ENSMUSG00000062590	Armc9	1	86154780	86278284	+	13006	protein_coding	armadillo repeat containing 9 [Source:MGI Symbol;Acc:MGI:1926045]	-
ENSMUSG00000087538	Gm16341	1	86275509	86301375	-	377	antisense	predicted gene 16341 [Source:MGI Symbol;Acc:MGI:3840137]	-
ENSMUSG00000079445	B3gnt7	1	86302832	86307305	+	4137	protein_coding	UDP-GlcNAc:betaGal beta-1,3-N-acetylglucosaminyltransferase 7 [Source:MGI Symbol;Acc:MGI:2384394]	-
ENSMUSG00000099644	Gm28626	1	86303195	86304059	-	520	antisense	predicted gene 28626 [Source:MGI Symbol;Acc:MGI:5579332]	-
ENSMUSG00000091806	Gm5258	1	86323267	86323593	+	327	processed_pseudogene	predicted gene 5258 [Source:MGI Symbol;Acc:MGI:3647794]	-
ENSMUSG00000101853	Gm28627	1	86328039	86328873	+	453	processed_pseudogene	predicted gene 28627 [Source:MGI Symbol;Acc:MGI:5579333]	-
ENSMUSG00000026234	Ncl	1	86344719	86359400	-	10188	protein_coding	nucleolin [Source:MGI Symbol;Acc:MGI:97286]	-
ENSMUSG00000064837	Snora75	1	86351169	86351301	-	133	snoRNA	small nucleolar RNA, H/ACA box 75 [Source:MGI Symbol;Acc:MGI:3819511]	-
ENSMUSG00000104627	Mir3535	1	86351981	86352127	-	147	miRNA	microRNA 3535 [Source:MGI Symbol;Acc:MGI:5562722]	-
ENSMUSG00000064696	Gm24148	1	86352008	86352087	-	80	snoRNA	predicted gene, 24148 [Source:MGI Symbol;Acc:MGI:5453925]	-
ENSMUSG00000064823	Snord82	1	86356261	86356330	-	70	snoRNA	small nucleolar RNA, C/D box 82 [Source:MGI Symbol;Acc:MGI:1931502]	-
ENSMUSG00000073627	C130036L24Rik	1	86359574	86373791	+	6437	processed_transcript	RIKEN cDNA C130036L24 gene [Source:MGI Symbol;Acc:MGI:2441877]	-
ENSMUSG00000110510	Gm45908	1	86377100	86378276	-	1177	processed_pseudogene	predicted gene 45908 [Source:MGI Symbol;Acc:MGI:5805023]	-
ENSMUSG00000026237	Nmur1	1	86386303	86426228	-	1695	protein_coding	neuromedin U receptor 1 [Source:MGI Symbol;Acc:MGI:1341898]	-
ENSMUSG00000036574	Tex44	1	86426329	86428052	+	1724	protein_coding	testis expressed 44 [Source:MGI Symbol;Acc:MGI:1919113]	-
ENSMUSG00000101328	Rpl30-ps6	1	86473659	86474006	+	348	processed_pseudogene	ribosomal protein L30, pseudogene 6 [Source:MGI Symbol;Acc:MGI:3642608]	-
ENSMUSG00000026238	Ptma	1	86526726	86530712	+	1462	protein_coding	prothymosin alpha [Source:MGI Symbol;Acc:MGI:97803]	-
ENSMUSG00000026239	Pde6d	1	86542994	86582629	-	2178	protein_coding	phosphodiesterase 6D, cGMP-specific, rod, delta [Source:MGI Symbol;Acc:MGI:1270843]	-
ENSMUSG00000102927	Gm37152	1	86580058	86581232	+	1175	TEC	predicted gene, 37152 [Source:MGI Symbol;Acc:MGI:5610380]	-
ENSMUSG00000026240	Cops7b	1	86582904	86609375	+	5515	protein_coding	COP9 signalosome subunit 7B [Source:MGI Symbol;Acc:MGI:1349388]	-
ENSMUSG00000084468	Gm22955	1	86637552	86637608	-	57	miRNA	predicted gene, 22955 [Source:MGI Symbol;Acc:MGI:5452732]	-
ENSMUSG00000103609	Gm37022	1	86638201	86640454	+	2254	TEC	predicted gene, 37022 [Source:MGI Symbol;Acc:MGI:5610250]	-
ENSMUSG00000026241	Nppc	1	86666291	86670571	-	1042	protein_coding	natriuretic peptide type C [Source:MGI Symbol;Acc:MGI:97369]	-
ENSMUSG00000053333	Dis3l2	1	86703808	87050095	+	8901	protein_coding	DIS3 like 3'-5' exoribonuclease 2 [Source:MGI Symbol;Acc:MGI:2442555]	-
ENSMUSG00000100225	Gm29097	1	86764944	86765365	-	422	processed_pseudogene	predicted gene 29097 [Source:MGI Symbol;Acc:MGI:5579803]	-
ENSMUSG00000100768	Gm29055	1	86774819	86776528	+	1710	sense_intronic	predicted gene 29055 [Source:MGI Symbol;Acc:MGI:5579761]	-
ENSMUSG00000104121	Gm37485	1	86801075	86804027	+	2953	TEC	predicted gene, 37485 [Source:MGI Symbol;Acc:MGI:5610713]	-
ENSMUSG00000102383	Gm38142	1	86826101	86829655	+	3555	TEC	predicted gene, 38142 [Source:MGI Symbol;Acc:MGI:5611370]	-
ENSMUSG00000104400	Gm38010	1	86834995	86837778	+	2784	TEC	predicted gene, 38010 [Source:MGI Symbol;Acc:MGI:5611238]	-
ENSMUSG00000102293	Gm37541	1	86874350	86876664	+	2315	TEC	predicted gene, 37541 [Source:MGI Symbol;Acc:MGI:5610769]	-
ENSMUSG00000102649	Gm38021	1	86893573	86895132	+	1560	TEC	predicted gene, 38021 [Source:MGI Symbol;Acc:MGI:5611249]	-
ENSMUSG00000084106	Gm6136	1	86908793	86909683	-	891	processed_pseudogene	predicted pseudogene 6136 [Source:MGI Symbol;Acc:MGI:3646897]	-
ENSMUSG00000102571	Gm37967	1	86917992	86920656	+	2665	TEC	predicted gene, 37967 [Source:MGI Symbol;Acc:MGI:5611195]	-
ENSMUSG00000099401	Gm28375	1	86929387	87057596	-	430	antisense	predicted gene 28375 [Source:MGI Symbol;Acc:MGI:5579081]	-
ENSMUSG00000102956	Gm37017	1	86988270	86989016	+	747	TEC	predicted gene, 37017 [Source:MGI Symbol;Acc:MGI:5610245]	-
ENSMUSG00000103984	Gm37447	1	87036723	87039650	+	2928	TEC	predicted gene, 37447 [Source:MGI Symbol;Acc:MGI:5610675]	-
ENSMUSG00000101940	Akp-ps1	1	87067672	87071098	+	2075	transcribed_unprocessed_pseudogene	alkaline phosphatase pseudogene 1 [Source:MGI Symbol;Acc:MGI:87981]	-
ENSMUSG00000101625	Gm29371	1	87080171	87096418	+	885	lincRNA	predicted gene 29371 [Source:MGI Symbol;Acc:MGI:5580077]	-
ENSMUSG00000026246	Alppl2	1	87086694	87089928	-	2256	protein_coding	alkaline phosphatase, placental-like 2 [Source:MGI Symbol;Acc:MGI:108009]	-
ENSMUSG00000079440	Alpi	1	87098002	87101606	-	2337	protein_coding	alkaline phosphatase, intestinal [Source:MGI Symbol;Acc:MGI:1924018]	-
ENSMUSG00000100940	Gm29372	1	87116321	87117158	-	364	processed_pseudogene	predicted gene 29372 [Source:MGI Symbol;Acc:MGI:5580078]	-
ENSMUSG00000036500	Akp3	1	87124973	87127912	+	2099	protein_coding	alkaline phosphatase 3, intestine, not Mn requiring [Source:MGI Symbol;Acc:MGI:87984]	-
ENSMUSG00000099839	Gm29374	1	87142874	87146983	-	1340	lincRNA	predicted gene 29374 [Source:MGI Symbol;Acc:MGI:5580080]	-
ENSMUSG00000026247	Ecel1	1	87147655	87156521	-	3500	protein_coding	endothelin converting enzyme-like 1 [Source:MGI Symbol;Acc:MGI:1343461]	-
ENSMUSG00000036480	Prss56	1	87183313	87188405	+	2180	protein_coding	protease, serine 56 [Source:MGI Symbol;Acc:MGI:1916703]	-
ENSMUSG00000026251	Chrnd	1	87190607	87200070	+	3288	protein_coding	cholinergic receptor, nicotinic, delta polypeptide [Source:MGI Symbol;Acc:MGI:87893]	-
ENSMUSG00000026253	Chrng	1	87204657	87212694	+	4163	protein_coding	cholinergic receptor, nicotinic, gamma polypeptide [Source:MGI Symbol;Acc:MGI:87895]	-
ENSMUSG00000026254	Eif4e2	1	87213914	87240488	+	7497	protein_coding	eukaryotic translation initiation factor 4E member 2 [Source:MGI Symbol;Acc:MGI:1914440]	-
ENSMUSG00000088318	Gm26187	1	87251148	87251248	+	101	snRNA	predicted gene, 26187 [Source:MGI Symbol;Acc:MGI:5455964]	-
ENSMUSG00000026255	Efhd1	1	87264363	87310839	+	2125	protein_coding	EF hand domain containing 1 [Source:MGI Symbol;Acc:MGI:1921607]	-
ENSMUSG00000089821	Efhd1os	1	87264481	87265174	-	332	antisense	EF hand domain containing 1, opposite strand [Source:MGI Symbol;Acc:MGI:4413444]	-
ENSMUSG00000048000	Gigyf2	1	87326998	87450796	+	14216	protein_coding	GRB10 interacting GYF protein 2 [Source:MGI Symbol;Acc:MGI:2138584]	-
ENSMUSG00000095281	Gm22549	1	87341455	87341561	-	107	snRNA	predicted gene, 22549 [Source:MGI Symbol;Acc:MGI:5452326]	-
ENSMUSG00000079436	Kcnj13	1	87386363	87394729	-	1270	protein_coding	potassium inwardly-rectifying channel, subfamily J, member 13 [Source:MGI Symbol;Acc:MGI:3781032]	-
ENSMUSG00000089613	Gm23504	1	87415255	87415349	-	95	snRNA	predicted gene, 23504 [Source:MGI Symbol;Acc:MGI:5453281]	-
ENSMUSG00000026258	Snorc	1	87470271	87475482	+	722	protein_coding	secondary ossification center associated regulator of chondrocyte maturation [Source:MGI Symbol;Acc:MGI:1920484]	-
ENSMUSG00000026259	Ngef	1	87476834	87573870	-	3905	protein_coding	neuronal guanine nucleotide exchange factor [Source:MGI Symbol;Acc:MGI:1858414]	-
ENSMUSG00000079434	Neu2	1	87509889	87597845	+	2590	protein_coding	neuraminidase 2 [Source:MGI Symbol;Acc:MGI:1344417]	-
ENSMUSG00000091123	Gm17181	1	87514175	87514297	+	123	processed_pseudogene	predicted gene 17181 [Source:MGI Symbol;Acc:MGI:4938008]	-
ENSMUSG00000090994	Gm6153	1	87543635	87544692	-	1058	processed_pseudogene	predicted gene 6153 [Source:MGI Symbol;Acc:MGI:3645798]	-
ENSMUSG00000026288	Inpp5d	1	87620312	87720507	+	7602	protein_coding	inositol polyphosphate-5-phosphatase D [Source:MGI Symbol;Acc:MGI:107357]	-
ENSMUSG00000026289	Atg16l1	1	87755870	87792428	+	9628	protein_coding	autophagy related 16-like 1 (S. cerevisiae) [Source:MGI Symbol;Acc:MGI:1924290]	-
ENSMUSG00000087968	Gm25395	1	87776938	87777209	+	272	scaRNA	predicted gene, 25395 [Source:MGI Symbol;Acc:MGI:5455172]	-
ENSMUSG00000089281	Scarna6	1	87784556	87784820	+	265	scaRNA	small Cajal body-specific RNA 6 [Source:MGI Symbol;Acc:MGI:3819487]	-
ENSMUSG00000056055	Sag	1	87803680	87845158	+	8904	protein_coding	S-antigen, retina and pineal gland (arrestin) [Source:MGI Symbol;Acc:MGI:98227]	-
ENSMUSG00000070738	Dgkd	1	87853287	87945180	+	6850	protein_coding	diacylglycerol kinase, delta [Source:MGI Symbol;Acc:MGI:2138334]	-
ENSMUSG00000101942	Gm19582	1	87853347	87854299	-	841	antisense	predicted gene, 19582 [Source:MGI Symbol;Acc:MGI:5011767]	-
ENSMUSG00000103996	4833421G17Rik	1	87865073	87865916	+	844	TEC	RIKEN cDNA 4833421G17 gene [Source:MGI Symbol;Acc:MGI:1921007]	-
ENSMUSG00000103591	Gm38365	1	87897540	87900532	+	2993	TEC	predicted gene, 38365 [Source:MGI Symbol;Acc:MGI:5611593]	-
ENSMUSG00000005501	Usp40	1	87945119	88008551	-	11871	protein_coding	ubiquitin specific peptidase 40 [Source:MGI Symbol;Acc:MGI:2443184]	-
ENSMUSG00000095942	Gm25198	1	88015924	88016033	+	110	miRNA	predicted gene, 25198 [Source:MGI Symbol;Acc:MGI:5454975]	-
ENSMUSG00000084021	Gm5832	1	88022381	88023962	+	1582	processed_pseudogene	predicted gene 5832 [Source:MGI Symbol;Acc:MGI:3643737]	-
ENSMUSG00000083478	Gm15375	1	88025211	88026059	+	849	unprocessed_pseudogene	predicted gene 15375 [Source:MGI Symbol;Acc:MGI:3705815]	-
ENSMUSG00000090165	Ugt1a10	1	88055388	88219004	+	2267	protein_coding	UDP glycosyltransferase 1 family, polypeptide A10 [Source:MGI Symbol;Acc:MGI:3580642]	-
ENSMUSG00000092220	Gm20528	1	88055393	88218584	-	1062	processed_transcript	predicted gene 20528 [Source:MGI Symbol;Acc:MGI:5141993]	-
ENSMUSG00000090175	Ugt1a9	1	88070800	88218997	+	2190	protein_coding	UDP glucuronosyltransferase 1 family, polypeptide A9 [Source:MGI Symbol;Acc:MGI:3576092]	-
ENSMUSG00000089675	Ugt1a8	1	88087813	88219004	+	2227	protein_coding	UDP glucuronosyltransferase 1 family, polypeptide A8 [Source:MGI Symbol;Acc:MGI:3576090]	-
ENSMUSG00000090124	Ugt1a7c	1	88095062	88220002	+	4219	protein_coding	UDP glucuronosyltransferase 1 family, polypeptide A7C [Source:MGI Symbol;Acc:MGI:3032636]	-
ENSMUSG00000082837	Gm15373	1	88097918	88098131	+	214	unprocessed_pseudogene	predicted gene 15373 [Source:MGI Symbol;Acc:MGI:3707583]	-
ENSMUSG00000090145	Ugt1a6b	1	88103252	88219003	+	2382	protein_coding	UDP glucuronosyltransferase 1 family, polypeptide A6B [Source:MGI Symbol;Acc:MGI:3580629]	-
ENSMUSG00000084195	Gm15372	1	88126776	88127609	+	834	unprocessed_pseudogene	predicted gene 15372 [Source:MGI Symbol;Acc:MGI:3707469]	-
ENSMUSG00000081261	Gm15370	1	88129581	88129833	+	253	unprocessed_pseudogene	predicted gene 15370 [Source:MGI Symbol;Acc:MGI:3707467]	-
ENSMUSG00000054545	Ugt1a6a	1	88134809	88218997	+	4312	protein_coding	UDP glucuronosyltransferase 1 family, polypeptide A6A [Source:MGI Symbol;Acc:MGI:2137698]	-
ENSMUSG00000081602	Gm15369	1	88146376	88146769	+	394	unprocessed_pseudogene	predicted gene 15369 [Source:MGI Symbol;Acc:MGI:3707466]	-
ENSMUSG00000082513	Gm15374	1	88151038	88151881	+	844	unprocessed_pseudogene	predicted gene 15374 [Source:MGI Symbol;Acc:MGI:3707463]	-
ENSMUSG00000082677	Gm15371	1	88153788	88154571	+	784	unprocessed_pseudogene	predicted gene 15371 [Source:MGI Symbol;Acc:MGI:3707464]	-
ENSMUSG00000089943	Ugt1a5	1	88166012	88218997	+	2203	protein_coding	UDP glucuronosyltransferase 1 family, polypeptide A5 [Source:MGI Symbol;Acc:MGI:3032634]	-
ENSMUSG00000081488	Gm15368	1	88186662	88187519	+	858	unprocessed_pseudogene	predicted gene 15368 [Source:MGI Symbol;Acc:MGI:3707462]	-
ENSMUSG00000083277	Gm15376	1	88191901	88192683	+	783	unprocessed_pseudogene	predicted gene 15376 [Source:MGI Symbol;Acc:MGI:3707460]	-
ENSMUSG00000090171	Ugt1a2	1	88200601	88218997	+	2211	protein_coding	UDP glucuronosyltransferase 1 family, polypeptide A2 [Source:MGI Symbol;Acc:MGI:3576049]	-
ENSMUSG00000081984	Dnajb3	1	88204732	88205782	-	1051	protein_coding	DnaJ heat shock protein family (Hsp40) member B3 [Source:MGI Symbol;Acc:MGI:1306822]	-
ENSMUSG00000089960	Ugt1a1	1	88211959	88218997	+	2224	protein_coding	UDP glucuronosyltransferase 1 family, polypeptide A1 [Source:MGI Symbol;Acc:MGI:98898]	-
ENSMUSG00000079429	Mroh2a	1	88226986	88262289	+	8492	protein_coding	maestro heat-like repeat family member 2A [Source:MGI Symbol;Acc:MGI:3705228]	-
ENSMUSG00000044783	Hjurp	1	88262471	88277633	-	8331	protein_coding	Holliday junction recognition protein [Source:MGI Symbol;Acc:MGI:2685821]	-
ENSMUSG00000036251	Trpm8	1	88277661	88389293	+	4732	protein_coding	transient receptor potential cation channel, subfamily M, member 8 [Source:MGI Symbol;Acc:MGI:2181435]	-
ENSMUSG00000085420	4930453O03Rik	1	88347489	88352930	-	1236	antisense	RIKEN cDNA 4930453O03 gene [Source:MGI Symbol;Acc:MGI:1922135]	-
ENSMUSG00000026295	Spp2	1	88406961	88426438	+	992	protein_coding	secreted phosphoprotein 2 [Source:MGI Symbol;Acc:MGI:1922646]	-
ENSMUSG00000099553	Gm29538	1	88443969	88462608	-	471	lincRNA	predicted gene 29538 [Source:MGI Symbol;Acc:MGI:5580244]	-
ENSMUSG00000100908	Gm28888	1	88459683	88465558	+	316	lincRNA	predicted gene 28888 [Source:MGI Symbol;Acc:MGI:5579594]	-
ENSMUSG00000062310	Glrp1	1	88499871	88510066	-	1957	protein_coding	glutamine repeat protein 1 [Source:MGI Symbol;Acc:MGI:108038]	-
ENSMUSG00000100798	Gm19589	1	88551517	88562167	+	2623	lincRNA	predicted gene, 19589 [Source:MGI Symbol;Acc:MGI:5011774]	-
ENSMUSG00000104057	Gm38130	1	88653085	88654845	+	1761	TEC	predicted gene, 38130 [Source:MGI Symbol;Acc:MGI:5611358]	-
ENSMUSG00000100367	Gm29336	1	88656308	88658100	+	573	lincRNA	predicted gene 29336 [Source:MGI Symbol;Acc:MGI:5580042]	-
ENSMUSG00000049866	Arl4c	1	88673125	88702221	-	5492	protein_coding	ADP-ribosylation factor-like 4C [Source:MGI Symbol;Acc:MGI:2445172]	-
ENSMUSG00000101736	Gm29335	1	88722366	88722824	-	459	processed_pseudogene	predicted gene 29335 [Source:MGI Symbol;Acc:MGI:5580041]	-
ENSMUSG00000097398	Platr5	1	88754890	88755736	+	572	lincRNA	pluripotency associated transcript 5 [Source:MGI Symbol;Acc:MGI:1925900]	-
ENSMUSG00000099848	Gm29337	1	88868475	88875410	-	284	lincRNA	predicted gene 29337 [Source:MGI Symbol;Acc:MGI:5580043]	-
ENSMUSG00000101333	Gm4753	1	88932319	88933573	+	1255	processed_pseudogene	predicted gene 4753 [Source:MGI Symbol;Acc:MGI:3648193]	-
ENSMUSG00000099378	1700067G17Rik	1	89016113	89022210	+	603	lincRNA	RIKEN cDNA 1700067G17 gene [Source:MGI Symbol;Acc:MGI:1920725]	-
ENSMUSG00000099544	Gm18699	1	89048974	89049216	+	243	processed_pseudogene	predicted gene, 18699 [Source:MGI Symbol;Acc:MGI:5010884]	-
ENSMUSG00000036206	Sh3bp4	1	89070415	89155068	+	5112	protein_coding	SH3-domain binding protein 4 [Source:MGI Symbol;Acc:MGI:2138297]	-
ENSMUSG00000102700	Gm38312	1	89097073	89098818	+	1746	TEC	predicted gene, 38312 [Source:MGI Symbol;Acc:MGI:5611540]	-
ENSMUSG00000102083	Gm5259	1	89256182	89256981	-	800	processed_pseudogene	predicted gene 5259 [Source:MGI Symbol;Acc:MGI:3644613]	-
ENSMUSG00000101288	Gm28342	1	89302719	89358144	-	589	lincRNA	predicted gene 28342 [Source:MGI Symbol;Acc:MGI:5579048]	-
ENSMUSG00000099938	C030007H22Rik	1	89360342	89406133	-	591	lincRNA	RIKEN cDNA C030007H22 gene [Source:MGI Symbol;Acc:MGI:1924581]	-
ENSMUSG00000055013	Agap1	1	89454806	89897617	+	17559	protein_coding	ArfGAP with GTPase domain, ankyrin repeat and PH domain 1 [Source:MGI Symbol;Acc:MGI:2653690]	-
ENSMUSG00000104114	Gm37297	1	89483438	89485821	+	2384	TEC	predicted gene, 37297 [Source:MGI Symbol;Acc:MGI:5610525]	-
ENSMUSG00000088371	Gm25180	1	89563360	89563474	+	115	rRNA	predicted gene, 25180 [Source:MGI Symbol;Acc:MGI:5454957]	-
ENSMUSG00000101662	Gm28499	1	89568765	89576602	+	666	sense_intronic	predicted gene 28499 [Source:MGI Symbol;Acc:MGI:5579205]	-
ENSMUSG00000102009	4933400F21Rik	1	89650529	89683908	-	3393	processed_transcript	RIKEN cDNA 4933400F21 gene [Source:MGI Symbol;Acc:MGI:1921653]	-
ENSMUSG00000088775	Gm26037	1	89684802	89685112	+	311	misc_RNA	predicted gene, 26037 [Source:MGI Symbol;Acc:MGI:5455814]	-
ENSMUSG00000103252	Gm37521	1	89825481	89827525	+	2045	TEC	predicted gene, 37521 [Source:MGI Symbol;Acc:MGI:5610749]	-
ENSMUSG00000034486	Gbx2	1	89927956	89931179	-	2177	protein_coding	gastrulation brain homeobox 2 [Source:MGI Symbol;Acc:MGI:95668]	Homeobox
ENSMUSG00000092627	D130058E05Rik	1	89930234	89933290	+	3057	processed_transcript	RIKEN cDNA D130058E05 gene [Source:MGI Symbol;Acc:MGI:2444614]	-
ENSMUSG00000067081	Asb18	1	89950220	90014666	-	3952	protein_coding	ankyrin repeat and SOCS box-containing 18 [Source:MGI Symbol;Acc:MGI:2655109]	-
ENSMUSG00000026301	Iqca	1	90042132	90153401	-	4278	protein_coding	IQ motif containing with AAA domain [Source:MGI Symbol;Acc:MGI:1922168]	-
ENSMUSG00000100850	4930434B07Rik	1	90153628	90159462	+	1020	lincRNA	RIKEN cDNA 4930434B07 gene [Source:MGI Symbol;Acc:MGI:1921223]	-
ENSMUSG00000044337	Ackr3	1	90203980	90216751	+	3348	protein_coding	atypical chemokine receptor 3 [Source:MGI Symbol;Acc:MGI:109562]	-
ENSMUSG00000104087	Gm38277	1	90227160	90228526	-	1367	TEC	predicted gene, 38277 [Source:MGI Symbol;Acc:MGI:5611505]	-
ENSMUSG00000101951	Gm28721	1	90255276	90260120	-	918	lincRNA	predicted gene 28721 [Source:MGI Symbol;Acc:MGI:5579427]	-
ENSMUSG00000101028	Gm28723	1	90280458	90283912	+	1001	lincRNA	predicted gene 28723 [Source:MGI Symbol;Acc:MGI:5579429]	-
ENSMUSG00000098368	Gm27648	1	90327312	90327418	+	107	rRNA	predicted gene, 27648 [Source:MGI Symbol;Acc:MGI:5531030]	-
ENSMUSG00000101997	Gm28722	1	90453394	90454501	-	1036	lincRNA	predicted gene 28722 [Source:MGI Symbol;Acc:MGI:5579428]	-
ENSMUSG00000103292	Gm35048	1	90520496	90523297	+	2802	TEC	predicted gene, 35048 [Source:MGI Symbol;Acc:MGI:5594207]	-
ENSMUSG00000034432	Cops8	1	90602981	90613341	+	4448	protein_coding	COP9 signalosome subunit 8 [Source:MGI Symbol;Acc:MGI:1915363]	-
ENSMUSG00000056128	Gm9991	1	90675161	90679793	+	1207	lincRNA	predicted gene 9991 [Source:MGI Symbol;Acc:MGI:3643217]	-
ENSMUSG00000048126	Col6a3	1	90765923	90843971	-	11963	protein_coding	collagen, type VI, alpha 3 [Source:MGI Symbol;Acc:MGI:88461]	-
ENSMUSG00000103061	Gm36970	1	90837275	90839133	-	1859	TEC	predicted gene, 36970 [Source:MGI Symbol;Acc:MGI:5610198]	-
ENSMUSG00000103978	4930474B08Rik	1	90870583	90871419	-	837	TEC	RIKEN cDNA 4930474B08 gene [Source:MGI Symbol;Acc:MGI:1922186]	-
ENSMUSG00000026303	Mlph	1	90915085	90951142	+	5357	protein_coding	melanophilin [Source:MGI Symbol;Acc:MGI:2176380]	-
ENSMUSG00000090550	Prlh	1	90953108	90954027	+	276	protein_coding	prolactin releasing hormone [Source:MGI Symbol;Acc:MGI:3644668]	-
ENSMUSG00000026304	Rab17	1	90958133	90969661	-	1992	protein_coding	RAB17, member RAS oncogene family [Source:MGI Symbol;Acc:MGI:104640]	-
ENSMUSG00000100791	Gm28199	1	90974459	90975260	-	619	lincRNA	predicted gene 28199 [Source:MGI Symbol;Acc:MGI:5578905]	-
ENSMUSG00000026305	Lrrfip1	1	90998737	91128944	+	6469	protein_coding	leucine rich repeat (in FLII) interacting protein 1 [Source:MGI Symbol;Acc:MGI:1342770]	-
ENSMUSG00000070732	Rbm44	1	91145089	91170795	+	6518	protein_coding	RNA binding motif protein 44 [Source:MGI Symbol;Acc:MGI:2685663]	-
ENSMUSG00000100018	Gm7776	1	91171429	91172148	-	720	processed_pseudogene	predicted gene 7776 [Source:MGI Symbol;Acc:MGI:3646051]	-
ENSMUSG00000034353	Ramp1	1	91179822	91225196	+	3022	protein_coding	receptor (calcitonin) activity modifying protein 1 [Source:MGI Symbol;Acc:MGI:1858418]	-
ENSMUSG00000034343	Ube2f	1	91250304	91290337	+	8842	protein_coding	ubiquitin-conjugating enzyme E2F (putative) [Source:MGI Symbol;Acc:MGI:1915171]	-
ENSMUSG00000083064	Gm7785	1	91296045	91296936	+	892	processed_pseudogene	predicted gene 7785 [Source:MGI Symbol;Acc:MGI:3645449]	-
ENSMUSG00000097285	Gm26683	1	91297203	91304405	-	470	lincRNA	predicted gene, 26683 [Source:MGI Symbol;Acc:MGI:5477177]	-
ENSMUSG00000026307	Scly	1	91298338	91321075	+	4549	protein_coding	selenocysteine lyase [Source:MGI Symbol;Acc:MGI:1355310]	-
ENSMUSG00000090322	Gm17090	1	91305092	91321101	-	490	antisense	predicted gene 17090 [Source:MGI Symbol;Acc:MGI:4937917]	-
ENSMUSG00000049515	Espnl	1	91322075	91348306	+	5445	protein_coding	espin-like [Source:MGI Symbol;Acc:MGI:2685402]	-
ENSMUSG00000026308	Klhl30	1	91351016	91362416	+	3089	protein_coding	kelch-like 30 [Source:MGI Symbol;Acc:MGI:1918038]	-
ENSMUSG00000047443	Erfe	1	91366430	91374217	+	2815	protein_coding	erythroferrone [Source:MGI Symbol;Acc:MGI:3606476]	-
ENSMUSG00000026309	Ilkap	1	91373861	91398815	-	5556	protein_coding	integrin-linked kinase-associated serine/threonine phosphatase 2C [Source:MGI Symbol;Acc:MGI:1914694]	-
ENSMUSG00000100253	1700020N18Rik	1	91404879	91406029	-	547	lincRNA	RIKEN cDNA 1700020N18 gene [Source:MGI Symbol;Acc:MGI:1914336]	-
ENSMUSG00000067071	Hes6	1	91411483	91414038	-	1808	protein_coding	hairy and enhancer of split 6 [Source:MGI Symbol;Acc:MGI:1859852]	bHLH
ENSMUSG00000055866	Per2	1	91415982	91459324	-	5856	protein_coding	period circadian clock 2 [Source:MGI Symbol;Acc:MGI:1195265]	-
ENSMUSG00000101911	Gm28381	1	91469906	91470098	-	193	processed_pseudogene	predicted gene 28381 [Source:MGI Symbol;Acc:MGI:5579087]	-
ENSMUSG00000100151	Gm28382	1	91483024	91484774	+	1669	lincRNA	predicted gene 28382 [Source:MGI Symbol;Acc:MGI:5579088]	-
ENSMUSG00000101958	Gm19085	1	91487729	91490009	-	2162	processed_pseudogene	predicted gene, 19085 [Source:MGI Symbol;Acc:MGI:5011270]	-
ENSMUSG00000034292	Traf3ip1	1	91494647	91529307	+	3712	protein_coding	TRAF3 interacting protein 1 [Source:MGI Symbol;Acc:MGI:1921269]	-
ENSMUSG00000026311	Asb1	1	91540544	91559589	+	6432	protein_coding	ankyrin repeat and SOCS box-containing 1 [Source:MGI Symbol;Acc:MGI:1929735]	-
ENSMUSG00000101705	Gm28380	1	91611406	91624500	+	385	lincRNA	predicted gene 28380 [Source:MGI Symbol;Acc:MGI:5579086]	-
ENSMUSG00000100980	Gm29100	1	91798528	91802937	-	4410	antisense	predicted gene 29100 [Source:MGI Symbol;Acc:MGI:5579806]	-
ENSMUSG00000007805	Twist2	1	91801461	91848028	+	3174	protein_coding	twist basic helix-loop-helix transcription factor 2 [Source:MGI Symbol;Acc:MGI:104685]	bHLH
ENSMUSG00000101414	Gm29101	1	91822515	91823985	+	1471	sense_intronic	predicted gene 29101 [Source:MGI Symbol;Acc:MGI:5579807]	-
ENSMUSG00000102745	Gm37600	1	91916260	91919551	+	3292	TEC	predicted gene, 37600 [Source:MGI Symbol;Acc:MGI:5610828]	-
ENSMUSG00000026313	Hdac4	1	91928779	92195699	-	15813	protein_coding	histone deacetylase 4 [Source:MGI Symbol;Acc:MGI:3036234]	-
ENSMUSG00000103101	Gm37048	1	91975987	91981564	+	5578	TEC	predicted gene, 37048 [Source:MGI Symbol;Acc:MGI:5610276]	-
ENSMUSG00000096941	Gm26720	1	91989051	91992628	+	3538	lincRNA	predicted gene, 26720 [Source:MGI Symbol;Acc:MGI:5477214]	-
ENSMUSG00000102565	Gm37036	1	92019592	92022097	-	2506	TEC	predicted gene, 37036 [Source:MGI Symbol;Acc:MGI:5610264]	-
ENSMUSG00000101265	Gm29099	1	92324510	92329888	+	760	lincRNA	predicted gene 29099 [Source:MGI Symbol;Acc:MGI:5579805]	-
ENSMUSG00000101522	Gm7837	1	92430121	92430532	-	412	processed_pseudogene	predicted gene 7837 [Source:MGI Symbol;Acc:MGI:3644044]	-
ENSMUSG00000026260	Ndufa10	1	92439010	92473860	-	3331	protein_coding	NADH:ubiquinone oxidoreductase subunit A10 [Source:MGI Symbol;Acc:MGI:1914523]	-
ENSMUSG00000098288	Mir6900	1	92464483	92464542	-	60	miRNA	microRNA 6900 [Source:MGI Symbol;Acc:MGI:5531090]	-
ENSMUSG00000067064	Olfr1416	1	92475925	92485113	-	4838	protein_coding	olfactory receptor 1416 [Source:MGI Symbol;Acc:MGI:3031250]	-
ENSMUSG00000057464	Olfr1415	1	92489101	92496101	-	2815	protein_coding	olfactory receptor 1415 [Source:MGI Symbol;Acc:MGI:3031249]	-
ENSMUSG00000042849	Olfr1414	1	92506366	92518661	-	6083	protein_coding	olfactory receptor 1414 [Source:MGI Symbol;Acc:MGI:3031248]	-
ENSMUSG00000058904	Olfr1413	1	92571322	92574397	+	1724	protein_coding	olfactory receptor 1413 [Source:MGI Symbol;Acc:MGI:3031247]	-
ENSMUSG00000097001	1700054K02Rik	1	92572374	92572749	-	376	antisense	RIKEN cDNA 1700054K02 gene [Source:MGI Symbol;Acc:MGI:1925600]	-
ENSMUSG00000099363	Gm28478	1	92574614	92574796	+	183	unprocessed_pseudogene	predicted gene 28478 [Source:MGI Symbol;Acc:MGI:5579184]	-
ENSMUSG00000046300	Olfr1412	1	92585779	92591375	+	3663	protein_coding	olfactory receptor 1412 [Source:MGI Symbol;Acc:MGI:3031246]	-
ENSMUSG00000107778	Gm44098	1	92589872	92589917	+	46	unprocessed_pseudogene	predicted gene, 44098 [Source:MGI Symbol;Acc:MGI:5690490]	-
ENSMUSG00000062497	Olfr1411	1	92594411	92597753	+	1901	protein_coding	olfactory receptor 1411 [Source:MGI Symbol;Acc:MGI:3031245]	-
ENSMUSG00000108131	Gm44099	1	92595365	92595476	+	112	unprocessed_pseudogene	predicted gene, 44099 [Source:MGI Symbol;Acc:MGI:5690491]	-
ENSMUSG00000063583	Olfr1410	1	92605782	92614806	+	7927	protein_coding	olfactory receptor 1410 [Source:MGI Symbol;Acc:MGI:3031244]	-
ENSMUSG00000061616	Olfr12	1	92617788	92623412	+	4158	protein_coding	olfactory receptor 12 [Source:MGI Symbol;Acc:MGI:107863]	-
ENSMUSG00000073616	Cops9	1	92637145	92641985	-	1499	protein_coding	COP9 signalosome subunit 9 [Source:MGI Symbol;Acc:MGI:1914165]	-
ENSMUSG00000044055	Otos	1	92644218	92648841	-	3082	protein_coding	otospiralin [Source:MGI Symbol;Acc:MGI:2672814]	-
ENSMUSG00000100546	Gm29483	1	92714234	92717202	-	1078	lincRNA	predicted gene 29483 [Source:MGI Symbol;Acc:MGI:5580189]	-
ENSMUSG00000099665	Gm29482	1	92759213	92760480	-	230	lincRNA	predicted gene 29482 [Source:MGI Symbol;Acc:MGI:5580188]	-
ENSMUSG00000100781	Gm29481	1	92820958	92837896	-	1049	antisense	predicted gene 29481 [Source:MGI Symbol;Acc:MGI:5580187]	-
ENSMUSG00000034220	Gpc1	1	92831645	92860779	+	5159	protein_coding	glypican 1 [Source:MGI Symbol;Acc:MGI:1194891]	-
ENSMUSG00000101995	Gm29480	1	92842177	92848771	-	1655	antisense	predicted gene 29480 [Source:MGI Symbol;Acc:MGI:5580186]	-
ENSMUSG00000065470	Mir149	1	92850378	92850443	+	66	miRNA	microRNA 149 [Source:MGI Symbol;Acc:MGI:2676834]	-
ENSMUSG00000034212	Ankmy1	1	92859803	92902906	-	4846	protein_coding	ankyrin repeat and MYND domain containing 1 [Source:MGI Symbol;Acc:MGI:3045261]	-
ENSMUSG00000047067	Dusp28	1	92906981	92908435	+	1314	protein_coding	dual specificity phosphatase 28 [Source:MGI Symbol;Acc:MGI:1914696]	-
ENSMUSG00000097251	5033417F24Rik	1	92908378	92910764	-	1787	antisense	RIKEN cDNA 5033417F24 gene [Source:MGI Symbol;Acc:MGI:1923245]	-
ENSMUSG00000026269	Rnpepl1	1	92910783	92924384	+	9467	protein_coding	arginyl aminopeptidase (aminopeptidase B)-like 1 [Source:MGI Symbol;Acc:MGI:1914170]	-
ENSMUSG00000100632	9430060I03Rik	1	92933526	92950590	-	1689	antisense	RIKEN cDNA 9430060I03 gene [Source:MGI Symbol;Acc:MGI:3702484]	-
ENSMUSG00000026270	Capn10	1	92934376	92947941	+	4346	protein_coding	calpain 10 [Source:MGI Symbol;Acc:MGI:1344392]	-
ENSMUSG00000026271	Gpr35	1	92950865	92986391	+	4839	protein_coding	G protein-coupled receptor 35 [Source:MGI Symbol;Acc:MGI:1929509]	-
ENSMUSG00000100021	Gm18697	1	92999396	93002771	-	2126	processed_pseudogene	predicted gene, 18697 [Source:MGI Symbol;Acc:MGI:5010882]	-
ENSMUSG00000045091	Aqp12	1	93006334	93012269	+	1088	protein_coding	aquaporin 12 [Source:MGI Symbol;Acc:MGI:2664636]	-
ENSMUSG00000014602	Kif1a	1	93015464	93101951	-	9330	protein_coding	kinesin family member 1A [Source:MGI Symbol;Acc:MGI:108391]	-
ENSMUSG00000101378	Gm28086	1	93122931	93124103	-	317	lincRNA	predicted gene 28086 [Source:MGI Symbol;Acc:MGI:5578792]	-
ENSMUSG00000026272	Agxt	1	93135240	93145421	+	1697	protein_coding	alanine-glyoxylate aminotransferase [Source:MGI Symbol;Acc:MGI:1329033]	-
ENSMUSG00000034159	2310007B03Rik	1	93151349	93160948	-	2368	protein_coding	RIKEN cDNA 2310007B03 gene [Source:MGI Symbol;Acc:MGI:1919124]	-
ENSMUSG00000084989	Crocc2	1	93168725	93231072	+	7132	protein_coding	ciliary rootlet coiled-coil, rootletin family member 2 [Source:MGI Symbol;Acc:MGI:3045962]	-
ENSMUSG00000047793	Sned1	1	93235841	93301065	+	9491	protein_coding	sushi, nidogen and EGF-like domains 1 [Source:MGI Symbol;Acc:MGI:3045960]	-
ENSMUSG00000098997	Mir6901	1	93274549	93274610	+	62	miRNA	microRNA 6901 [Source:MGI Symbol;Acc:MGI:5531114]	-
ENSMUSG00000026273	Mterf4	1	93299211	93305915	-	5271	protein_coding	mitochondrial transcription termination factor 4 [Source:MGI Symbol;Acc:MGI:1918355]	-
ENSMUSG00000101172	Gm28535	1	93305964	93317309	+	885	antisense	predicted gene 28535 [Source:MGI Symbol;Acc:MGI:5579241]	-
ENSMUSG00000100351	Gm7867	1	93306694	93307239	-	546	processed_pseudogene	predicted gene 7867 [Source:MGI Symbol;Acc:MGI:3644627]	-
ENSMUSG00000026274	Pask	1	93308770	93343482	-	9060	protein_coding	PAS domain containing serine/threonine kinase [Source:MGI Symbol;Acc:MGI:2155936]	-
ENSMUSG00000026275	Ppp1r7	1	93342854	93373489	+	10495	protein_coding	protein phosphatase 1, regulatory subunit 7 [Source:MGI Symbol;Acc:MGI:1913635]	-
ENSMUSG00000106302	Mir6902	1	93346092	93346155	+	64	miRNA	microRNA 6902 [Source:MGI Symbol;Acc:MGI:5562723]	-
ENSMUSG00000098689	Mir6345	1	93352158	93352285	+	128	miRNA	microRNA 6345 [Source:MGI Symbol;Acc:MGI:5531201]	-
ENSMUSG00000064389	Gm26446	1	93363255	93363357	+	103	snRNA	predicted gene, 26446 [Source:MGI Symbol;Acc:MGI:5456223]	-
ENSMUSG00000034107	Ano7	1	93373930	93404303	+	3984	protein_coding	anoctamin 7 [Source:MGI Symbol;Acc:MGI:3052714]	-
ENSMUSG00000034088	Hdlbp	1	93405940	93478815	-	11320	protein_coding	high density lipoprotein (HDL) binding protein [Source:MGI Symbol;Acc:MGI:99256]	-
ENSMUSG00000090489	Gm17415	1	93421700	93422488	+	789	processed_pseudogene	predicted gene, 17415 [Source:MGI Symbol;Acc:MGI:4937049]	-
ENSMUSG00000026276	Sept2	1	93478964	93510260	+	7979	protein_coding	septin 2 [Source:MGI Symbol;Acc:MGI:97298]	-
ENSMUSG00000116048	Sept2	1	93478993	93509733	+	3335	protein_coding	septin 2 [Source:MGI Symbol;Acc:MGI:97298]	-
ENSMUSG00000034066	Farp2	1	93512079	93621976	+	5235	protein_coding	FERM, RhoGEF and pleckstrin domain protein 2 [Source:MGI Symbol;Acc:MGI:2385126]	-
ENSMUSG00000103854	Gm37250	1	93531815	93534202	+	2388	TEC	predicted gene, 37250 [Source:MGI Symbol;Acc:MGI:5610478]	-
ENSMUSG00000026277	Stk25	1	93619751	93658659	-	5812	protein_coding	serine/threonine kinase 25 (yeast) [Source:MGI Symbol;Acc:MGI:1891699]	-
ENSMUSG00000100927	Gm28536	1	93635193	93636509	+	1317	antisense	predicted gene 28536 [Source:MGI Symbol;Acc:MGI:5579242]	-
ENSMUSG00000026278	Bok	1	93685660	93695764	+	1840	protein_coding	BCL2-related ovarian killer [Source:MGI Symbol;Acc:MGI:1858494]	-
ENSMUSG00000026279	Thap4	1	93701935	93754864	-	6519	protein_coding	THAP domain containing 4 [Source:MGI Symbol;Acc:MGI:1914276]	THAP
ENSMUSG00000101952	Gm10550	1	93731104	93751072	+	982	antisense	predicted gene 10550 [Source:MGI Symbol;Acc:MGI:3704193]	-
ENSMUSG00000026280	Atg4b	1	93751500	93790610	+	8278	protein_coding	autophagy related 4B, cysteine peptidase [Source:MGI Symbol;Acc:MGI:1913865]	-
ENSMUSG00000026281	Dtymk	1	93792576	93801934	-	2631	protein_coding	deoxythymidylate kinase [Source:MGI Symbol;Acc:MGI:108396]	-
ENSMUSG00000026283	Ing5	1	93803965	93822101	+	4729	protein_coding	inhibitor of growth family, member 5 [Source:MGI Symbol;Acc:MGI:1922816]	-
ENSMUSG00000088961	Gm22089	1	93808570	93808671	-	102	snRNA	predicted gene, 22089 [Source:MGI Symbol;Acc:MGI:5451866]	-
ENSMUSG00000073609	D2hgdh	1	93824909	93852348	+	4281	protein_coding	D-2-hydroxyglutarate dehydrogenase [Source:MGI Symbol;Acc:MGI:2138209]	-
ENSMUSG00000094651	Gal3st2	1	93861306	93876494	+	3063	protein_coding	galactose-3-O-sulfotransferase 2 [Source:MGI Symbol;Acc:MGI:2685834]	-
ENSMUSG00000101660	Gm18666	1	93906244	93916768	+	958	unprocessed_pseudogene	predicted gene, 18666 [Source:MGI Symbol;Acc:MGI:5010851]	-
ENSMUSG00000093805	Gal3st2b	1	93918311	93942650	+	2748	protein_coding	galactose-3-O-sulfotransferase 2B [Source:MGI Symbol;Acc:MGI:3711964]	-
ENSMUSG00000099624	Gm7889	1	93975353	93985816	+	958	unprocessed_pseudogene	predicted gene 7889 [Source:MGI Symbol;Acc:MGI:3648247]	-
ENSMUSG00000073608	Gal3st2c	1	93990509	94017147	+	9667	protein_coding	galactose-3-O-sulfotransferase 2C [Source:MGI Symbol;Acc:MGI:3646771]	-
ENSMUSG00000034000	Neu4	1	94020451	94028334	+	4637	protein_coding	sialidase 4 [Source:MGI Symbol;Acc:MGI:2661364]	-
ENSMUSG00000026285	Pdcd1	1	94038305	94052553	-	1930	protein_coding	programmed cell death 1 [Source:MGI Symbol;Acc:MGI:104879]	-
ENSMUSG00000100990	Gm7891	1	94204417	94205259	+	843	processed_pseudogene	predicted gene 7891 [Source:MGI Symbol;Acc:MGI:3645230]	-
ENSMUSG00000100347	Gm7895	1	94468715	94469887	-	1173	processed_pseudogene	predicted gene 7895 [Source:MGI Symbol;Acc:MGI:3648340]	-
ENSMUSG00000077413	Gm23389	1	94615636	94615704	-	69	snoRNA	predicted gene, 23389 [Source:MGI Symbol;Acc:MGI:5453166]	-
ENSMUSG00000100518	4930440C22Rik	1	94797083	94802472	+	1607	lincRNA	RIKEN cDNA 4930440C22 gene [Source:MGI Symbol;Acc:MGI:1921939]	-
ENSMUSG00000089310	Gm23181	1	95039934	95040043	-	110	snoRNA	predicted gene, 23181 [Source:MGI Symbol;Acc:MGI:5452958]	-
ENSMUSG00000099592	Gm5264	1	95255963	95256810	-	848	processed_pseudogene	predicted gene 5264 [Source:MGI Symbol;Acc:MGI:3646340]	-
ENSMUSG00000051185	Fam174a	1	95313623	95335284	+	4814	protein_coding	family with sequence similarity 174, member A [Source:MGI Symbol;Acc:MGI:1914948]	-
ENSMUSG00000103973	BC055308	1	95328681	95331218	+	2538	TEC	cDNA sequence BC055308 [Source:MGI Symbol;Acc:MGI:3039612]	-
ENSMUSG00000081051	Gm15427	1	95498621	95499151	+	531	processed_pseudogene	predicted pseudogene 15427 [Source:MGI Symbol;Acc:MGI:3642341]	-
ENSMUSG00000040710	St8sia4	1	95587682	95667571	-	20091	protein_coding	ST8 alpha-N-acetyl-neuraminide alpha-2,8-sialyltransferase 4 [Source:MGI Symbol;Acc:MGI:106018]	-
ENSMUSG00000103197	Gm37642	1	95646774	95648508	-	1735	TEC	predicted gene, 37642 [Source:MGI Symbol;Acc:MGI:5610870]	-
ENSMUSG00000100777	4930598F16Rik	1	95701184	95716518	-	761	lincRNA	RIKEN cDNA 4930598F16 gene [Source:MGI Symbol;Acc:MGI:1922631]	-
ENSMUSG00000102718	Gm37761	1	95738196	95740293	+	2098	TEC	predicted gene, 37761 [Source:MGI Symbol;Acc:MGI:5610989]	-
ENSMUSG00000095955	Gm22360	1	95832129	95832235	-	107	snRNA	predicted gene, 22360 [Source:MGI Symbol;Acc:MGI:5452137]	-
ENSMUSG00000100062	1700063A18Rik	1	95990659	96021758	-	356	lincRNA	RIKEN cDNA 1700063A18 gene [Source:MGI Symbol;Acc:MGI:1920704]	-
ENSMUSG00000080345	Gm24586	1	96266853	96266941	-	89	miRNA	predicted gene, 24586 [Source:MGI Symbol;Acc:MGI:5454363]	-
ENSMUSG00000096585	Gm22917	1	96303146	96303255	+	110	miRNA	predicted gene, 22917 [Source:MGI Symbol;Acc:MGI:5452694]	-
ENSMUSG00000102658	Gm37076	1	96313242	96315535	+	2294	TEC	predicted gene, 37076 [Source:MGI Symbol;Acc:MGI:5610304]	-
ENSMUSG00000100336	Gm29601	1	96543059	96556703	-	1349	lincRNA	predicted gene 29601 [Source:MGI Symbol;Acc:MGI:5580307]	-
ENSMUSG00000100589	4930533P14Rik	1	96612057	96662573	-	583	lincRNA	RIKEN cDNA 4930533P14 gene [Source:MGI Symbol;Acc:MGI:1922409]	-
ENSMUSG00000095610	Gm26245	1	96617099	96617205	+	107	snRNA	predicted gene, 26245 [Source:MGI Symbol;Acc:MGI:5456022]	-
ENSMUSG00000100362	Gm1833	1	96645420	96646170	+	682	processed_pseudogene	predicted gene 1833 [Source:MGI Symbol;Acc:MGI:3037691]	-
ENSMUSG00000077255	Gm26078	1	96762031	96762158	+	128	snoRNA	predicted gene, 26078 [Source:MGI Symbol;Acc:MGI:5455855]	-
ENSMUSG00000040693	Slco4c1	1	96816270	96872171	-	4908	protein_coding	solute carrier organic anion transporter family, member 4C1 [Source:MGI Symbol;Acc:MGI:2442784]	-
ENSMUSG00000097814	Panct2	1	96871126	96907796	+	4120	antisense	pluripotency-associated noncoding transcript 2 [Source:MGI Symbol;Acc:MGI:3643517]	-
ENSMUSG00000045463	Slco6b1	1	96906176	96997577	-	2492	transcribed_unprocessed_pseudogene	solute carrier organic anion transporter family, member 6b1 [Source:MGI Symbol;Acc:MGI:1915104]	-
ENSMUSG00000097480	Gm9499	1	97001820	97002783	-	964	processed_pseudogene	predicted gene 9499 [Source:MGI Symbol;Acc:MGI:3779909]	-
ENSMUSG00000100454	Gm28901	1	97024516	97025565	-	474	lincRNA	predicted gene 28901 [Source:MGI Symbol;Acc:MGI:5579607]	-
ENSMUSG00000044757	Gm6430	1	97024681	97025928	+	1248	processed_pseudogene	predicted gene 6430 [Source:MGI Symbol;Acc:MGI:3648857]	-
ENSMUSG00000026331	Slco6c1	1	97059038	97128301	-	2842	protein_coding	solute carrier organic anion transporter family, member 6c1 [Source:MGI Symbol;Acc:MGI:1921691]	-
ENSMUSG00000100484	Gm7133	1	97162860	97310664	+	2039	unprocessed_pseudogene	predicted gene 7133 [Source:MGI Symbol;Acc:MGI:3643070]	-
ENSMUSG00000101348	Gm7135	1	97346475	97573015	+	2255	transcribed_unprocessed_pseudogene	predicted gene 7135 [Source:MGI Symbol;Acc:MGI:3647710]	-
ENSMUSG00000103179	Gm37171	1	97544264	97545448	-	1185	TEC	predicted gene, 37171 [Source:MGI Symbol;Acc:MGI:5610399]	-
ENSMUSG00000044768	D1Ertd622e	1	97606318	97662074	-	41324	protein_coding	DNA segment, Chr 1, ERATO Doi 622, expressed [Source:MGI Symbol;Acc:MGI:1277184]	-
ENSMUSG00000040648	Ppip5k2	1	97706048	97770411	-	14381	protein_coding	diphosphoinositol pentakisphosphate kinase 2 [Source:MGI Symbol;Acc:MGI:2142810]	-
ENSMUSG00000026333	Gin1	1	97770172	97793709	+	6048	protein_coding	gypsy retrotransposon integrase 1 [Source:MGI Symbol;Acc:MGI:2182036]	-
ENSMUSG00000026335	Pam	1	97795114	98095646	-	11892	protein_coding	peptidylglycine alpha-amidating monooxygenase [Source:MGI Symbol;Acc:MGI:97475]	-
ENSMUSG00000104140	Gm37140	1	97878382	97880065	-	1684	TEC	predicted gene, 37140 [Source:MGI Symbol;Acc:MGI:5610368]	-
ENSMUSG00000089169	Gm25413	1	97936400	97936711	+	312	misc_RNA	predicted gene, 25413 [Source:MGI Symbol;Acc:MGI:5455190]	-
ENSMUSG00000089782	Gm3531	1	97948901	97949389	-	489	processed_pseudogene	predicted pseudogene 3531 [Source:MGI Symbol;Acc:MGI:3781708]	-
ENSMUSG00000089706	B230216N24Rik	1	98031116	98057680	-	5853	processed_transcript	RIKEN cDNA B230216N24 gene [Source:MGI Symbol;Acc:MGI:1925853]	-
ENSMUSG00000096085	Gm24465	1	98049822	98049928	+	107	snRNA	predicted gene, 24465 [Source:MGI Symbol;Acc:MGI:5454242]	-
ENSMUSG00000100182	1810006J02Rik	1	98131456	98144655	+	1882	lincRNA	RIKEN cDNA 1810006J02 gene [Source:MGI Symbol;Acc:MGI:1916280]	-
ENSMUSG00000100711	Gm29461	1	98173648	98190698	+	4176	lincRNA	predicted gene 29461 [Source:MGI Symbol;Acc:MGI:5580167]	-
ENSMUSG00000097608	Gm7952	1	98263523	98264506	+	984	processed_pseudogene	predicted gene 7952 [Source:MGI Symbol;Acc:MGI:3648772]	-
ENSMUSG00000099634	Gm29462	1	98267151	98267438	+	288	processed_pseudogene	predicted gene 29462 [Source:MGI Symbol;Acc:MGI:5580168]	-
ENSMUSG00000026336	Slco6d1	1	98421124	98516991	+	3173	protein_coding	solute carrier organic anion transporter family, member 6d1 [Source:MGI Symbol;Acc:MGI:1918116]	-
ENSMUSG00000089791	Gm3555	1	98457768	98459162	+	1395	processed_pseudogene	predicted pseudogene 3555 [Source:MGI Symbol;Acc:MGI:3781732]	-
ENSMUSG00000096193	Gm26134	1	98549451	98549560	+	110	miRNA	predicted gene, 26134 [Source:MGI Symbol;Acc:MGI:5455911]	-
ENSMUSG00000100009	Gm7967	1	98589517	98607384	+	5950	lincRNA	predicted gene 7967 [Source:MGI Symbol;Acc:MGI:3644984]	-
ENSMUSG00000099686	Gm29460	1	98764841	98765554	+	714	processed_pseudogene	predicted gene 29460 [Source:MGI Symbol;Acc:MGI:5580166]	-
ENSMUSG00000087804	Gm23434	1	99017364	99017463	+	100	snRNA	predicted gene, 23434 [Source:MGI Symbol;Acc:MGI:5453211]	-
ENSMUSG00000099453	Gm18248	1	99638396	99640241	-	1846	processed_pseudogene	predicted gene, 18248 [Source:MGI Symbol;Acc:MGI:5010433]	-
ENSMUSG00000067028	Cntnap5b	1	99772765	100485942	+	5205	protein_coding	contactin associated protein-like 5B [Source:MGI Symbol;Acc:MGI:3664583]	-
ENSMUSG00000082431	Tdpx-ps1	1	99790429	99791025	-	597	processed_pseudogene	thioredoxin peroxidase, pseudogene 1 [Source:MGI Symbol;Acc:MGI:1321403]	-
ENSMUSG00000104104	Gm37877	1	99847984	99850692	+	2709	TEC	predicted gene, 37877 [Source:MGI Symbol;Acc:MGI:5611105]	-
ENSMUSG00000100662	Gm19029	1	100006021	100006584	+	564	processed_pseudogene	predicted gene, 19029 [Source:MGI Symbol;Acc:MGI:5011214]	-
ENSMUSG00000087883	Gm23602	1	100252917	100253048	-	132	snoRNA	predicted gene, 23602 [Source:MGI Symbol;Acc:MGI:5453379]	-
ENSMUSG00000099835	Gm29668	1	100282329	100282643	-	315	processed_pseudogene	predicted gene 29668 [Source:MGI Symbol;Acc:MGI:5580374]	-
ENSMUSG00000100794	Gm29667	1	100282791	100283280	+	490	processed_pseudogene	predicted gene 29667 [Source:MGI Symbol;Acc:MGI:5580373]	-
ENSMUSG00000099427	Gm18700	1	100597075	100597627	+	553	processed_pseudogene	predicted gene, 18700 [Source:MGI Symbol;Acc:MGI:5010885]	-
ENSMUSG00000099892	Gm18185	1	100643582	100644248	+	667	processed_pseudogene	predicted gene, 18185 [Source:MGI Symbol;Acc:MGI:5010370]	-
ENSMUSG00000100977	Gm29334	1	100653800	100654156	+	357	processed_pseudogene	predicted gene 29334 [Source:MGI Symbol;Acc:MGI:5580040]	-
ENSMUSG00000077039	Gm25537	1	100861793	100861901	+	109	miRNA	predicted gene, 25537 [Source:MGI Symbol;Acc:MGI:5455314]	-
ENSMUSG00000100684	Gm20268	1	101155809	101175202	+	845	lincRNA	predicted gene, 20268 [Source:MGI Symbol;Acc:MGI:5012453]	-
ENSMUSG00000100088	Gm28801	1	101371628	101372076	+	449	processed_pseudogene	predicted gene 28801 [Source:MGI Symbol;Acc:MGI:5579507]	-
ENSMUSG00000100222	Psmb6-ps2	1	101385886	101386590	+	705	processed_pseudogene	proteasome (prosome, macropain) subunit, beta type 6, pseudogene 2 [Source:MGI Symbol;Acc:MGI:109264]	-
ENSMUSG00000100065	Gm18969	1	101753814	101754543	-	730	processed_pseudogene	predicted gene, 18969 [Source:MGI Symbol;Acc:MGI:5011154]	-
ENSMUSG00000100349	Gm28188	1	101880506	101880741	-	236	processed_pseudogene	predicted gene 28188 [Source:MGI Symbol;Acc:MGI:5578894]	-
ENSMUSG00000099375	Gm28187	1	101892958	101895091	-	2134	lincRNA	predicted gene 28187 [Source:MGI Symbol;Acc:MGI:5578893]	-
ENSMUSG00000077295	Gm24122	1	102106449	102106580	-	132	snoRNA	predicted gene, 24122 [Source:MGI Symbol;Acc:MGI:5453899]	-
ENSMUSG00000099770	Gm28623	1	102161367	102161939	+	192	unprocessed_pseudogene	predicted gene 28623 [Source:MGI Symbol;Acc:MGI:5579329]	-
ENSMUSG00000088510	Gm23036	1	102413923	102414021	-	99	snoRNA	predicted gene, 23036 [Source:MGI Symbol;Acc:MGI:5452813]	-
ENSMUSG00000101890	Gm3116	1	102449353	102537656	+	1116	unprocessed_pseudogene	predicted gene 3116 [Source:MGI Symbol;Acc:MGI:3781292]	-
ENSMUSG00000099989	Gm20281	1	102458656	102458922	-	267	processed_pseudogene	predicted gene, 20281 [Source:MGI Symbol;Acc:MGI:5012466]	-
ENSMUSG00000087908	Gm22034	1	102953415	102953548	-	134	snoRNA	predicted gene, 22034 [Source:MGI Symbol;Acc:MGI:5451811]	-
ENSMUSG00000100955	Gm18728	1	103171926	103268593	+	753	unprocessed_pseudogene	predicted gene, 18728 [Source:MGI Symbol;Acc:MGI:5010913]	-
ENSMUSG00000088594	Gm23965	1	103236626	103236767	-	142	snoRNA	predicted gene, 23965 [Source:MGI Symbol;Acc:MGI:5453742]	-
ENSMUSG00000099469	Gm29141	1	103363986	103423658	+	882	unprocessed_pseudogene	predicted gene 29141 [Source:MGI Symbol;Acc:MGI:5579847]	-
ENSMUSG00000102325	Gm37789	1	103724345	103727233	+	2889	TEC	predicted gene, 37789 [Source:MGI Symbol;Acc:MGI:5611017]	-
ENSMUSG00000101297	Gm18447	1	104311721	104312027	+	307	processed_pseudogene	predicted gene, 18447 [Source:MGI Symbol;Acc:MGI:5010632]	-
ENSMUSG00000100059	Gm29140	1	104470941	104471416	-	476	processed_pseudogene	predicted gene 29140 [Source:MGI Symbol;Acc:MGI:5579846]	-
ENSMUSG00000088161	Gm23537	1	104485957	104486286	+	330	misc_RNA	predicted gene, 23537 [Source:MGI Symbol;Acc:MGI:5453314]	-
ENSMUSG00000099464	Gm5260	1	104513001	104514068	+	949	processed_pseudogene	predicted gene 5260 [Source:MGI Symbol;Acc:MGI:3644614]	-
ENSMUSG00000100935	Gm29592	1	104609524	104610883	+	370	unprocessed_pseudogene	predicted gene 29592 [Source:MGI Symbol;Acc:MGI:5580298]	-
ENSMUSG00000099801	Gm29011	1	104632584	104633358	-	712	processed_pseudogene	predicted gene 29011 [Source:MGI Symbol;Acc:MGI:5579717]	-
ENSMUSG00000050840	Cdh20	1	104768529	104995481	+	4012	protein_coding	cadherin 20 [Source:MGI Symbol;Acc:MGI:1346069]	-
ENSMUSG00000103991	Gm38031	1	104776114	104779128	+	3015	TEC	predicted gene, 38031 [Source:MGI Symbol;Acc:MGI:5611259]	-
ENSMUSG00000084704	n-R5s216	1	104880924	104881035	-	112	rRNA	nuclear encoded rRNA 5S 216 [Source:MGI Symbol;Acc:MGI:4422081]	-
ENSMUSG00000103060	Gm36969	1	104906523	104909331	+	2809	TEC	predicted gene, 36969 [Source:MGI Symbol;Acc:MGI:5610197]	-
ENSMUSG00000089866	Gm15699	1	104911431	104912333	-	280	antisense	predicted gene 15699 [Source:MGI Symbol;Acc:MGI:3783139]	-
ENSMUSG00000099669	Gm29012	1	105116454	105127366	+	469	lincRNA	predicted gene 29012 [Source:MGI Symbol;Acc:MGI:5579718]	-
ENSMUSG00000099702	Gm29013	1	105244425	105244661	+	237	unprocessed_pseudogene	predicted gene 29013 [Source:MGI Symbol;Acc:MGI:5579719]	-
ENSMUSG00000047496	Rnf152	1	105276914	105356710	-	8532	protein_coding	ring finger protein 152 [Source:MGI Symbol;Acc:MGI:2443787]	-
ENSMUSG00000099582	Gm29014	1	105321121	105321446	+	326	processed_pseudogene	predicted gene 29014 [Source:MGI Symbol;Acc:MGI:5579720]	-
ENSMUSG00000097482	Gm17634	1	105356007	105361737	+	1655	antisense	predicted gene, 17634 [Source:MGI Symbol;Acc:MGI:4937268]	-
ENSMUSG00000101214	Gm28403	1	105382260	105569139	-	2710	sense_overlapping	predicted gene 28403 [Source:MGI Symbol;Acc:MGI:5579109]	-
ENSMUSG00000067017	Gm3608	1	105455971	105458829	+	2858	pseudogene	predicted gene 3608 [Source:MGI Symbol;Acc:MGI:3804932]	-
ENSMUSG00000056536	Pign	1	105518422	105663677	-	13595	protein_coding	phosphatidylinositol glycan anchor biosynthesis, class N [Source:MGI Symbol;Acc:MGI:1351629]	-
ENSMUSG00000100672	Gm28404	1	105564126	105564578	-	453	sense_intronic	predicted gene 28404 [Source:MGI Symbol;Acc:MGI:5579110]	-
ENSMUSG00000101219	Gm20302	1	105574537	105574811	+	275	processed_pseudogene	predicted gene, 20302 [Source:MGI Symbol;Acc:MGI:5012487]	-
ENSMUSG00000076999	Gm22426	1	105574687	105574782	+	96	miRNA	predicted gene, 22426 [Source:MGI Symbol;Acc:MGI:5452203]	-
ENSMUSG00000101656	Gm8004	1	105615742	105616358	+	617	processed_pseudogene	predicted gene 8004 [Source:MGI Symbol;Acc:MGI:3648439]	-
ENSMUSG00000026319	Relch	1	105663861	105755191	+	9500	protein_coding	RAB11 binding and LisH domain, coiled-coil and HEAT repeat containing [Source:MGI Symbol;Acc:MGI:1922832]	-
ENSMUSG00000104044	Gm37566	1	105708573	105712927	+	4355	TEC	predicted gene, 37566 [Source:MGI Symbol;Acc:MGI:5610794]	-
ENSMUSG00000101330	Gm10193	1	105764444	105764674	+	231	processed_pseudogene	predicted gene 10193 [Source:MGI Symbol;Acc:MGI:3708520]	-
ENSMUSG00000026321	Tnfrsf11a	1	105780718	105847981	+	5985	protein_coding	tumor necrosis factor receptor superfamily, member 11a, NFKB activator [Source:MGI Symbol;Acc:MGI:1314891]	-
ENSMUSG00000102690	Gm37779	1	105887633	105891012	-	3380	TEC	predicted gene, 37779 [Source:MGI Symbol;Acc:MGI:5611007]	-
ENSMUSG00000089206	Gm26214	1	105945554	105945660	+	107	snRNA	predicted gene, 26214 [Source:MGI Symbol;Acc:MGI:5455991]	-
ENSMUSG00000099448	Gm18801	1	105955775	105956310	-	536	processed_pseudogene	predicted gene, 18801 [Source:MGI Symbol;Acc:MGI:5010986]	-
ENSMUSG00000099843	Gm7160	1	105979350	105990282	-	1417	lincRNA	predicted gene 7160 [Source:MGI Symbol;Acc:MGI:3646078]	-
ENSMUSG00000038866	Zcchc2	1	105990406	106034074	+	6774	protein_coding	zinc finger, CCHC domain containing 2 [Source:MGI Symbol;Acc:MGI:2444114]	-
ENSMUSG00000102501	Gm37372	1	106072584	106075894	-	3311	TEC	predicted gene, 37372 [Source:MGI Symbol;Acc:MGI:5610600]	-
ENSMUSG00000097612	Gm26509	1	106090068	106091015	+	948	processed_pseudogene	predicted gene, 26509 [Source:MGI Symbol;Acc:MGI:5477003]	-
ENSMUSG00000101583	Gm20753	1	106152625	106171524	-	545	lincRNA	predicted gene, 20753 [Source:MGI Symbol;Acc:MGI:5434109]	-
ENSMUSG00000044340	Phlpp1	1	106171752	106394250	+	6752	protein_coding	PH domain and leucine rich repeat protein phosphatase 1 [Source:MGI Symbol;Acc:MGI:2138327]	-
ENSMUSG00000103291	Gm38235	1	106219314	106224265	+	4952	TEC	predicted gene, 38235 [Source:MGI Symbol;Acc:MGI:5611463]	-
ENSMUSG00000100247	A530053M12Rik	1	106400178	106401987	-	1467	lincRNA	RIKEN cDNA A530053M12 gene [Source:MGI Symbol;Acc:MGI:3045369]	-
ENSMUSG00000099604	Gm6651	1	106439600	106439870	+	271	processed_pseudogene	predicted gene 6651 [Source:MGI Symbol;Acc:MGI:3647491]	-
ENSMUSG00000057329	Bcl2	1	106538178	106714274	-	9157	protein_coding	B cell leukemia/lymphoma 2 [Source:MGI Symbol;Acc:MGI:88138]	-
ENSMUSG00000054006	D630008O14Rik	1	106541943	106575045	+	2056	antisense	RIKEN cDNA D630008O14 gene [Source:MGI Symbol;Acc:MGI:3698880]	-
ENSMUSG00000098344	Mir3473f	1	106546496	106546631	-	136	miRNA	microRNA 3473f [Source:MGI Symbol;Acc:MGI:5531228]	-
ENSMUSG00000103348	Gm37053	1	106604784	106606870	-	2087	TEC	predicted gene, 37053 [Source:MGI Symbol;Acc:MGI:5610281]	-
ENSMUSG00000009905	Kdsr	1	106720459	106759727	-	8147	protein_coding	3-ketodihydrosphingosine reductase [Source:MGI Symbol;Acc:MGI:1918000]	-
ENSMUSG00000009907	Vps4b	1	106764071	106796728	-	8905	protein_coding	vacuolar protein sorting 4B [Source:MGI Symbol;Acc:MGI:1100499]	-
ENSMUSG00000067006	Serpinb5	1	106861173	106883348	+	2750	protein_coding	serine (or cysteine) peptidase inhibitor, clade B, member 5 [Source:MGI Symbol;Acc:MGI:109579]	-
ENSMUSG00000083613	Pou2f3-rs1	1	106887852	106888897	-	1046	processed_pseudogene	POU domain, class 2, transcription factor 3, related sequence 1 [Source:MGI Symbol;Acc:MGI:103144]	-
ENSMUSG00000059956	Serpinb12	1	106934449	106957080	+	2498	protein_coding	serine (or cysteine) peptidase inhibitor, clade B (ovalbumin), member 12 [Source:MGI Symbol;Acc:MGI:1919119]	-
ENSMUSG00000048775	Serpinb13	1	106980984	107001195	+	1672	protein_coding	serine (or cysteine) peptidase inhibitor, clade B (ovalbumin), member 13 [Source:MGI Symbol;Acc:MGI:3042250]	-
ENSMUSG00000084228	Gm8080	1	107020137	107025325	-	1155	unprocessed_pseudogene	predicted gene 8080 [Source:MGI Symbol;Acc:MGI:3646133]	-
ENSMUSG00000044594	Serpinb3a	1	107045587	107052303	-	1631	protein_coding	serine (or cysteine) peptidase inhibitor, clade B (ovalbumin), member 3A [Source:MGI Symbol;Acc:MGI:3573933]	-
ENSMUSG00000058017	Serpinb3d	1	107078167	107083506	-	1216	protein_coding	serine (or cysteine) peptidase inhibitor, clade B (ovalbumin), member 3D [Source:MGI Symbol;Acc:MGI:2683295]	-
ENSMUSG00000083884	Gm15388	1	107137844	107138569	-	726	processed_pseudogene	predicted gene 15388 [Source:MGI Symbol;Acc:MGI:3705340]	-
ENSMUSG00000073602	Serpinb3b	1	107153940	107278361	-	1688	protein_coding	serine (or cysteine) peptidase inhibitor, clade B (ovalbumin), member 3B [Source:MGI Symbol;Acc:MGI:2683293]	-
ENSMUSG00000080729	Gm8084	1	107191475	107193557	-	752	unprocessed_pseudogene	predicted gene 8084 [Source:MGI Symbol;Acc:MGI:3645945]	-
ENSMUSG00000081114	Gm15390	1	107253553	107254290	-	738	processed_pseudogene	predicted gene 15390 [Source:MGI Symbol;Acc:MGI:3705482]	-
ENSMUSG00000073601	Serpinb3c	1	107271201	107278371	-	1659	protein_coding	serine (or cysteine) peptidase inhibitor, clade B, member 3C [Source:MGI Symbol;Acc:MGI:1277952]	-
ENSMUSG00000084189	Gm8089	1	107290341	107302354	-	968	unprocessed_pseudogene	predicted gene 8089 [Source:MGI Symbol;Acc:MGI:3642979]	-
ENSMUSG00000026327	Serpinb11	1	107361198	107380475	+	2186	protein_coding	serine (or cysteine) peptidase inhibitor, clade B (ovalbumin), member 11 [Source:MGI Symbol;Acc:MGI:1914207]	-
ENSMUSG00000087210	Gm15391	1	107385200	107387412	-	257	lincRNA	predicted gene 15391 [Source:MGI Symbol;Acc:MGI:3705314]	-
ENSMUSG00000067001	Serpinb7	1	107399655	107452689	+	1957	protein_coding	serine (or cysteine) peptidase inhibitor, clade B, member 7 [Source:MGI Symbol;Acc:MGI:2151053]	-
ENSMUSG00000089278	Gm24553	1	107440047	107440177	-	131	snoRNA	predicted gene, 24553 [Source:MGI Symbol;Acc:MGI:5454330]	-
ENSMUSG00000062345	Serpinb2	1	107511423	107535478	+	2349	protein_coding	serine (or cysteine) peptidase inhibitor, clade B, member 2 [Source:MGI Symbol;Acc:MGI:97609]	-
ENSMUSG00000092572	Serpinb10	1	107529003	107549271	+	3490	polymorphic_pseudogene	serine (or cysteine) peptidase inhibitor, clade B (ovalbumin), member 10 [Source:MGI Symbol;Acc:MGI:2138648]	-
ENSMUSG00000026315	Serpinb8	1	107590006	107610484	+	4795	protein_coding	serine (or cysteine) peptidase inhibitor, clade B, member 8 [Source:MGI Symbol;Acc:MGI:894657]	-
ENSMUSG00000086161	Gm15389	1	107687008	107693514	+	666	lincRNA	predicted gene 15389 [Source:MGI Symbol;Acc:MGI:3705287]	-
ENSMUSG00000096241	Gm24267	1	107756602	107756708	-	107	snRNA	predicted gene, 24267 [Source:MGI Symbol;Acc:MGI:5454044]	-
ENSMUSG00000077237	Gm22438	1	107892974	107893105	+	132	snoRNA	predicted gene, 22438 [Source:MGI Symbol;Acc:MGI:5452215]	-
ENSMUSG00000100457	D830032E09Rik	1	107917259	108028337	+	3629	lincRNA	RIKEN cDNA D830032E09 gene [Source:MGI Symbol;Acc:MGI:2442347]	-
ENSMUSG00000101477	Gm18448	1	107952837	107953435	+	599	processed_pseudogene	predicted gene, 18448 [Source:MGI Symbol;Acc:MGI:5010633]	-
ENSMUSG00000099484	Gm28282	1	107963122	107963307	-	186	processed_pseudogene	predicted gene 28282 [Source:MGI Symbol;Acc:MGI:5578988]	-
ENSMUSG00000100041	Gm5702	1	108376970	108379438	-	2469	processed_pseudogene	predicted gene 5702 [Source:MGI Symbol;Acc:MGI:3646157]	-
ENSMUSG00000104478	Gm38212	1	108417077	108419832	+	2756	TEC	predicted gene, 38212 [Source:MGI Symbol;Acc:MGI:5611440]	-
ENSMUSG00000101231	Gm28283	1	108612337	108612514	-	178	processed_pseudogene	predicted gene 28283 [Source:MGI Symbol;Acc:MGI:5578989]	-
ENSMUSG00000101097	Gm6679	1	108770135	108772003	+	1869	processed_pseudogene	predicted gene 6679 [Source:MGI Symbol;Acc:MGI:3648541]	-
ENSMUSG00000100831	Gm17847	1	108997634	108998760	-	1127	processed_pseudogene	predicted gene, 17847 [Source:MGI Symbol;Acc:MGI:5010032]	-
ENSMUSG00000100884	Gm28281	1	109574943	109575129	-	187	processed_pseudogene	predicted gene 28281 [Source:MGI Symbol;Acc:MGI:5578987]	-
ENSMUSG00000089037	Gm22159	1	109623008	109623137	-	130	snoRNA	predicted gene, 22159 [Source:MGI Symbol;Acc:MGI:5451936]	-
ENSMUSG00000084741	Gm25293	1	109804760	109805044	+	285	misc_RNA	predicted gene, 25293 [Source:MGI Symbol;Acc:MGI:5455070]	-
ENSMUSG00000100025	Gm8141	1	109833024	109834746	+	1723	processed_pseudogene	predicted gene 8141 [Source:MGI Symbol;Acc:MGI:3647473]	-
ENSMUSG00000026312	Cdh7	1	109982431	110140157	+	10037	protein_coding	cadherin 7, type 2 [Source:MGI Symbol;Acc:MGI:2442792]	-
ENSMUSG00000100290	Gm18552	1	110410743	110411280	-	538	processed_pseudogene	predicted gene, 18552 [Source:MGI Symbol;Acc:MGI:5010737]	-
ENSMUSG00000100758	Gm3332	1	110475603	110476530	+	928	processed_pseudogene	predicted gene 3332 [Source:MGI Symbol;Acc:MGI:3781510]	-
ENSMUSG00000099926	Gm6693	1	110600021	110600833	+	813	processed_pseudogene	predicted gene 6693 [Source:MGI Symbol;Acc:MGI:3648678]	-
ENSMUSG00000047216	Cdh19	1	110888326	110977584	-	4280	protein_coding	cadherin 19, type 2 [Source:MGI Symbol;Acc:MGI:3588198]	-
ENSMUSG00000102788	Gm38255	1	110957831	110960826	-	2996	TEC	predicted gene, 38255 [Source:MGI Symbol;Acc:MGI:5611483]	-
ENSMUSG00000102160	Gm36944	1	110964679	110967437	-	2759	TEC	predicted gene, 36944 [Source:MGI Symbol;Acc:MGI:5610172]	-
ENSMUSG00000101253	Gm29088	1	111385690	111446645	-	581	lincRNA	predicted gene 29088 [Source:MGI Symbol;Acc:MGI:5579794]	-
ENSMUSG00000101846	Gm19927	1	111385918	111386698	+	781	processed_pseudogene	predicted gene, 19927 [Source:MGI Symbol;Acc:MGI:5012112]	-
ENSMUSG00000100555	Gm8173	1	111804934	111807775	-	1977	processed_pseudogene	predicted gene 8173 [Source:MGI Symbol;Acc:MGI:3648321]	-
ENSMUSG00000102728	Gm37934	1	111833823	111834224	+	402	TEC	predicted gene, 37934 [Source:MGI Symbol;Acc:MGI:5611162]	-
ENSMUSG00000038702	Dsel	1	111858702	111864918	-	5763	protein_coding	dermatan sulfate epimerase-like [Source:MGI Symbol;Acc:MGI:2442948]	-
ENSMUSG00000101875	Gm6028	1	111880735	111881308	-	574	processed_pseudogene	predicted gene 6028 [Source:MGI Symbol;Acc:MGI:3648170]	-
ENSMUSG00000099732	Gm17752	1	112051069	112055275	-	3726	processed_pseudogene	predicted gene, 17752 [Source:MGI Symbol;Acc:MGI:5009836]	-
ENSMUSG00000101220	Gm6717	1	112137868	112138705	+	838	processed_pseudogene	predicted gene 6717 [Source:MGI Symbol;Acc:MGI:3647267]	-
ENSMUSG00000100020	Gm19086	1	112151089	112151753	+	665	processed_pseudogene	predicted gene, 19086 [Source:MGI Symbol;Acc:MGI:5011271]	-
ENSMUSG00000101054	Gm18406	1	112404187	112404855	-	669	processed_pseudogene	predicted gene, 18406 [Source:MGI Symbol;Acc:MGI:5010591]	-
ENSMUSG00000088691	Gm22331	1	112467911	112468046	+	136	snoRNA	predicted gene, 22331 [Source:MGI Symbol;Acc:MGI:5452108]	-
ENSMUSG00000099884	Gm8204	1	112873845	112875988	-	2144	processed_pseudogene	predicted gene 8204 [Source:MGI Symbol;Acc:MGI:3646498]	-
ENSMUSG00000100304	Gm28190	1	112965542	112966931	-	722	processed_pseudogene	predicted gene 28190 [Source:MGI Symbol;Acc:MGI:5578896]	-
ENSMUSG00000101453	Gm28189	1	113289340	113290365	+	571	lincRNA	predicted gene 28189 [Source:MGI Symbol;Acc:MGI:5578895]	-
ENSMUSG00000102105	Gm17946	1	113565446	113565983	-	538	processed_pseudogene	predicted gene, 17946 [Source:MGI Symbol;Acc:MGI:5010131]	-
ENSMUSG00000099943	Gm18181	1	113582771	113583506	-	736	processed_pseudogene	predicted gene, 18181 [Source:MGI Symbol;Acc:MGI:5010366]	-
ENSMUSG00000084546	Gm24937	1	113717914	113718047	-	134	snoRNA	predicted gene, 24937 [Source:MGI Symbol;Acc:MGI:5454714]	-
ENSMUSG00000097648	9330185C12Rik	1	113891385	113964134	-	1009	lincRNA	RIKEN cDNA 9330185C12 gene [Source:MGI Symbol;Acc:MGI:1924761]	-
ENSMUSG00000101687	Gm4854	1	115219190	115219763	-	574	processed_pseudogene	predicted gene 4854 [Source:MGI Symbol;Acc:MGI:3643638]	-
ENSMUSG00000100515	Gm17916	1	115668988	115684624	-	2093	transcribed_processed_pseudogene	predicted gene, 17916 [Source:MGI Symbol;Acc:MGI:5010101]	-
ENSMUSG00000070695	Cntnap5a	1	115684756	116587323	+	10945	protein_coding	contactin associated protein-like 5A [Source:MGI Symbol;Acc:MGI:3643623]	-
ENSMUSG00000092948	Gm23393	1	116394342	116394413	-	72	miRNA	predicted gene, 23393 [Source:MGI Symbol;Acc:MGI:5453170]	-
ENSMUSG00000102033	Gm28263	1	116633777	116634176	+	400	processed_pseudogene	predicted gene 28263 [Source:MGI Symbol;Acc:MGI:5578969]	-
ENSMUSG00000094429	Gm19965	1	116802983	116823410	+	3030	protein_coding	predicted gene, 19965 [Source:MGI Symbol;Acc:MGI:5012150]	-
ENSMUSG00000101154	Gm17777	1	117392257	117393532	-	1276	processed_pseudogene	predicted gene, 17777 [Source:MGI Symbol;Acc:MGI:5009941]	-
ENSMUSG00000065865	Gm24030	1	117536301	117536464	+	164	snRNA	predicted gene, 24030 [Source:MGI Symbol;Acc:MGI:5453807]	-
ENSMUSG00000098815	Gm27785	1	117561230	117561339	+	110	miRNA	predicted gene, 27785 [Source:MGI Symbol;Acc:MGI:5531167]	-
ENSMUSG00000101573	Gm28361	1	117578391	117578864	+	474	processed_pseudogene	predicted gene 28361 [Source:MGI Symbol;Acc:MGI:5579067]	-
ENSMUSG00000107979	Zfp813-ps	1	117603878	117606484	+	618	lincRNA	zinc finger protein 813, pseudogene [Source:MGI Symbol;Acc:MGI:3645355]	-
ENSMUSG00000101373	Zfp813-ps	1	117625522	117628027	+	2506	processed_pseudogene	zinc finger protein 813, pseudogene [Source:MGI Symbol;Acc:MGI:3645355]	-
ENSMUSG00000099615	Gm28362	1	117662291	117678373	+	2420	unprocessed_pseudogene	predicted gene 28362 [Source:MGI Symbol;Acc:MGI:5579068]	-
ENSMUSG00000100265	Gm28363	1	117697131	117727441	+	673	protein_coding	predicted gene 28363 [Source:MGI Symbol;Acc:MGI:5579069]	-
ENSMUSG00000100527	Gm28359	1	117741367	117768622	+	1322	unprocessed_pseudogene	predicted gene 28359 [Source:MGI Symbol;Acc:MGI:5579065]	-
ENSMUSG00000099571	Gm18182	1	117747031	117751372	-	1251	unprocessed_pseudogene	predicted gene, 18182 [Source:MGI Symbol;Acc:MGI:5010367]	-
ENSMUSG00000101303	B020011L13Rik	1	117781133	117803359	+	2879	protein_coding	RIKEN cDNA B020011L13 gene [Source:MGI Symbol;Acc:MGI:3588191]	-
ENSMUSG00000100305	Gm28360	1	117830081	117854496	+	1491	protein_coding	predicted gene 28360 [Source:MGI Symbol;Acc:MGI:5579066]	-
ENSMUSG00000099534	Gm28169	1	117842962	117843306	+	345	processed_pseudogene	predicted gene 28169 [Source:MGI Symbol;Acc:MGI:5578875]	-
ENSMUSG00000100886	Gm7195	1	117868522	117899722	+	1707	unprocessed_pseudogene	predicted gene 7195 [Source:MGI Symbol;Acc:MGI:3779695]	-
ENSMUSG00000101415	Gm28168	1	117928015	117949988	+	2630	protein_coding	predicted gene 28168 [Source:MGI Symbol;Acc:MGI:5578874]	-
ENSMUSG00000100617	Gm7145	1	117965939	117986884	+	1794	protein_coding	predicted gene 7145 [Source:MGI Symbol;Acc:MGI:3648947]	-
ENSMUSG00000100703	Gm28358	1	118008769	118030415	+	636	transcribed_unprocessed_pseudogene	predicted gene 28358 [Source:MGI Symbol;Acc:MGI:5579064]	-
ENSMUSG00000100177	Gm29489	1	118030315	118046849	+	324	unprocessed_pseudogene	predicted gene 29489 [Source:MGI Symbol;Acc:MGI:5580195]	-
ENSMUSG00000101363	Gm29490	1	118040649	118040990	+	342	processed_pseudogene	predicted gene 29490 [Source:MGI Symbol;Acc:MGI:5580196]	-
ENSMUSG00000101590	Gm29104	1	118064118	118064959	+	222	unprocessed_pseudogene	predicted gene 29104 [Source:MGI Symbol;Acc:MGI:5579810]	-
ENSMUSG00000102030	Gm29106	1	118176542	118202307	+	4012	protein_coding	predicted gene 29106 [Source:MGI Symbol;Acc:MGI:5579812]	-
ENSMUSG00000099870	Gm7200	1	118249863	118251025	+	1163	processed_pseudogene	predicted gene 7200 [Source:MGI Symbol;Acc:MGI:3644666]	-
ENSMUSG00000026374	Tsn	1	118294778	118311739	-	9046	protein_coding	translin [Source:MGI Symbol;Acc:MGI:109263]	-
ENSMUSG00000026377	Nifk	1	118321839	118333822	+	1965	protein_coding	nucleolar protein interacting with the FHA domain of MKI67 [Source:MGI Symbol;Acc:MGI:1915199]	-
ENSMUSG00000099936	Gm28867	1	118357312	118363449	+	2166	lincRNA	predicted gene 28867 [Source:MGI Symbol;Acc:MGI:5579573]	-
ENSMUSG00000064302	Clasp1	1	118389058	118612678	+	21844	protein_coding	CLIP associating protein 1 [Source:MGI Symbol;Acc:MGI:1923957]	-
ENSMUSG00000077257	Gm26080	1	118453355	118453485	-	131	snoRNA	predicted gene, 26080 [Source:MGI Symbol;Acc:MGI:5455857]	-
ENSMUSG00000107722	2900060B14Rik	1	118458652	118459267	-	616	antisense	RIKEN cDNA 2900060B14 gene [Source:MGI Symbol;Acc:MGI:1915454]	-
ENSMUSG00000080542	Gm22710	1	118459141	118459265	-	125	snRNA	predicted gene, 22710 [Source:MGI Symbol;Acc:MGI:5452487]	-
ENSMUSG00000100770	Gm28466	1	118478604	118479591	-	659	processed_pseudogene	predicted gene 28466 [Source:MGI Symbol;Acc:MGI:5579172]	-
ENSMUSG00000026380	Tfcp2l1	1	118627945	118685168	+	9438	protein_coding	transcription factor CP2-like 1 [Source:MGI Symbol;Acc:MGI:2444691]	CP2
ENSMUSG00000089601	Gm22094	1	118638288	118638404	-	117	rRNA	predicted gene, 22094 [Source:MGI Symbol;Acc:MGI:5451871]	-
ENSMUSG00000101624	Gm28882	1	118651482	118651795	-	314	processed_pseudogene	predicted gene 28882 [Source:MGI Symbol;Acc:MGI:5579588]	-
ENSMUSG00000088363	Gm23497	1	118681821	118681950	+	130	snRNA	predicted gene, 23497 [Source:MGI Symbol;Acc:MGI:5453274]	-
ENSMUSG00000100040	Gm28467	1	118810136	118810453	+	318	processed_pseudogene	predicted gene 28467 [Source:MGI Symbol;Acc:MGI:5579173]	-
ENSMUSG00000048402	Gli2	1	118834132	119053619	-	6869	protein_coding	GLI-Kruppel family member GLI2 [Source:MGI Symbol;Acc:MGI:95728]	zf-C2H2
ENSMUSG00000098273	Mir6346	1	118954220	118954300	+	81	miRNA	microRNA 6346 [Source:MGI Symbol;Acc:MGI:5531211]	-
ENSMUSG00000097408	Gm26831	1	119058469	119059848	+	1380	lincRNA	predicted gene, 26831 [Source:MGI Symbol;Acc:MGI:5477325]	-
ENSMUSG00000096939	Gm8321	1	119157586	119158565	+	980	processed_pseudogene	predicted gene 8321 [Source:MGI Symbol;Acc:MGI:3646697]	-
ENSMUSG00000100767	Gm3508	1	119241962	119242753	-	792	processed_pseudogene	predicted gene 3508 [Source:MGI Symbol;Acc:MGI:3781685]	-
ENSMUSG00000099860	Gm29456	1	119305346	119326833	-	768	lincRNA	predicted gene 29456 [Source:MGI Symbol;Acc:MGI:5580162]	-
ENSMUSG00000101179	Gm29455	1	119329200	119385581	+	3888	lincRNA	predicted gene 29455 [Source:MGI Symbol;Acc:MGI:5580161]	-
ENSMUSG00000037035	Inhbb	1	119415465	119422248	-	4255	protein_coding	inhibin beta-B [Source:MGI Symbol;Acc:MGI:96571]	-
ENSMUSG00000004451	Ralb	1	119470305	119504794	-	4930	protein_coding	v-ral simian leukemia viral oncogene B [Source:MGI Symbol;Acc:MGI:1927244]	-
ENSMUSG00000101437	Gm29454	1	119499477	119499869	+	393	processed_pseudogene	predicted gene 29454 [Source:MGI Symbol;Acc:MGI:5580160]	-
ENSMUSG00000098447	Gm27184	1	119520090	119526359	-	607	antisense	predicted gene 27184 [Source:MGI Symbol;Acc:MGI:5521027]	-
ENSMUSG00000098923	Tmem185b	1	119526160	119528983	+	2824	protein_coding	transmembrane protein 185B [Source:MGI Symbol;Acc:MGI:1917634]	-
ENSMUSG00000101731	3830432H09Rik	1	119529480	119536165	-	2637	lincRNA	RIKEN cDNA 3830432H09 gene [Source:MGI Symbol;Acc:MGI:2443278]	-
ENSMUSG00000084505	Gm25322	1	119530211	119530314	+	104	snRNA	predicted gene, 25322 [Source:MGI Symbol;Acc:MGI:5455099]	-
ENSMUSG00000026383	Epb41l5	1	119545037	119649000	-	14758	protein_coding	erythrocyte membrane protein band 4.1 like 5 [Source:MGI Symbol;Acc:MGI:103006]	-
ENSMUSG00000102687	Gm37219	1	119630744	119631669	-	926	TEC	predicted gene, 37219 [Source:MGI Symbol;Acc:MGI:5610447]	-
ENSMUSG00000026384	Ptpn4	1	119652467	119837613	-	11321	protein_coding	protein tyrosine phosphatase, non-receptor type 4 [Source:MGI Symbol;Acc:MGI:1099792]	-
ENSMUSG00000091876	Gm3851	1	119787769	119788086	+	318	processed_pseudogene	predicted gene 3851 [Source:MGI Symbol;Acc:MGI:3782023]	-
ENSMUSG00000103146	Gm37745	1	119790763	119798925	-	8163	TEC	predicted gene, 37745 [Source:MGI Symbol;Acc:MGI:5610973]	-
ENSMUSG00000100436	Gm29657	1	119793520	119794229	+	342	processed_pseudogene	predicted gene 29657 [Source:MGI Symbol;Acc:MGI:5580363]	-
ENSMUSG00000090277	Gm8338	1	119817763	119818125	+	363	processed_pseudogene	predicted gene 8338 [Source:MGI Symbol;Acc:MGI:3647186]	-
ENSMUSG00000100042	Gm29658	1	119874781	119875010	+	230	processed_pseudogene	predicted gene 29658 [Source:MGI Symbol;Acc:MGI:5580364]	-
ENSMUSG00000100636	Gm3551	1	119897461	119898124	+	664	processed_pseudogene	predicted gene 3551 [Source:MGI Symbol;Acc:MGI:3781728]	-
ENSMUSG00000101224	Gm28209	1	119903130	119906897	+	775	lincRNA	predicted gene 28209 [Source:MGI Symbol;Acc:MGI:5578915]	-
ENSMUSG00000036975	Tmem177	1	119907890	119913208	-	3341	protein_coding	transmembrane protein 177 [Source:MGI Symbol;Acc:MGI:1913593]	-
ENSMUSG00000036962	Cfap221	1	119923341	119997234	-	2915	protein_coding	cilia and flagella associated protein 221 [Source:MGI Symbol;Acc:MGI:2684947]	-
ENSMUSG00000092245	Gm17973	1	119986795	119987314	+	520	processed_pseudogene	predicted gene, 17973 [Source:MGI Symbol;Acc:MGI:5010158]	-
ENSMUSG00000026387	Sctr	1	120006894	120063536	+	2012	protein_coding	secretin receptor [Source:MGI Symbol;Acc:MGI:2441720]	-
ENSMUSG00000050777	Tmem37	1	120067377	120074074	-	1311	protein_coding	transmembrane protein 37 [Source:MGI Symbol;Acc:MGI:2157899]	-
ENSMUSG00000026385	Dbi	1	120113280	120121078	-	1422	protein_coding	diazepam binding inhibitor [Source:MGI Symbol;Acc:MGI:94865]	-
ENSMUSG00000026388	3110009E18Rik	1	120121187	120188189	+	2428	protein_coding	RIKEN cDNA 3110009E18 gene [Source:MGI Symbol;Acc:MGI:1920353]	-
ENSMUSG00000026389	Steap3	1	120190757	120272705	-	5715	protein_coding	STEAP family member 3 [Source:MGI Symbol;Acc:MGI:1915678]	-
ENSMUSG00000036907	C1ql2	1	120340582	120343174	+	2000	protein_coding	complement component 1, q subcomponent-like 2 [Source:MGI Symbol;Acc:MGI:3032521]	-
ENSMUSG00000101275	1700012E03Rik	1	120435805	120438455	+	1377	lincRNA	RIKEN cDNA 1700012E03 gene [Source:MGI Symbol;Acc:MGI:1923817]	-
ENSMUSG00000026390	Marco	1	120474538	120505024	-	1925	protein_coding	macrophage receptor with collagenous structure [Source:MGI Symbol;Acc:MGI:1309998]	-
ENSMUSG00000058665	En1	1	120602418	120607992	+	2624	protein_coding	engrailed 1 [Source:MGI Symbol;Acc:MGI:95389]	Homeobox
ENSMUSG00000099957	2610027F03Rik	1	120621740	120690403	+	1133	lincRNA	RIKEN cDNA 2610027F03 gene [Source:MGI Symbol;Acc:MGI:1917154]	-
ENSMUSG00000101386	Gm29346	1	120758443	120763565	+	255	lincRNA	predicted gene 29346 [Source:MGI Symbol;Acc:MGI:5580052]	-
ENSMUSG00000101922	Gm29345	1	120816500	120836997	+	399	lincRNA	predicted gene 29345 [Source:MGI Symbol;Acc:MGI:5580051]	-
ENSMUSG00000100761	Gm29344	1	120825247	120825456	-	210	processed_pseudogene	predicted gene 29344 [Source:MGI Symbol;Acc:MGI:5580050]	-
ENSMUSG00000099336	Gm29348	1	120847989	120857486	-	779	lincRNA	predicted gene 29348 [Source:MGI Symbol;Acc:MGI:5580054]	-
ENSMUSG00000100979	Gm29347	1	120856674	120858010	+	449	lincRNA	predicted gene 29347 [Source:MGI Symbol;Acc:MGI:5580053]	-
ENSMUSG00000102360	Gm37043	1	120868996	120872100	+	3105	TEC	predicted gene, 37043 [Source:MGI Symbol;Acc:MGI:5610271]	-
ENSMUSG00000097881	Celrr	1	121087405	121178441	+	3876	lincRNA	cerebellum expressed regulatory RNA [Source:MGI Symbol;Acc:MGI:2685664]	-
ENSMUSG00000101700	Gm29359	1	121224276	121227526	+	495	lincRNA	predicted gene 29359 [Source:MGI Symbol;Acc:MGI:5580065]	-
ENSMUSG00000104332	Gm38283	1	121300137	121300831	-	695	TEC	predicted gene, 38283 [Source:MGI Symbol;Acc:MGI:5611511]	-
ENSMUSG00000003721	Insig2	1	121304353	121332589	-	3473	protein_coding	insulin induced gene 2 [Source:MGI Symbol;Acc:MGI:1920249]	-
ENSMUSG00000104253	Gm37174	1	121328092	121331149	+	3058	TEC	predicted gene, 37174 [Source:MGI Symbol;Acc:MGI:5610402]	-
ENSMUSG00000101791	2210011K15Rik	1	121355116	121359900	-	1741	lincRNA	RIKEN cDNA 2210011K15 gene [Source:MGI Symbol;Acc:MGI:1919615]	-
ENSMUSG00000026339	Ccdc93	1	121431049	121506460	+	11445	protein_coding	coiled-coil domain containing 93 [Source:MGI Symbol;Acc:MGI:1918079]	-
ENSMUSG00000085857	Gm15392	1	121489296	121493203	-	778	antisense	predicted gene 15392 [Source:MGI Symbol;Acc:MGI:3705317]	-
ENSMUSG00000083582	Gm15393	1	121507585	121507803	-	219	processed_pseudogene	predicted gene 15393 [Source:MGI Symbol;Acc:MGI:3705387]	-
ENSMUSG00000050534	Htr5b	1	121509842	121528465	-	1935	protein_coding	5-hydroxytryptamine (serotonin) receptor 5B [Source:MGI Symbol;Acc:MGI:96284]	-
ENSMUSG00000081130	Gm8217	1	121520583	121521047	+	465	processed_pseudogene	predicted gene 8217 [Source:MGI Symbol;Acc:MGI:3646717]	-
ENSMUSG00000001674	Ddx18	1	121553835	121567989	-	2483	protein_coding	DEAD (Asp-Glu-Ala-Asp) box polypeptide 18 [Source:MGI Symbol;Acc:MGI:1914192]	-
ENSMUSG00000102006	Gm28591	1	121645667	121645849	-	183	processed_pseudogene	predicted gene 28591 [Source:MGI Symbol;Acc:MGI:5579297]	-
ENSMUSG00000102488	Gm37920	1	121706515	121707263	+	749	TEC	predicted gene, 37920 [Source:MGI Symbol;Acc:MGI:5611148]	-
ENSMUSG00000083584	Gm15394	1	121969217	121970524	-	1308	processed_pseudogene	predicted gene 15394 [Source:MGI Symbol;Acc:MGI:3705608]	-
ENSMUSG00000100913	Gm8392	1	122190221	122191055	+	835	processed_pseudogene	predicted gene 8392 [Source:MGI Symbol;Acc:MGI:3648162]	-
ENSMUSG00000080410	Gm26472	1	122201459	122201541	+	83	miRNA	predicted gene, 26472 [Source:MGI Symbol;Acc:MGI:5456249]	-
ENSMUSG00000099960	Gm28590	1	122205145	122252180	+	1609	lincRNA	predicted gene 28590 [Source:MGI Symbol;Acc:MGI:5579296]	-
ENSMUSG00000089274	Gm24547	1	122510549	122510697	+	149	snRNA	predicted gene, 24547 [Source:MGI Symbol;Acc:MGI:5454324]	-
ENSMUSG00000103263	Gm36982	1	122521749	122522876	+	1128	TEC	predicted gene, 36982 [Source:MGI Symbol;Acc:MGI:5610210]	-
ENSMUSG00000089190	Gm25771	1	122553173	122553316	+	144	snoRNA	predicted gene, 25771 [Source:MGI Symbol;Acc:MGI:5455548]	-
ENSMUSG00000099451	Gm29192	1	122810306	122810682	+	377	processed_pseudogene	predicted gene 29192 [Source:MGI Symbol;Acc:MGI:5579898]	-
ENSMUSG00000104180	Gm37970	1	122866042	122867773	+	1732	TEC	predicted gene, 37970 [Source:MGI Symbol;Acc:MGI:5611198]	-
ENSMUSG00000100762	Gm8403	1	123147920	123149217	-	1298	processed_pseudogene	predicted gene 8403 [Source:MGI Symbol;Acc:MGI:3644366]	-
ENSMUSG00000100405	Gm28911	1	123205149	123205265	+	117	processed_pseudogene	predicted gene 28911 [Source:MGI Symbol;Acc:MGI:5579617]	-
ENSMUSG00000100525	Gm20058	1	123274139	123276771	+	284	processed_pseudogene	predicted gene, 20058 [Source:MGI Symbol;Acc:MGI:5012243]	-
ENSMUSG00000101495	Gm28912	1	123287574	123287807	+	234	processed_pseudogene	predicted gene 28912 [Source:MGI Symbol;Acc:MGI:5579618]	-
ENSMUSG00000036815	Dpp10	1	123321471	124045559	-	15784	protein_coding	dipeptidylpeptidase 10 [Source:MGI Symbol;Acc:MGI:2442409]	-
ENSMUSG00000102801	Gm37478	1	123363740	123367234	-	3495	TEC	predicted gene, 37478 [Source:MGI Symbol;Acc:MGI:5610706]	-
ENSMUSG00000102681	Gm37221	1	123371172	123374178	-	3007	TEC	predicted gene, 37221 [Source:MGI Symbol;Acc:MGI:5610449]	-
ENSMUSG00000077472	Gm24791	1	123389801	123389931	-	131	snoRNA	predicted gene, 24791 [Source:MGI Symbol;Acc:MGI:5454568]	-
ENSMUSG00000104410	Gm37066	1	123391111	123393171	-	2061	TEC	predicted gene, 37066 [Source:MGI Symbol;Acc:MGI:5610294]	-
ENSMUSG00000102521	Gm37781	1	123457234	123460451	-	3218	TEC	predicted gene, 37781 [Source:MGI Symbol;Acc:MGI:5611009]	-
ENSMUSG00000104205	Gm37396	1	123468450	123469944	-	1495	TEC	predicted gene, 37396 [Source:MGI Symbol;Acc:MGI:5610624]	-
ENSMUSG00000102902	Gm38263	1	123559383	123562441	-	3059	TEC	predicted gene, 38263 [Source:MGI Symbol;Acc:MGI:5611491]	-
[truncated: 52,533 more rows]
